# Supplementary material for: EBF1 primes B-lymphoid enhancers and limits the myeloid bias in murine multipotent progenitors
Source: J Exp Med. 2022 Sep 1;219(11):e20212437. doi: 10.1084/jem.20212437 (PMC9437269; doi:10.1084/jem.20212437)
Supplement: Table S1 — contains a list of antibodies, reagents, and flow cytometry staining panels used in the study. [file JEM_20212437_TableS1.xlsx]

## Sheet: Reagents
Supplemental Table S1. List of antibodies and reagents. List of important reagents used in the study including name of the company and catalog number.
Reagent	Company	Catalog number
RBC lysis buffer	Biolegend	420301
MojoSort Streptavidin Nanobeads	Biolegend	48003
Dynabeads Untouched Mouse CD4 Cells Kit	Invitrogen	11415D
eBioscience Foxp3/Transcription Factor Staining Buffer Set	eBioscience	00-5523-00
CellTrace Yellow	Invitrogen	C34573
5-fluorouracil	Sigma-Aldrich	F6627
cOmplete protease inhibitor cocktail	Roche	4693132001
NuPAGE LDS Sample Buffer	Invitrogen	NP0007
NuPAGE 4-12% Tris-Glycine gels	Invitrogen	XP04125BOX
PVDF membranes	Bio-Rad	162-0264
Methylcellulose Complete Media	R&D systems	HSC007
Stempro-34 SFM	Gibco	10639011
Microtainer SST tubes	BD Biosciences	365968
Tagmentase-loaded	Diagenode	C01070012
Tagmentation buffer (2X)	Diagenode	C01019043
digitonin	Promega	G9441
Zymo DNA Clean and Concentrator 5	Zymo	D4014
Nextera DNA UD Indexes	IDT	20025019
AMPureXP beads	Beckman Coulter	A63880
RNA Clean & Concentrator -5 RNA isolation kit	Zymo	R1016
DNase	Qiagen	79256
SuperScript II Reverse Transcriptase Kit	Invitrogen	18064-022
GoTaq Green master mix	Promega	M5122
Taqman Gene Expression Assays	Thermo Fisher Scientific	Ebf1 (Mm01288947_g1)
Taqman Gene Expression Assays	Thermo Fisher Scientific	Act2b (Mm00607939_s1 Actb
Taqman Gene Expression Assays	Thermo Fisher Scientific	Cebpa (Mm01265914_s1)
Taqman Fast Advanced Master Mix	Thermo Fisher Scientific	4444533
Arcturus PicoPure RNA isolation kit	Applied biosystems	12204-01
NEBNext SingleCell/Low Input RNA library prep kit	NEB	E6420
Chromium Next GEM Single Cell 3' GEM, Library & Gel Bead Kit v3.1	10X Genomics	1000128
Chromium Next GEM Chip G Single Cell kit	10X Genomics	1000127
DharmaFECT1	Dharmacon	T-2001-01
ON-TARGETplus Non-targeting Control Pool	Dharmacon	D-001810-10-05
ON-TARGETplus Mouse Cebpa siRNA	Dharmacon	L-040561-00-0005
siGLO Green Transfection Indicator	Dharmacon	D-001630-01-05
MEM Alpha	Sigma-Aldrich	M4526-500mL
Mitomycin C	Sigma-Aldrich	M0503
Trypsin-EDTA	Gibco	25200-056
Opti-MEM	Gibco	11058-021
Polybrene	Millipore	TR-1003-G
FuGENE	Promega	E2312
Cytokines
TPO	Peprotech	315-14
SCF	Peprotech	250-03
IL-3	Peprotech	213-13
EPO	Biolegend	587602
GM-CSF	Peprotech	315-03
IL-6	Peprotech	216-16
IL-7	Peprotech	217-17
Flt3L	Peprotech	250-31L
Antibodies			Clone	Concentration for western blot
anti-H3	Abcam	ab1791	ab1791	1:10000
anti-EBF1	in-house		1C	1:8000
anti-rabbit HRP	Invitrogen	31461	Ab 228347	1:10000

## Sheet: Antibody panels
Supplemental Table S1. List of antibodies and reagents. List of antibodies and staining panels used in the study including the catalog number, the dilution, the clone information and the fluorphore.
	Staining set	Marker	Dye	Dilution (1/X)	Clone	Provider	Cat. No.	*antibodies for intracellular staining	Staining set	Marker	Dye	Dilution (1/X)	Clone	Provider	Cat. No.		Cell Type	Markers
1	HSPC	Lineage	FITC						Lineage	CD3	FITC	400	145-2C11	BioLegend	100306		HSC	LSK Flt3-CD150+CD48-
		CD150	PE Dazzle	800	TC15-12F12.2	BioLegend	115936			NK1.1	FITC	400	PK136	BioLegend	108706		MPP2	LSK Flt3-CD150+CD48+
		Flt3	PerCPCy5.5	300	A2F10	Invitrogen	46-1351-82			Ter119	FITC	400	TER-119	BioLegend	116206		MPP3	LSK Flt3-CD150-CD48+
		Sca1	APC	250	D7	BioLegend	108112			CD11c	FITC	400	N418	BioLegend	117306		MPP4	LSK Flt3+CD150-CD48+
		CD48	APC Cy7	300	HM48-1	BioLegend	103432			CD19	FITC	600	1D3	BioLegend	152404		CLPs	Lin- Sca1int cKitint Flt3+ IL7R+
		cKit	BV421	250	2B8	BioLegend	105828			B220	FITC	800	RA3-6B2	BioLegend	103206		FrA	B220+ CD43int HSA- BP1- CD19-
2	HSC cell cycle	Lineage	FITC							CD11b	FITC	1600	M1/70	BioLegend	101205
		cKit	PE	250	2B8		553355			Gr1	FITC	1600	RB6-8C5	BioLegend	108400
		CD150	PE Dazzle	800	TC15-12F12.2	BioLegend	115936			zombie Green		1000		BioLegend	423111
		Flt3	PerCPCy5.5	300	A2F10	Invitrogen	46-1351-82		Lineage depletion	CD3	Biotin	400	145-2C11	BioLegend	100304
		Ki67*	PeCy7	400	SolA15	Invitrogen	25-5698-82			Ter119	Biotin	400	TER-119	BioLegend	116204
		Sca1	APC	250	D7	BioLegend	108112			B220	Biotin	800	RA3-6B2	BioLegend	103204
		CD48	APC Cy7	300	HM48-1	BioLegend	103432			CD11b	Biotin	1200	M1/70	BioLegend	101204
		Hoechst*		1µg/ml	Hoechst 33342	Thermo Scientific	62249			Gr1	Biotin	1200	RB6-8C5	BioLegend	108404
3	BM	Ly6G	FITC	600	1A8	BioLegend	127605
		CD19	PeCy7	600	1D3	BD Biosciences	552854
		CD4	APC	600	RM4-5	BD Biosciences	553051
		CD8	APC	400	53-6.7	BD Biosciences	553035
		NK1.1	APC-Cy7	300	PK136	BioLegend	108724
		CD11b	BV421	300	M1/70	BioLegend	101236
4	PB & BM AdT	Ly6G	FITC	600	1A8	BioLegend	127605
		CD45.1	PE	400	A20	BioLegend	110708
		CD41	PerCPCy5.5	400	MWReg30	BioLegend	133918
		CD19	PeCy7	600	1D3	BD Biosciences	552854
		CD4	APC	600	RM4-5	BD Biosciences	553051
		CD8	APC	400	53-6.7	BD Biosciences	553035
		NK1.1	APC Cy7	300	PK136	BioLegend	108724
		CD11b	BV421	300	M1/70	BioLegend	101236
		CD45.2	BV711	350	104	BD Biosciences	563685
5	HSC AdT	Lineage	FITC
		CD45.1	PE	400	A20	BioLegend	110708
		CD150	PE Dazzle	800	TC15-12F12.2	BioLegend	115936
		Flt3	PerCPCy5.5	300	A2F10	Invitrogen	46-1351-82
		Sca1	APC	250	D7	BioLegend	108112
		CD48	APC Cy7	300	HM48-1	BioLegend	103432
		cKit	BV421	250	2B8	BioLegend	105828
		CD45.2	BV711	350	104	BD Biosciences	563685
6	CD41 HSC	Lineage	FITC
		CD16/32	PE	400	2.4G2	BD Biosciences	553145
		CD150	PE Dazzle	800	TC15-12F12.2	BioLegend	115936
		CD41	PerCP-Cy5.5	400	MWReg30	BioLegend	133918
		Sca1	PeCy7	350	D7	BD Biosciences	558162
		CD105	APC	250	MJ7/18	BioLegend	120414
		CD48	APC Cy7	300	HM48-1	BioLegend	103432
		cKit	BV421	250	2B8	BioLegend	105828
7	CLPs	Lineage	FITC
		Flt3	PerCPCy5.5	300	A2F10	Invitrogen	46-1351-82
		IL7R	PE Dazzle	300	A7R34	BioLegend	135032
		Sca1	PeCy7	350	D7	BD Biosciences	558162
		Ly6D	APC	800	49-H4	BD Biosciences	561147
		cKit	BV421	250	2B8	BioLegend	105828
8	B cells	B220	FITC	800	RA3-6B2	BioLegend	103206
		BP1	PE	600	BP1	BD Biosciences	553735
		CD19	PE-CY7	600	1D3	BD Biosciences	552854
		CD43	APC	200	S7	BD Biosciences	560663
		HSA	BV421	600	M1/69	BD Biosciences	48-0242-82
9	BM fluid cultures	Lineage	FITC
		CT Yellow	PE	5µM		invitrogen
	for cell sorting Sca1 was used	Sca1	APC	250	D7	BioLegend	108112
	for analysis EPCR was used	EPCR	APC	500	RCR-16	BioLegend	141505
		CD48	APC Cy7	300	HM48-1	BioLegend	103432
		cKit	BV421	250	2B8	BioLegend	105828
		CD150	BV510	200	TC15-12F12.2	BioLegend	115929
10	Mye diff	zombie green	FITC	1000
		Ter119	PE	800	TER-119	BD Biosciences	553673
		CD41	PerCP-Cy5.5	400	MWReg30	BioLegend	133918
		Gr1	APC	600	RB6-8C5	BD Biosciences	553129
		CD11b	APCCy7	400	M1/70	eBioscience	47-0112-82
		cKit	BV421	250	2B8	BioLegend	105828
11	B cell diff	GFP
		B220	BV510	600	RA3-6B2	BioLegend	103247
		CD19	BV605	600	6D5	BioLegend	115539
		Ly6D	APC	800	49-H4	BD Biosciences	561147
		CD3	PeCy7	800	145-2C11	eBioscience	25-0031-82
		Viability Dye	APC Cy7	1000		invitrogen	L34992
