# Supplementary material for: EBF1 primes B-lymphoid enhancers and limits the myeloid bias in murine multipotent progenitors
Source: J Exp Med. 2022 Sep 1;219(11):e20212437. doi: 10.1084/jem.20212437 (PMC9437269; doi:10.1084/jem.20212437)
Supplement: Table S2 — contains a list of the DA peak sets identified from bulk ATAC-seq of MPP3 and MPP4 cells from Ebf1WT and Ebf1KO mice. [file JEM_20212437_TableS2.xlsx]

## Sheet: DA peaks KOvWT
Supplemental Table S2. Bulk-ATAC sequencing: differentially accessible peak sets. List of differentially accessible sites regulated by EBF1 in MPP3 and MPP4 cells from Ebf1-KO relative to Ebf1-WT mice. The coordinates, the log2 fold-change, logCPM and FDR of the differentially accessible peaks, as well as the coordinates and distance to peak of the annotated feature are shown in the table. The co…
DA peak set	gene_name	peak_chr	peak_start	peak_end	logFC	logCPM	FDR	feature	feat_start	feat_end	feat_strand	feat_anchor	distance	gene_id	transcript_id
MPP3 KO Gained	Mt1	8	94179717	94180394	4.83203	6.17621	3.69273e-11	transcript	94179240	94180325	+	end	270	ENSMUSG00000031765	ENSMUST00000211807
MPP3 KO Gained	Tek	4	94740215	94740530	4.76756	2.95279	2.03862e-05	transcript	94739517	94874682	+	start	855	ENSMUSG00000006386	ENSMUST00000071168
MPP3 KO Gained	Tek	4	94739761	94740007	4.61914	2.61008	0.000114016	transcript	94739517	94874682	+	start	367	ENSMUSG00000006386	ENSMUST00000071168
MPP3 KO Gained	Tek	4	94744936	94745184	4.16621	3.18336	2.03862e-05	transcript	94739517	94874682	+	start	5543	ENSMUSG00000006386	ENSMUST00000071168
MPP3 KO Gained	Tek	4	94746449	94746809	3.92053	3.49663	1.12468e-05	transcript	94739517	94874682	+	start	7112	ENSMUSG00000006386	ENSMUST00000071168
MPP3 KO Gained	Tek	4	94739093	94739567	3.65745	4.26383	1.54546e-06	transcript	94739299	94874939	+	start	31	ENSMUSG00000006386	ENSMUST00000102798
MPP3 KO Gained	Slc30a4	2	122681616	122682341	2.29755	3.15565	0.00637686	transcript	122681232	122702639	-	end	746	ENSMUSG00000005802	ENSMUST00000005952
MPP3 KO Gained	Mpp7	18	7609609	7609841	2.24735	3.22801	0.0460541	transcript	7347961	7626863	-	start	17138	ENSMUSG00000057440	ENSMUST00000115869
MPP3 KO Gained	Smok2a	17	13206510	13206879	2.16824	2.26048	0.0465963	transcript	13221187	13227658	+	start	14493	ENSMUSG00000073458	ENSMUST00000080647
MPP3 KO Gained	Mpp7	18	7608824	7609468	2.16262	6.27285	0.004264	transcript	7347961	7626863	-	start	17717	ENSMUSG00000057440	ENSMUST00000115869
MPP3 KO Gained	Mocos	18	24671490	24671787	2.0037	3.32232	0.0159128	transcript	24653690	24701556	+	center	5985	ENSMUSG00000039616	ENSMUST00000068006
MPP3 KO Gained	Gm26870	9	3031172	3031396	1.78231	4.27091	0.00722074	transcript	3024047	3038313	-	center	104	ENSMUSG00000097312	ENSMUST00000181957
MPP3 KO Gained	Gm26870	9	3009894	3010047	1.71891	4.44343	0.0130593	transcript	3000281	3018084	-	center	788	ENSMUSG00000097312	ENSMUST00000181242
MPP3 KO Gained	Gm10721	9	3013175	3013610	1.64884	5.8463	0.00318849	transcript	3013139	3014344	+	start	253	ENSMUSG00000096519	ENSMUST00000143083
MPP3 KO Gained	Gm10717	9	3029484	3029634	1.62735	3.19641	0.0306839	transcript	3027522	3029431	+	end	128	ENSMUSG00000095891	ENSMUST00000177875
MPP3 KO Gained	Gm10721	9	3014033	3014426	1.58115	6.61443	0.000375229	transcript	3013139	3014344	+	end	115	ENSMUSG00000096519	ENSMUST00000143083
MPP3 KO Gained	Gm10719	9	3020826	3021097	1.57242	6.56772	0.000567559	transcript	3018752	3020891	+	end	70	ENSMUSG00000095547	ENSMUST00000179272
MPP3 KO Gained	Gm10719	9	3020126	3020630	1.56768	6.8872	0.00107641	transcript	3020154	3021593	+	start	224	ENSMUSG00000095547	ENSMUST00000099047
MPP3 KO Gained	Gm22024	8	83756733	83757060	1.51457	5.95068	0.016369	transcript	83752917	83753204	+	end	3692	ENSMUSG00000084682	ENSMUST00000122733
MPP3 KO Gained	Flt1	5	147611362	147611677	1.49553	4.24927	0.013824	transcript	147614755	147615242	-	end	3236	ENSMUSG00000029648	ENSMUST00000142477
MPP3 KO Gained	Gm11168	9	3003316	3003586	1.47409	6.83713	0.0013569	transcript	3003345	3005194	+	start	106	ENSMUSG00000096385	ENSMUST00000177722
MPP3 KO Gained	Gm10719	9	3022399	3022627	1.43288	5.89174	0.00107641	transcript	3020154	3021593	+	end	920	ENSMUSG00000095547	ENSMUST00000099047
MPP3 KO Gained	Gm10718	9	3024919	3025198	1.42775	5.64873	0.00132448	transcript	3023546	3025218	+	end	160	ENSMUSG00000095186	ENSMUST00000099046
MPP3 KO Gained	Gm10718	9	3023509	3023670	1.40831	7.27063	0.000695206	transcript	3023546	3025218	+	start	43	ENSMUSG00000095186	ENSMUST00000099046
MPP3 KO Gained	Eomes	9	118478868	118479629	1.3304	4.30167	0.0460541	transcript	118478860	118482757	+	start	388	ENSMUSG00000032446	ENSMUST00000150633
MPP3 KO Gained		14	124801334	124802318	1.28599	6.33446	0.00635184
MPP3 KO Gained	Gm26870	9	3023867	3024269	1.26253	7.95841	0.000706944	transcript	3024047	3038313	-	end	21	ENSMUSG00000097312	ENSMUST00000181957
MPP3 KO Gained	Gm11168	9	3006641	3006949	1.25318	7.38346	0.00199316	transcript	3005158	3006948	+	end	153	ENSMUSG00000096385	ENSMUST00000179881
MPP3 KO Gained	Gm10717	9	3029719	3029872	1.1923	4.39519	0.0206734	transcript	3029194	3031071	+	center	337	ENSMUSG00000095891	ENSMUST00000099051
MPP3 KO Gained	Gm10722	9	3001975	3002311	1.13981	7.80878	0.00078783	transcript	3000921	3002330	+	end	187	ENSMUSG00000091028	ENSMUST00000151376
MPP3 KO Gained	Atf2	2	73867821	73868110	1.13904	5.38457	0.00806053	transcript	73844868	73892628	-	center	783	ENSMUSG00000027104	ENSMUST00000141050
MPP3 KO Gained	Tmem196	12	120028629	120029002	1.11814	6.88398	0.0189918	transcript	119946569	120021246	+	end	7569	ENSMUSG00000048004	ENSMUST00000184069
MPP3 KO Gained	Btbd16	7	130834361	130834712	1.11708	4.71432	0.0198214	transcript	130774068	130825899	+	end	8637	ENSMUSG00000040298	ENSMUST00000048453
MPP3 KO Gained	Csf2ra	19	61225885	61226604	1.05718	6.35056	0.00396703	transcript	61224401	61228418	-	center	165	ENSMUSG00000059326	ENSMUST00000076046
MPP3 KO Gained	Il31ra	13	112578103	112578398	0.989327	7.08918	0.00224766	transcript	112522794	112580662	-	start	2412	ENSMUSG00000050377	ENSMUST00000051756
MPP3 KO Gained	Pias4	10	81168811	81169681	0.957628	6.04872	0.0444564	transcript	81153265	81167923	-	start	1323	ENSMUSG00000004934	ENSMUST00000005064
MPP3 KO Gained	Gm24187	13	9834232	9834509	0.939113	6.00258	0.0106948	transcript	9834468	9834525	-	end	98	ENSMUSG00000088609	ENSMUST00000157984
MPP3 KO Gained	Fbrs	7	127478712	127479036	0.924737	6.11261	0.0365923	transcript	127479198	127491506	+	start	324	ENSMUSG00000042423	ENSMUST00000205432
MPP3 KO Gained		1	102628115	102628397	0.896346	7.13682	0.00637686
MPP3 KO Gained	Gphn	12	78350794	78351148	0.890603	8.25446	0.00138579	transcript	78226378	78684772	+	center	104604	ENSMUSG00000047454	ENSMUST00000052472
MPP3 KO Gained	Ftl1-ps2	10	130594372	130595070	0.839515	6.146	0.0414184	transcript	130592156	130592705	-	start	2016	ENSMUSG00000096755	ENSMUST00000169477
MPP3 KO Gained	Tra2a	6	49236375	49236685	0.810054	7.28	0.0201353	transcript	49243923	49264010	-	end	7393	ENSMUSG00000029817	ENSMUST00000204189
MPP3 KO Gained	Jarid2	13	44869488	44870098	0.789518	8.33277	0.00935421	transcript	44840782	44896481	+	center	1162	ENSMUSG00000038518	ENSMUST00000173003
MPP3 KO Gained	Gm15564	16	35981592	35981894	0.781663	7.31542	0.0102999	transcript	35966774	35981141	-	start	602	ENSMUSG00000086324	ENSMUST00000144134
MPP3 KO Gained	Rimbp3	16	17222190	17222514	0.777443	8.7638	0.00357916	transcript	17208134	17213921	+	end	8431	ENSMUSG00000071636	ENSMUST00000169803
MPP3 KO Gained	Gm26561	17	70963590	70963928	0.763018	8.39116	0.00917267	transcript	70878077	71393284	+	start	85682	ENSMUSG00000097625	ENSMUST00000180743
MPP3 KO Gained	Lars2	9	123461812	123462257	0.761416	9.3308	0.00413086	transcript	123454789	123461899	+	end	135	ENSMUSG00000035202	ENSMUST00000215087
MPP3 KO Gained	Cd209a	8	3754325	3754587	0.736685	7.15519	0.0421176	transcript	3743396	3748984	-	start	5472	ENSMUSG00000031494	ENSMUST00000012847
MPP3 KO Gained	Ppp2r3d	9	124422667	124424398	0.574094	8.97527	0.0467808	transcript	124422622	124423583	-	start	51	ENSMUSG00000093803	ENSMUST00000188509
MPP3 KO Reduced	Cyth1	11	118211746	118212306	-0.892665	5.30564	0.0383214	transcript	118164165	118212742	-	start	716	ENSMUSG00000017132	ENSMUST00000106302
MPP3 KO Reduced	Tspan13	12	36046095	36046716	-1.00204	5.37613	0.0297583	transcript	36021800	36042500	-	start	3905	ENSMUSG00000020577	ENSMUST00000220641
MPP3 KO Reduced	Selplg	5	113830183	113830659	-1.03031	4.76611	0.0327005	transcript	113828158	113830472	-	start	51	ENSMUSG00000048163	ENSMUST00000198891
MPP3 KO Reduced	Ttpal	2	163602128	163602960	-1.04653	5.11553	0.0166766	transcript	163602562	163611897	+	start	18	ENSMUSG00000017679	ENSMUST00000156839
MPP3 KO Reduced	Xxylt1	16	30962443	30963002	-1.06729	4.81145	0.0320339	transcript	30957460	31061427	-	end	5262	ENSMUSG00000047434	ENSMUST00000140566
MPP3 KO Reduced	Trak1	9	121371379	121371863	-1.07099	4.49121	0.0467808	transcript	121297511	121452162	+	center	3215	ENSMUSG00000032536	ENSMUST00000211699
MPP3 KO Reduced	Ablim1	19	57123544	57124198	-1.12073	4.3676	0.0476632	transcript	57032732	57216032	-	center	511	ENSMUSG00000025085	ENSMUST00000079360
MPP3 KO Reduced	Adgrg1	8	94978333	94978922	-1.12715	4.32571	0.0420863	transcript	94977108	95014196	+	start	1519	ENSMUSG00000031785	ENSMUST00000212660
MPP3 KO Reduced	Gm44124	6	120579693	120580619	-1.1404	5.49615	0.00563824	transcript	120579704	120580176	-	start	20	ENSMUSG00000107580	ENSMUST00000204159
MPP3 KO Reduced	Prkce	17	86336823	86337507	-1.1678	4.44288	0.0469794	transcript	86168173	86655415	+	center	74629	ENSMUSG00000045038	ENSMUST00000097274
MPP3 KO Reduced	A630001O12Rik	8	126847563	126848086	-1.19955	4.81825	0.0102713	transcript	126839232	126851473	+	center	2472	ENSMUSG00000110498	ENSMUST00000212914
MPP3 KO Reduced	Slc43a2	11	75561008	75561409	-1.20712	4.05052	0.0430139	transcript	75560820	75567067	+	start	388	ENSMUSG00000038178	ENSMUST00000151891
MPP3 KO Reduced	Wwox	8	114882006	114882454	-1.25741	4.24466	0.0393502	transcript	114439694	114875238	+	end	6992	ENSMUSG00000004637	ENSMUST00000109108
MPP3 KO Reduced	Ltbp4	7	27330889	27331325	-1.28411	4.24048	0.0218991	transcript	27311714	27333604	-	start	2497	ENSMUSG00000040488	ENSMUST00000118961
MPP3 KO Reduced		2	166353388	166353794	-1.28514	4.30118	0.0310972
MPP3 KO Reduced	Gm26531	12	85963663	85964154	-1.2878	4.07848	0.0294013	transcript	85962597	85979021	-	end	1311	ENSMUSG00000097902	ENSMUST00000181727
MPP3 KO Reduced	Trak2	1	58953770	58954367	-1.29636	3.94239	0.0383214	transcript	58926662	58973429	-	center	4023	ENSMUSG00000026028	ENSMUST00000173590
MPP3 KO Reduced	Bmf	2	118544226	118544680	-1.29861	3.9936	0.0375377	transcript	118531973	118544587	-	start	134	ENSMUSG00000040093	ENSMUST00000143583
MPP3 KO Reduced	B4galt5	2	167356858	167357281	-1.30374	3.99689	0.0297583	transcript	167298443	167349183	-	start	7886	ENSMUSG00000017929	ENSMUST00000109221
MPP3 KO Reduced	Gm37120	1	132102086	132102572	-1.30677	4.51448	0.00881372	transcript	132102364	132108323	+	start	35	ENSMUSG00000103966	ENSMUST00000193350
MPP3 KO Reduced	Xrcc6	15	82027704	82028134	-1.3293	4.29586	0.0160493	transcript	82015518	82040085	+	center	118	ENSMUSG00000022471	ENSMUST00000100399
MPP3 KO Reduced		15	67039440	67039905	-1.34521	4.10569	0.0200137
MPP3 KO Reduced	Fbxo11	17	88042436	88042815	-1.35193	3.81035	0.0368126	transcript	87990858	88065291	-	center	14551	ENSMUSG00000005371	ENSMUST00000005504
MPP3 KO Reduced	Gm37306	1	177467096	177467533	-1.36139	3.90337	0.0297583	transcript	177467377	177476267	+	start	63	ENSMUSG00000103043	ENSMUST00000193447
MPP3 KO Reduced	Erg	16	95405586	95406028	-1.36144	3.72011	0.0381578	transcript	95359172	95459303	-	center	3430	ENSMUSG00000040732	ENSMUST00000118113
MPP3 KO Reduced	Mkl1	15	81032968	81033509	-1.36726	3.70837	0.0467808	transcript	81015853	81045546	-	center	2539	ENSMUSG00000042292	ENSMUST00000135047
MPP3 KO Reduced	Trak1	9	121298622	121299122	-1.38272	3.97303	0.026835	transcript	121297828	121364107	+	start	1044	ENSMUSG00000032536	ENSMUST00000209390
MPP3 KO Reduced	Pik3ap1	19	41384984	41385629	-1.39057	4.79231	0.00380795	transcript	41274217	41385070	-	start	236	ENSMUSG00000025017	ENSMUST00000059672
MPP3 KO Reduced	Pik3cd	4	149657902	149658410	-1.40976	4.65627	0.044312	transcript	149650639	149663284	-	center	1195	ENSMUSG00000039936	ENSMUST00000105689
MPP3 KO Reduced	Ppp1r16b	2	158723014	158723656	-1.41259	3.97893	0.0371828	transcript	158667118	158766334	+	center	6609	ENSMUSG00000037754	ENSMUST00000045503
MPP3 KO Reduced	Ddx54	5	120620803	120621609	-1.41313	4.71419	0.00676132	transcript	120621326	120621797	+	start	120	ENSMUSG00000029599	ENSMUST00000201698
MPP3 KO Reduced	Gramd4	15	86069107	86069655	-1.41456	4.061	0.0207874	transcript	86067812	86122261	+	start	1569	ENSMUSG00000035900	ENSMUST00000123474
MPP3 KO Reduced	Usp36	11	118253975	118254511	-1.43312	3.64403	0.0310972	transcript	118259650	118290231	-	end	5407	ENSMUSG00000033909	ENSMUST00000106296
MPP3 KO Reduced	F730035P03Rik	7	99795295	99795731	-1.44276	3.57287	0.0411727	transcript	99780000	99781539	-	start	13974	ENSMUSG00000053360	ENSMUST00000065741
MPP3 KO Reduced	Ift122	6	115909929	115910318	-1.4481	3.93416	0.0248892	transcript	115899109	115926694	+	center	2778	ENSMUSG00000030323	ENSMUST00000124283
MPP3 KO Reduced	Gm20661	9	107994444	107995133	-1.46043	3.75772	0.0335942	transcript	107983057	107995007	+	end	219	ENSMUSG00000079323	ENSMUST00000176382
MPP3 KO Reduced	Tcf7	11	52268259	52268873	-1.46164	4.01326	0.0144356	transcript	52253235	52283014	-	center	442	ENSMUSG00000000782	ENSMUST00000109071
MPP3 KO Reduced		13	32611510	32612019	-1.4747	3.80277	0.0365923
MPP3 KO Reduced	Gm12227	11	54733451	54733926	-1.49109	3.43595	0.0429904	transcript	54728676	54734323	+	end	635	ENSMUSG00000086039	ENSMUST00000147847
MPP3 KO Reduced	Gm32585	5	125245677	125246152	-1.50494	3.52259	0.0373747	transcript	125238313	125272815	-	end	7601	ENSMUSG00000105039	ENSMUST00000198586
MPP3 KO Reduced	Plxnd1	6	115986683	115987072	-1.50955	3.78936	0.0192341	transcript	115954810	115995005	-	start	8128	ENSMUSG00000030123	ENSMUST00000015511
MPP3 KO Reduced	n-R5s32	16	30145492	30145918	-1.53227	3.60761	0.0233236	transcript	30141842	30141945	-	start	3760	ENSMUSG00000084444	ENSMUST00000122495
MPP3 KO Reduced	Me3	7	89835538	89836041	-1.53274	3.54761	0.025058	transcript	89829281	89851962	+	center	4832	ENSMUSG00000030621	ENSMUST00000032853
MPP3 KO Reduced	AC129931.1	15	59811577	59811983	-1.5329	3.83127	0.0199406	transcript	59788416	59794959	-	start	16821	ENSMUSG00000115426	ENSMUST00000228865
MPP3 KO Reduced	Sapcd1	17	35027344	35027944	-1.55882	3.73363	0.0410499	transcript	35025958	35027659	-	start	15	ENSMUSG00000036185	ENSMUST00000173211
MPP3 KO Reduced	Ap1m1	8	72260956	72261387	-1.56048	3.32091	0.0442262	transcript	72240017	72257385	+	end	3786	ENSMUSG00000003033	ENSMUST00000003117
MPP3 KO Reduced	Plcg1	2	160742176	160742498	-1.58561	3.78476	0.0154302	transcript	160740986	160762506	+	start	1351	ENSMUSG00000016933	ENSMUST00000017077
MPP3 KO Reduced	Capsl	15	9463519	9464094	-1.59533	4.25322	0.022018	transcript	9436027	9466038	+	end	2232	ENSMUSG00000039676	ENSMUST00000042360
MPP3 KO Reduced	Gm23210	16	92037872	92038382	-1.59911	3.63123	0.0442157	transcript	92042676	92042774	+	start	4549	ENSMUSG00000089293	ENSMUST00000158668
MPP3 KO Reduced	Gfra1	19	58452840	58453429	-1.61094	4.25019	0.0207874	transcript	58453334	58455006	-	end	200	ENSMUSG00000025089	ENSMUST00000138530
MPP3 KO Reduced	Bckdha	7	25647769	25648189	-1.63328	4.03288	0.00443468	transcript	25629945	25658981	-	center	3516	ENSMUSG00000060376	ENSMUST00000071329
MPP3 KO Reduced	Ccr7	11	99167998	99168465	-1.63825	3.7498	0.0117366	transcript	99144195	99155077	-	start	13154	ENSMUSG00000037944	ENSMUST00000103134
MPP3 KO Reduced	Ccdc97	7	25711201	25711425	-1.65232	3.64206	0.011469	transcript	25711105	25719088	-	end	208	ENSMUSG00000002608	ENSMUST00000002683
MPP3 KO Reduced	Pebp4	14	69830668	69831227	-1.68389	3.32784	0.034513	transcript	69840419	70059918	+	start	9472	ENSMUSG00000022085	ENSMUST00000022678
MPP3 KO Reduced	Abr	11	76510360	76510740	-1.69126	3.59992	0.0164717	transcript	76416733	76509419	-	start	1131	ENSMUSG00000017631	ENSMUST00000094012
MPP3 KO Reduced	Gm13648	4	156070112	156070717	-1.69413	3.87117	0.0105819	transcript	156052714	156059802	-	start	10612	ENSMUSG00000086549	ENSMUST00000138361
MPP3 KO Reduced	Pecam1	11	106669755	106670143	-1.70172	3.44303	0.0280612	transcript	106661184	106663326	-	start	6623	ENSMUSG00000020717	ENSMUST00000184424
MPP3 KO Reduced		2	93132215	93132656	-1.71491	3.88545	0.00666935
MPP3 KO Reduced	Syndig1l	12	84674867	84675476	-1.74133	3.71927	0.00683361	transcript	84677276	84698831	-	end	2105	ENSMUSG00000071234	ENSMUST00000095550
MPP3 KO Reduced	Bst1	5	43824495	43825022	-1.74262	4.08333	0.00508401	transcript	43818884	43826270	+	end	1512	ENSMUSG00000029082	ENSMUST00000126976
MPP3 KO Reduced	Gm15406	5	148976927	148977310	-1.74689	3.49871	0.0164717	transcript	148954623	148996509	-	center	1552	ENSMUSG00000085237	ENSMUST00000202229
MPP3 KO Reduced	Bok	1	93680175	93680702	-1.74759	4.00575	0.00318849	transcript	93685659	93695764	+	start	5221	ENSMUSG00000026278	ENSMUST00000027499
MPP3 KO Reduced	Arhgap25	6	87504019	87504300	-1.75099	2.99768	0.0414806	transcript	87459404	87533259	-	center	7828	ENSMUSG00000030047	ENSMUST00000071024
MPP3 KO Reduced	Arhgap39	15	76770383	76770822	-1.75163	3.18916	0.0241992	transcript	76723984	76818083	-	center	431	ENSMUSG00000033697	ENSMUST00000036176
MPP3 KO Reduced		4	40875802	40876241	-1.75238	3.76186	0.0149331
MPP3 KO Reduced		17	31877783	31878186	-1.76085	3.50063	0.0146318
MPP3 KO Reduced		6	125524071	125524769	-1.7674	3.47545	0.0133424
MPP3 KO Reduced	Cacnb1	11	98000454	98000725	-1.79346	3.23588	0.0350482	transcript	98001507	98022634	-	end	918	ENSMUSG00000020882	ENSMUST00000017552
MPP3 KO Reduced		5	35313992	35314463	-1.799	3.17713	0.0269432
MPP3 KO Reduced		9	70987235	70987784	-1.80773	3.84314	0.00805734
MPP3 KO Reduced	A930007I19Rik	19	29486541	29487109	-1.81104	3.72662	0.00550233	transcript	29486933	29523159	-	end	108	ENSMUSG00000097855	ENSMUST00000180986
MPP3 KO Reduced	Poc1b	10	99132268	99132536	-1.81215	3.08128	0.037988	transcript	99129486	99192789	+	start	2916	ENSMUSG00000019952	ENSMUST00000159043
MPP3 KO Reduced		17	4498087	4498677	-1.81402	3.91972	0.00683361
MPP3 KO Reduced	Gfra2	14	70884065	70884704	-1.82447	4.21565	0.00137435	transcript	70890119	70979838	+	start	5735	ENSMUSG00000022103	ENSMUST00000022699
MPP3 KO Reduced	Sorcs2	5	36378017	36378359	-1.83465	3.93555	0.00615252	transcript	36151232	36365918	-	start	12270	ENSMUSG00000029093	ENSMUST00000141508
MPP3 KO Reduced	Cacnb1	11	97999318	97999587	-1.83481	3.19739	0.0181077	transcript	98001507	98022634	-	end	2055	ENSMUSG00000020882	ENSMUST00000017552
MPP3 KO Reduced	Chst3	10	60193638	60194213	-1.84479	3.38234	0.0112722	transcript	60185604	60194239	-	start	314	ENSMUSG00000057337	ENSMUST00000167915
MPP3 KO Reduced	Gm44663	7	122389929	122390707	-1.86281	3.84154	0.00422618	transcript	122402454	122405604	+	start	12136	ENSMUSG00000108317	ENSMUST00000206898
MPP3 KO Reduced	Cd19	7	126416624	126416978	-1.86521	3.61151	0.025058	transcript	126408450	126414889	-	start	1912	ENSMUSG00000030724	ENSMUST00000206325
MPP3 KO Reduced	Slc1a5	7	16784505	16784922	-1.86628	3.18808	0.0185616	transcript	16784737	16793706	+	start	24	ENSMUSG00000001918	ENSMUST00000135817
MPP3 KO Reduced	Gm40477	12	85436096	85436575	-1.8886	2.90591	0.0368126	transcript	85429109	85436249	-	start	86	ENSMUSG00000113940	ENSMUST00000221505
MPP3 KO Reduced	Pqlc3	12	16997092	16997420	-1.88966	3.59625	0.00533577	transcript	16993654	17000116	-	center	371	ENSMUSG00000045679	ENSMUST00000156360
MPP3 KO Reduced	Sh3pxd2a	19	47330659	47331031	-1.92907	3.10262	0.0297583	transcript	47260173	47464411	-	center	31447	ENSMUSG00000053617	ENSMUST00000081619
MPP3 KO Reduced		15	8568366	8568956	-1.93674	3.9775	0.00487362
MPP3 KO Reduced		15	59714502	59714867	-1.95072	2.7604	0.0494412
MPP3 KO Reduced	Gucy1b2	14	62425232	62425719	-1.96437	3.295	0.0181327	transcript	62392790	62456286	-	center	937	ENSMUSG00000021933	ENSMUST00000165651
MPP3 KO Reduced	Gm11730	11	117092734	117093117	-1.97065	2.7434	0.0414184	transcript	117094947	117097067	-	end	2022	ENSMUSG00000087057	ENSMUST00000130437
MPP3 KO Reduced	Gpr152	19	4144701	4145172	-1.97425	3.6946	0.00324053	transcript	4139798	4145738	+	end	802	ENSMUSG00000044724	ENSMUST00000096338
MPP3 KO Reduced	Aff1	5	103726522	103726995	-2.00564	3.45731	0.00592411	transcript	103692373	103816428	+	center	27642	ENSMUSG00000029313	ENSMUST00000126335
MPP3 KO Reduced	Atp13a2	4	140989472	140989752	-2.00796	3.04789	0.0209	transcript	140986989	140998167	+	start	2623	ENSMUSG00000036622	ENSMUST00000125797
MPP3 KO Reduced	AC135083.1	14	74921968	74922331	-2.01247	2.92248	0.0294013	transcript	74926444	74933133	+	start	4295	ENSMUSG00000115002	ENSMUST00000227773
MPP3 KO Reduced	Gm36535	5	111801088	111801422	-2.02197	2.81565	0.0322456	transcript	111793386	111805606	+	center	1759	ENSMUSG00000105376	ENSMUST00000200641
MPP3 KO Reduced	D230017M19Rik	1	72233673	72234356	-2.02363	3.75535	0.00661625	transcript	72236464	72266136	+	start	2450	ENSMUSG00000097131	ENSMUST00000181973
MPP3 KO Reduced	Sbk1	7	126277532	126277961	-2.036	3.30316	0.00635184	transcript	126273399	126289931	+	center	3919	ENSMUSG00000042978	ENSMUST00000206424
MPP3 KO Reduced	4930573C15Rik	5	146688022	146688346	-2.04783	3.17982	0.00834213	transcript	146706621	146707496	+	start	18437	ENSMUSG00000106020	ENSMUST00000197707
MPP3 KO Reduced		17	31753276	31753850	-2.05584	4.38095	0.00087846
MPP3 KO Reduced	Adamts7	9	90198638	90199023	-2.06216	3.42321	0.0176461	transcript	90163201	90199990	+	end	1160	ENSMUSG00000032363	ENSMUST00000147250
MPP3 KO Reduced	1700072O05Rik	6	120567359	120567922	-2.06596	4.3151	0.000631256	transcript	120554795	120562879	+	end	4761	ENSMUSG00000107744	ENSMUST00000204672
MPP3 KO Reduced	Iqsec1	6	90660974	90661467	-2.07018	3.231	0.0200599	transcript	90660980	90988685	-	end	240	ENSMUSG00000034312	ENSMUST00000212100
MPP3 KO Reduced	Trappc9	15	72864606	72865064	-2.07226	3.27717	0.00847683	transcript	72852168	73061204	-	end	12667	ENSMUSG00000047921	ENSMUST00000168191
MPP3 KO Reduced		10	68795485	68795855	-2.07422	2.59051	0.0471381
MPP3 KO Reduced	Arhgap17	7	123330453	123330903	-2.08974	3.37791	0.00724613	transcript	123295278	123369915	-	center	1918	ENSMUSG00000030766	ENSMUST00000206294
MPP3 KO Reduced	Arhgap25	6	87552439	87552757	-2.10147	2.84489	0.0205895	transcript	87459404	87533259	-	start	19339	ENSMUSG00000030047	ENSMUST00000071024
MPP3 KO Reduced	Ebf1	11	44892894	44893450	-2.11176	3.02512	0.0349842	transcript	44912137	44972914	+	start	18965	ENSMUSG00000057098	ENSMUST00000140822
MPP3 KO Reduced	Nrxn2	19	6487299	6487761	-2.11195	3.0773	0.0200759	transcript	6454570	6482697	+	end	4833	ENSMUSG00000033768	ENSMUST00000150792
MPP3 KO Reduced	1700001J04Rik	11	114185494	114185878	-2.12087	3.08658	0.0104051	transcript	114185438	114186777	-	end	248	ENSMUSG00000086135	ENSMUST00000154037
MPP3 KO Reduced	Pdk2	11	95026035	95026466	-2.12336	2.92215	0.0154572	transcript	95026257	95041354	-	end	7	ENSMUSG00000038967	ENSMUST00000038431
MPP3 KO Reduced	Il21r	7	125625988	125626166	-2.13722	2.87844	0.0277841	transcript	125603428	125631506	+	end	5429	ENSMUSG00000030745	ENSMUST00000206234
MPP3 KO Reduced	Cyth4	15	78605464	78605777	-2.14775	3.32301	0.00432162	transcript	78597046	78622019	+	center	3912	ENSMUSG00000018008	ENSMUST00000043069
MPP3 KO Reduced	Rbm38	2	173026605	173027185	-2.14814	4.75456	0.000421432	transcript	173020497	173034734	+	center	720	ENSMUSG00000027510	ENSMUST00000173393
MPP3 KO Reduced	Dnajb12	10	59885284	59885602	-2.15022	2.54325	0.0497862	transcript	59879617	59896775	+	center	2753	ENSMUSG00000020109	ENSMUST00000142819
MPP3 KO Reduced	Trappc9	15	72859262	72859665	-2.1547	2.6238	0.0404995	transcript	72852168	73061204	-	end	7295	ENSMUSG00000047921	ENSMUST00000168191
MPP3 KO Reduced	Samm50	15	84212899	84213105	-2.15873	3.00913	0.0194183	transcript	84192232	84214303	+	end	1301	ENSMUSG00000022437	ENSMUST00000023071
MPP3 KO Reduced	Gm2649	12	58920771	58921163	-2.15876	3.14463	0.00735778	transcript	58920666	58921276	+	center	4	ENSMUSG00000112531	ENSMUST00000218825
MPP3 KO Reduced	4933424L21Rik	11	57633987	57634473	-2.1615	2.892	0.0155686	transcript	57623697	57649494	-	center	2365	ENSMUSG00000085719	ENSMUST00000142486
MPP3 KO Reduced	Gm42456	5	137268234	137268904	-2.1619	3.87094	0.00116057	transcript	137274092	137288662	-	end	5523	ENSMUSG00000105736	ENSMUST00000196840
MPP3 KO Reduced		19	33088061	33088411	-2.16289	2.55304	0.0464151
MPP3 KO Reduced	Bdkrb2	12	105597126	105597525	-2.18731	3.27913	0.0107455	transcript	105563225	105595237	+	end	2088	ENSMUSG00000021070	ENSMUST00000001652
MPP3 KO Reduced	Prkce	17	86378612	86379012	-2.19534	2.86197	0.0205591	transcript	86168173	86655415	+	center	32982	ENSMUSG00000045038	ENSMUST00000097274
MPP3 KO Reduced	Col6a6	9	105803261	105803762	-2.21625	3.1354	0.00578243	transcript	105774111	105809648	-	start	6137	ENSMUSG00000043719	ENSMUST00000060896
MPP3 KO Reduced	Rnf41	10	128438804	128439289	-2.21839	3.8277	0.00087846	transcript	128411712	128439417	+	end	371	ENSMUSG00000025373	ENSMUST00000217826
MPP3 KO Reduced		3	52400433	52400705	-2.2358	2.88681	0.0150565
MPP3 KO Reduced	Adam19	11	46127610	46128291	-2.24174	3.59907	0.00282377	transcript	46127904	46143857	+	start	46	ENSMUSG00000011256	ENSMUST00000151565
MPP3 KO Reduced	Dnmt3a	12	3917708	3918224	-2.24872	3.62734	0.00132339	transcript	3807029	3914443	+	end	3523	ENSMUSG00000020661	ENSMUST00000020991
MPP3 KO Reduced	Gm12694	4	94999261	94999701	-2.25131	3.10941	0.00746169	transcript	94979202	95028544	+	center	4392	ENSMUSG00000086251	ENSMUST00000149367
MPP3 KO Reduced	Gm12524	3	108166489	108166787	-2.25417	2.76075	0.01725	transcript	108166442	108185907	+	start	196	ENSMUSG00000085318	ENSMUST00000143109
MPP3 KO Reduced	Nt5dc3	10	86828792	86829109	-2.26264	3.14564	0.00520291	transcript	86825102	86834007	+	center	604	ENSMUSG00000054027	ENSMUST00000218792
MPP3 KO Reduced	H2-DMb2	17	34144799	34145089	-2.26534	2.93865	0.00945511	transcript	34145270	34151549	+	start	326	ENSMUSG00000037548	ENSMUST00000171231
MPP3 KO Reduced	Cyfip2	11	46304815	46305465	-2.26624	3.85687	0.000603428	transcript	46291576	46312220	-	center	3242	ENSMUSG00000020340	ENSMUST00000129474
MPP3 KO Reduced	Katnal1	5	148908110	148908580	-2.27349	3.44836	0.0017988	transcript	148885725	148929000	-	center	983	ENSMUSG00000041298	ENSMUST00000110508
MPP3 KO Reduced	Fetub	16	22939138	22939703	-2.27452	3.10211	0.0441265	transcript	22921744	22939757	+	end	337	ENSMUSG00000022871	ENSMUST00000167399
MPP3 KO Reduced	Sufu	19	46466108	46466432	-2.28143	2.64607	0.0258473	transcript	46457905	46475634	+	center	499	ENSMUSG00000025231	ENSMUST00000123252
MPP3 KO Reduced	Ncor2	5	125040170	125040567	-2.28243	3.05402	0.0447059	transcript	125017152	125042812	-	start	2444	ENSMUSG00000029478	ENSMUST00000125053
MPP3 KO Reduced	AC153366.1	10	95299763	95300091	-2.30158	2.54854	0.0447059	transcript	95318246	95324358	+	start	18319	ENSMUSG00000112593	ENSMUST00000218132
MPP3 KO Reduced		3	52443855	52444304	-2.34519	4.21903	0.000255564
MPP3 KO Reduced	Iqsec1	6	90808977	90809253	-2.34541	2.46083	0.0363006	transcript	90659597	90810123	-	start	1008	ENSMUSG00000034312	ENSMUST00000101151
MPP3 KO Reduced	Bcat1	6	145020511	145020984	-2.34651	3.77817	0.00349743	transcript	144993834	145048812	-	center	576	ENSMUSG00000030268	ENSMUST00000032402
MPP3 KO Reduced	Cep164	9	45789752	45790072	-2.34672	2.98251	0.00990839	transcript	45778409	45802667	-	center	626	ENSMUSG00000043987	ENSMUST00000132430
MPP3 KO Reduced	Ppp1r16b	2	158673466	158673865	-2.34756	3.50126	0.00309462	transcript	158667118	158766334	+	start	6547	ENSMUSG00000037754	ENSMUST00000045503
MPP3 KO Reduced	Slc4a1	11	102363651	102363945	-2.35485	2.53349	0.0339994	transcript	102361386	102366203	-	center	4	ENSMUSG00000006574	ENSMUST00000151050
MPP3 KO Reduced	Ets1	9	32747546	32748017	-2.36282	3.19963	0.0071958	transcript	32696383	32754428	+	end	6647	ENSMUSG00000032035	ENSMUST00000184364
MPP3 KO Reduced		19	44457374	44457768	-2.36299	3.17346	0.0320339
MPP3 KO Reduced	Sh3pxd2a	19	47316156	47316545	-2.36416	2.94094	0.0433941	transcript	47260173	47464411	-	center	45942	ENSMUSG00000053617	ENSMUST00000081619
MPP3 KO Reduced	Lrrc32	7	98486521	98486901	-2.36733	3.1225	0.0331626	transcript	98489282	98498254	+	start	2571	ENSMUSG00000090958	ENSMUST00000205937
MPP3 KO Reduced	Pax7	4	139743623	139744019	-2.37389	3.28589	0.00520291	transcript	139740675	139833007	-	end	3146	ENSMUSG00000028736	ENSMUST00000174681
MPP3 KO Reduced	Cdh17	4	11762798	11763127	-2.37522	2.94909	0.0373777	transcript	11758192	11811486	+	start	4770	ENSMUSG00000028217	ENSMUST00000108303
MPP3 KO Reduced	Capn11	17	45631959	45632328	-2.37621	3.0403	0.0135237	transcript	45630203	45659325	-	end	1940	ENSMUSG00000058626	ENSMUST00000120717
MPP3 KO Reduced	Zdhhc7	8	120081251	120081751	-2.37937	3.49561	0.00975399	transcript	120080889	120101482	-	end	612	ENSMUSG00000031823	ENSMUST00000034280
MPP3 KO Reduced	Socs5	17	87118201	87118855	-2.40193	3.03359	0.0318833	transcript	87107678	87137583	+	center	4102	ENSMUSG00000037104	ENSMUST00000041369
MPP3 KO Reduced	Mllt3	4	87830846	87831379	-2.40284	2.84975	0.00834213	transcript	87832780	87874542	-	end	1668	ENSMUSG00000028496	ENSMUST00000134555
MPP3 KO Reduced		3	104565481	104565937	-2.40427	2.60485	0.0360768
MPP3 KO Reduced	AC126672.1	9	61478895	61479248	-2.40994	2.76707	0.0438292	transcript	61472590	61472986	-	start	6085	ENSMUSG00000111635	ENSMUST00000217096
MPP3 KO Reduced	Heyl	4	123239779	123240277	-2.41022	3.61784	0.00087846	transcript	123239756	123245989	+	start	272	ENSMUSG00000032744	ENSMUST00000127172
MPP3 KO Reduced	Slit1	19	41615803	41616312	-2.41765	4.27806	0.00014784	transcript	41604368	41608530	-	start	7527	ENSMUSG00000025020	ENSMUST00000169416
MPP3 KO Reduced	5830408C22Rik	8	25118981	25119276	-2.42531	2.73215	0.0381578	transcript	25106997	25109986	+	end	9142	ENSMUSG00000110148	ENSMUST00000210097
MPP3 KO Reduced	Erg	16	95427539	95427897	-2.44349	3.3704	0.00132339	transcript	95360644	95524603	-	center	14905	ENSMUSG00000040732	ENSMUST00000171646
MPP3 KO Reduced	Gm20485	5	136869543	136870007	-2.45639	3.04228	0.00946335	transcript	136863636	136869722	-	start	53	ENSMUSG00000092402	ENSMUST00000174452
MPP3 KO Reduced	Cd79a	7	24897217	24897560	-2.45731	3.04342	0.0101031	transcript	24897380	24902197	+	start	8	ENSMUSG00000003379	ENSMUST00000003469
MPP3 KO Reduced	Rnf157	11	116359201	116359639	-2.45766	3.07872	0.0262874	transcript	116352651	116359505	-	start	85	ENSMUSG00000052949	ENSMUST00000141229
MPP3 KO Reduced	Vps8	16	21473350	21473786	-2.47875	2.77262	0.0199277	transcript	21470186	21641572	+	start	3382	ENSMUSG00000033653	ENSMUST00000125487
MPP3 KO Reduced	4930579P08Rik	10	116746607	116747026	-2.48015	3.15605	0.0205943	transcript	116729252	116739760	+	end	7056	ENSMUSG00000112924	ENSMUST00000218193
MPP3 KO Reduced	Gm45397	7	137576199	137576627	-2.49318	2.61194	0.0207874	transcript	137557111	137564588	-	start	11825	ENSMUSG00000109973	ENSMUST00000209816
MPP3 KO Reduced	Gm34184	10	84111415	84111867	-2.49411	3.43347	0.00413086	transcript	84036559	84100697	-	start	10944	ENSMUSG00000111049	ENSMUST00000216477
MPP3 KO Reduced	Mtss1	15	59059022	59059874	-2.50006	3.77526	0.00357916	transcript	59052770	59055464	-	start	3984	ENSMUSG00000022353	ENSMUST00000226923
MPP3 KO Reduced	Gm14137	2	119174234	119174618	-2.50522	2.68308	0.0139002	transcript	119174508	119177575	+	start	82	ENSMUSG00000055926	ENSMUST00000069711
MPP3 KO Reduced	Vav2	2	27318248	27319187	-2.50801	3.94257	0.00100168	transcript	27302024	27344480	-	center	4535	ENSMUSG00000009621	ENSMUST00000132642
MPP3 KO Reduced	Ehd3	17	73813280	73813621	-2.52208	2.35264	0.0346556	transcript	73804840	73832093	+	center	5016	ENSMUSG00000024065	ENSMUST00000024860
MPP3 KO Reduced	Stx8	11	68126005	68126398	-2.52347	2.63705	0.0200759	transcript	67966192	68207148	+	center	39531	ENSMUSG00000020903	ENSMUST00000021285
MPP3 KO Reduced	Clint1	11	45849999	45850266	-2.52475	2.69949	0.00946335	transcript	45852050	45910625	+	start	1918	ENSMUSG00000006169	ENSMUST00000109260
MPP3 KO Reduced	Gsg1l	7	126027408	126027802	-2.53327	3.06713	0.004264	transcript	125878419	126082411	-	center	47190	ENSMUSG00000046182	ENSMUST00000073935
MPP3 KO Reduced	Nmur1	1	86425035	86425600	-2.53975	3.31646	0.0146318	transcript	86386302	86426228	-	start	911	ENSMUSG00000026237	ENSMUST00000212541
MPP3 KO Reduced	Ppp1r32	19	10469247	10469676	-2.54032	2.71007	0.0354894	transcript	10474256	10482897	-	end	4795	ENSMUSG00000035179	ENSMUST00000038842
MPP3 KO Reduced	Cyth1	11	118162234	118162660	-2.54167	2.97582	0.00847683	transcript	118164165	118212742	-	end	1718	ENSMUSG00000017132	ENSMUST00000106302
MPP3 KO Reduced	Lca5	9	83385165	83385656	-2.54522	3.25968	0.00137435	transcript	83390292	83426961	-	end	4882	ENSMUSG00000032258	ENSMUST00000190514
MPP3 KO Reduced	AC068459.1	12	105551770	105552253	-2.54552	2.71321	0.0336463	transcript	105561262	105562556	+	start	9251	ENSMUSG00000113479	ENSMUST00000222492
MPP3 KO Reduced	Grb7	11	98459287	98459611	-2.54555	3.45527	0.00087846	transcript	98446833	98455373	+	end	4076	ENSMUSG00000019312	ENSMUST00000019456
MPP3 KO Reduced		10	60168378	60168749	-2.5469	2.93638	0.00540635
MPP3 KO Reduced	Gm15889	8	94377913	94378194	-2.55005	2.34145	0.0381578	transcript	94377920	94380317	+	start	133	ENSMUSG00000089712	ENSMUST00000159142
MPP3 KO Reduced		17	31808563	31808817	-2.56383	2.35339	0.0380758
MPP3 KO Reduced	AC127581.1	9	32612946	32613310	-2.57315	2.88002	0.00592411	transcript	32613451	32629557	+	start	323	ENSMUSG00000110844	ENSMUST00000214084
MPP3 KO Reduced	Inpp5d	1	87621871	87622085	-2.57908	3.05171	0.00309465	transcript	87621673	87667916	+	start	305	ENSMUSG00000026288	ENSMUST00000163576
MPP3 KO Reduced	Mroh1	15	76446621	76447316	-2.58448	4.02598	0.00324053	transcript	76441044	76446832	+	end	136	ENSMUSG00000022558	ENSMUST00000161962
MPP3 KO Reduced	Ap1ar	3	127824530	127824879	-2.58777	2.91198	0.0286707	transcript	127819678	127825498	-	start	794	ENSMUSG00000074238	ENSMUST00000196687
MPP3 KO Reduced	Ptp4a3	15	73718140	73718413	-2.59196	2.75082	0.0277163	transcript	73723144	73758766	+	start	4868	ENSMUSG00000059895	ENSMUST00000165541
MPP3 KO Reduced	1700017B05Rik	9	57281698	57281958	-2.59501	2.87526	0.00540635	transcript	57253116	57262612	-	start	19216	ENSMUSG00000032300	ENSMUST00000034846
MPP3 KO Reduced	Plcl1	1	55738983	55739328	-2.60062	2.25669	0.0479825	transcript	55702024	55735227	+	end	3928	ENSMUSG00000038349	ENSMUST00000187059
MPP3 KO Reduced	Dab2ip	2	35737632	35737972	-2.60407	2.70196	0.0130593	transcript	35558265	35730994	+	end	6808	ENSMUSG00000026883	ENSMUST00000112986
MPP3 KO Reduced	Rgcc	14	79280420	79280879	-2.60791	2.90816	0.0049323	transcript	79288755	79301645	-	end	8106	ENSMUSG00000022018	ENSMUST00000022595
MPP3 KO Reduced		17	79982641	79983007	-2.60806	3.0998	0.00533577
MPP3 KO Reduced	Tmem131	1	36796782	36797036	-2.61034	2.85778	0.0049323	transcript	36800952	36816586	-	end	4043	ENSMUSG00000026116	ENSMUST00000191381
MPP3 KO Reduced	Gm27048	8	80923711	80924264	-2.62292	3.0712	0.00324053	transcript	80933533	80938667	-	end	9546	ENSMUSG00000098001	ENSMUST00000182891
MPP3 KO Reduced	Ifnlr1	4	135703788	135704401	-2.63482	3.54512	0.00873447	transcript	135686286	135708181	+	end	4087	ENSMUSG00000062157	ENSMUST00000074408
MPP3 KO Reduced	4930523C07Rik	1	160024368	160024952	-2.63496	3.42121	0.00357916	transcript	160044381	160047828	+	start	19721	ENSMUSG00000090394	ENSMUST00000191933
MPP3 KO Reduced	Wdfy3	5	101935895	101936286	-2.63703	3.3959	0.00318849	transcript	101935080	101937676	-	center	288	ENSMUSG00000043940	ENSMUST00000172512
MPP3 KO Reduced		17	27259008	27259384	-2.6454	3.03165	0.0149654
MPP3 KO Reduced		11	82359529	82359972	-2.64677	2.79598	0.0205895
MPP3 KO Reduced	Gm12152	11	43653143	43653521	-2.65086	2.42316	0.0242301	transcript	43670800	43671484	+	start	17468	ENSMUSG00000083662	ENSMUST00000122465
MPP3 KO Reduced	4930562A09Rik	5	116390373	116390835	-2.65378	2.29928	0.0375377	transcript	116390677	116392800	-	end	73	ENSMUSG00000086945	ENSMUST00000153818
MPP3 KO Reduced	AC108416.1	14	31313304	31313692	-2.65712	2.94823	0.00381549	transcript	31268756	31320941	+	end	7443	ENSMUSG00000115311	ENSMUST00000228755
MPP3 KO Reduced	Bcl2l1	2	152794275	152794862	-2.66083	3.56986	0.00117135	transcript	152781410	152828535	-	center	10404	ENSMUSG00000007659	ENSMUST00000173755
MPP3 KO Reduced	Wdr66	5	123315225	123315674	-2.66804	3.10889	0.00320163	transcript	123302515	123326649	+	center	867	ENSMUSG00000029442	ENSMUST00000125979
MPP3 KO Reduced		6	120635625	120636522	-2.67113	3.53148	0.000593639
MPP3 KO Reduced	Cplx2	13	54376038	54376393	-2.6817	2.85509	0.00746169	transcript	54371348	54383917	+	center	1417	ENSMUSG00000025867	ENSMUST00000026985
MPP3 KO Reduced	Slc47a2	11	61309855	61310247	-2.68658	3.37945	0.00132339	transcript	61303920	61342850	-	end	6131	ENSMUSG00000069855	ENSMUST00000134423
MPP3 KO Reduced	Gm26021	6	29239427	29239745	-2.68709	2.41947	0.0410499	transcript	29234433	29234564	+	end	5022	ENSMUSG00000089289	ENSMUST00000158664
MPP3 KO Reduced		17	31746765	31747139	-2.69108	3.12724	0.00216007
MPP3 KO Reduced		8	126529304	126529736	-2.6916	2.83248	0.01699
MPP3 KO Reduced	Galnt7	8	57579878	57580102	-2.69424	2.71111	0.0160493	transcript	57523827	57653031	-	center	8439	ENSMUSG00000031608	ENSMUST00000034021
MPP3 KO Reduced	Kdm4b	17	56381077	56381646	-2.70165	3.4471	0.00078783	transcript	56372294	56386119	+	center	2155	ENSMUSG00000024201	ENSMUST00000132363
MPP3 KO Reduced	B3gnt8	7	25636371	25636793	-2.70223	3.73633	0.00676132	transcript	25627636	25635100	+	end	1482	ENSMUSG00000059479	ENSMUST00000206940
MPP3 KO Reduced	Gm8565	3	69565566	69565969	-2.7032	2.81232	0.00620931	transcript	69566450	69567464	-	end	683	ENSMUSG00000098006	ENSMUST00000183259
MPP3 KO Reduced		7	114172682	114173034	-2.71294	2.55694	0.0332803
MPP3 KO Reduced	Fam53b	7	132736650	132736854	-2.71604	2.34955	0.0294013	transcript	132713364	132776916	-	center	8388	ENSMUSG00000030956	ENSMUST00000106168
MPP3 KO Reduced	Pmf1	3	88395201	88395699	-2.71609	3.33906	0.000743048	transcript	88395742	88396720	-	end	292	ENSMUSG00000028066	ENSMUST00000195899
MPP3 KO Reduced	Fetub	16	22938551	22938847	-2.72603	2.21586	0.0375377	transcript	22921744	22939757	+	end	1058	ENSMUSG00000022871	ENSMUST00000167399
MPP3 KO Reduced	Tmem163	1	127514498	127514957	-2.7396	3.36977	0.00805734	transcript	127491544	127537430	-	center	240	ENSMUSG00000026347	ENSMUST00000162406
MPP3 KO Reduced	Gm23766	10	45103208	45103525	-2.73997	2.93291	0.00324053	transcript	45095628	45095708	-	start	7658	ENSMUSG00000077082	ENSMUST00000103894
MPP3 KO Reduced		10	60169045	60169263	-2.74318	2.33764	0.0438292
MPP3 KO Reduced	Gse1	8	120571686	120571975	-2.74556	2.91036	0.00321396	transcript	120571280	120573272	+	center	446	ENSMUSG00000031822	ENSMUST00000147327
MPP3 KO Reduced	Plk2	13	110406152	110406532	-2.74742	2.46819	0.0320339	transcript	110395045	110400844	+	end	5498	ENSMUSG00000021701	ENSMUST00000022212
MPP3 KO Reduced	Slc52a3	2	152000745	152001086	-2.75698	3.25096	0.00132339	transcript	151999896	152009246	+	start	1019	ENSMUSG00000027463	ENSMUST00000109858
MPP3 KO Reduced	4930523C07Rik	1	160047636	160047876	-2.7624	2.35264	0.0417173	transcript	160044381	160047828	+	end	72	ENSMUSG00000090394	ENSMUST00000191933
MPP3 KO Reduced	Gm10631	8	104184958	104185443	-2.77135	2.7099	0.0176426	transcript	104177794	104184599	-	start	601	ENSMUSG00000074128	ENSMUST00000153288
MPP3 KO Reduced	Rftn1	17	50182429	50182947	-2.77216	3.64334	0.000603428	transcript	50036622	50190497	-	start	7809	ENSMUSG00000039316	ENSMUST00000156094
MPP3 KO Reduced	Cacna1i	15	80319967	80320308	-2.7743	2.60621	0.0209543	transcript	80287533	80395747	+	center	21503	ENSMUSG00000022416	ENSMUST00000162155
MPP3 KO Reduced		12	113228161	113228574	-2.79245	3.11984	0.00117135
MPP3 KO Reduced	Syt14	1	192897151	192897474	-2.8002	2.15151	0.0410499	transcript	192897209	193035717	-	end	103	ENSMUSG00000016200	ENSMUST00000016344
MPP3 KO Reduced		3	129488796	129489176	-2.80047	2.38546	0.0483064
MPP3 KO Reduced	Cd79b	11	106310117	106310381	-2.80461	2.45481	0.0144356	transcript	106311340	106314762	-	end	1091	ENSMUSG00000040592	ENSMUST00000044228
MPP3 KO Reduced		7	114171337	114171758	-2.80539	2.73736	0.0150528
MPP3 KO Reduced	Itpr2	6	146514718	146515048	-2.81108	2.65386	0.0160275	transcript	146373122	146502223	-	start	12660	ENSMUSG00000030287	ENSMUST00000139732
MPP3 KO Reduced	Rsph1	17	31259242	31259595	-2.82288	2.43631	0.0176461	transcript	31255018	31277356	-	end	4400	ENSMUSG00000024033	ENSMUST00000024832
MPP3 KO Reduced	Ikzf3	11	98491601	98491932	-2.82658	2.40453	0.0338022	transcript	98484266	98489020	-	start	2746	ENSMUSG00000018168	ENSMUST00000140876
MPP3 KO Reduced	A330074K22Rik	8	120215437	120215735	-2.8461	2.48893	0.0133424	transcript	120204433	120228230	-	center	745	ENSMUSG00000097960	ENSMUST00000183235
MPP3 KO Reduced		11	51937422	51937720	-2.84811	2.58284	0.00887453
MPP3 KO Reduced	Celf2	2	7115119	7115452	-2.85218	2.90382	0.0035869	transcript	6615728	7396198	-	center	109322	ENSMUSG00000002107	ENSMUST00000137733
MPP3 KO Reduced	Eaf2	16	36821549	36821865	-2.85754	2.7242	0.00818048	transcript	36822562	36874814	-	end	855	ENSMUSG00000022838	ENSMUST00000134556
MPP3 KO Reduced	Gm22685	4	49285326	49285679	-2.86551	2.77825	0.004264	transcript	49289297	49289403	+	start	3795	ENSMUSG00000064782	ENSMUST00000082848
MPP3 KO Reduced	Ablim3	18	61834993	61835345	-2.8663	2.16954	0.0332803	transcript	61799394	61911824	-	center	20440	ENSMUSG00000032735	ENSMUST00000049378
MPP3 KO Reduced	Agpat4	17	12171232	12171514	-2.86747	2.33066	0.0199051	transcript	12133204	12210361	+	center	409	ENSMUSG00000023827	ENSMUST00000167792
MPP3 KO Reduced	Slc43a3	2	84963946	84964404	-2.86839	3.58772	0.000672972	transcript	84936663	84958509	+	end	5666	ENSMUSG00000027074	ENSMUST00000090726
MPP3 KO Reduced	Bcar3	3	122406546	122406968	-2.89039	2.90565	0.00834213	transcript	122419756	122426866	+	start	12999	ENSMUSG00000028121	ENSMUST00000200544
MPP3 KO Reduced	Gm25447	17	31067042	31067397	-2.89176	3.26479	0.00146086	transcript	31059603	31059731	+	end	7488	ENSMUSG00000089622	ENSMUST00000158997
MPP3 KO Reduced	Prim2	1	33551375	33551820	-2.89555	2.46284	0.0297583	transcript	33478941	33622142	-	center	1056	ENSMUSG00000026134	ENSMUST00000189552
MPP3 KO Reduced	Cnn1	9	22107871	22108494	-2.90946	3.99269	0.00309465	transcript	22101060	22108188	+	end	6	ENSMUSG00000001349	ENSMUST00000216872
MPP3 KO Reduced	Nedd9	13	41427126	41427516	-2.91311	2.6026	0.0233236	transcript	41432302	41487362	-	end	4981	ENSMUSG00000021365	ENSMUST00000224083
MPP3 KO Reduced	Hs1bp3	12	8353122	8353314	-2.92043	2.06605	0.0456066	transcript	8313431	8343824	+	end	9394	ENSMUSG00000020605	ENSMUST00000020927
MPP3 KO Reduced	Cenps	4	149132183	149132611	-2.92193	3.02258	0.00627221	transcript	149127120	149137548	-	center	63	ENSMUSG00000073705	ENSMUST00000105696
MPP3 KO Reduced	Aff1	5	103700640	103700934	-2.92211	2.18067	0.0470069	transcript	103692373	103816428	+	start	8414	ENSMUSG00000029313	ENSMUST00000126335
MPP3 KO Reduced	Phf11c	14	59396952	59397324	-2.93001	2.96997	0.00324053	transcript	59380832	59395381	-	start	1757	ENSMUSG00000091144	ENSMUST00000166912
MPP3 KO Reduced	Txndc11	16	11091162	11091496	-2.93002	2.18639	0.0447059	transcript	11088271	11122737	-	end	3058	ENSMUSG00000022498	ENSMUST00000131012
MPP3 KO Reduced		7	82029636	82030108	-2.93122	3.74493	0.00305675
MPP3 KO Reduced	Gm26651	13	51979308	51979557	-2.94612	2.05035	0.0445453	transcript	51973213	51976583	+	end	2849	ENSMUSG00000097495	ENSMUST00000181851
MPP3 KO Reduced		15	67144663	67144972	-2.95287	2.43397	0.00990839
MPP3 KO Reduced	Msi2	11	88595630	88595875	-2.9541	2.64527	0.00746169	transcript	88477963	88718110	-	center	2284	ENSMUSG00000069769	ENSMUST00000138790
MPP3 KO Reduced	Gm11754	11	119108627	119108824	-2.96216	2.21217	0.0414184	transcript	119106327	119111425	-	center	151	ENSMUSG00000086306	ENSMUST00000156576
MPP3 KO Reduced	Gm22668	13	54425241	54425719	-2.96903	3.80287	0.00078783	transcript	54429440	54429700	-	end	3960	ENSMUSG00000089341	ENSMUST00000158716
MPP3 KO Reduced	Hivep3	4	119987356	119987621	-2.97595	2.56183	0.00834213	transcript	119814330	119998432	+	end	10944	ENSMUSG00000028634	ENSMUST00000143837
MPP3 KO Reduced	Bpifb3	2	153924683	153925043	-2.98298	3.07427	0.00562137	transcript	153918229	153932996	+	center	749	ENSMUSG00000068008	ENSMUST00000088950
MPP3 KO Reduced	Gm18709	8	120725126	120725620	-2.99879	3.97225	0.000114016	transcript	120727262	120727943	+	start	1889	ENSMUSG00000097895	ENSMUST00000180564
MPP3 KO Reduced	Gm25792	1	33281618	33282183	-3.00008	2.85646	0.00194263	transcript	33293675	33293775	+	start	11775	ENSMUSG00000065223	ENSMUST00000083289
MPP3 KO Reduced		5	136641294	136641602	-3.0122	2.86808	0.00465164
MPP3 KO Reduced	Gabpb1	2	126643757	126644181	-3.0123	2.90806	0.00746169	transcript	126647747	126675592	-	end	3778	ENSMUSG00000027361	ENSMUST00000089745
MPP3 KO Reduced	Ankrd6	4	32850839	32851282	-3.02397	2.42654	0.0375377	transcript	32827134	32860683	-	center	7152	ENSMUSG00000040183	ENSMUST00000149650
MPP3 KO Reduced	Gm40323	5	125377208	125377581	-3.02436	2.42487	0.0187715	transcript	125361174	125370760	+	end	6634	ENSMUSG00000104932	ENSMUST00000200649
MPP3 KO Reduced	Tmem132e	11	82421832	82422281	-3.03577	2.82198	0.00676132	transcript	82388899	82446332	+	center	4441	ENSMUSG00000020701	ENSMUST00000054245
MPP3 KO Reduced	Slc37a3	6	39332238	39332624	-3.03965	2.57527	0.00848902	transcript	39334772	39377675	-	end	2341	ENSMUSG00000029924	ENSMUST00000090243
MPP3 KO Reduced		19	33035491	33035929	-3.04551	2.71401	0.00851466
MPP3 KO Reduced		13	51926814	51927268	-3.06814	2.60407	0.0102572
MPP3 KO Reduced	Vps8	16	21625902	21626200	-3.07078	2.30089	0.0279677	transcript	21627630	21644416	+	start	1579	ENSMUSG00000033653	ENSMUST00000127903
MPP3 KO Reduced	Ikzf3	11	98493079	98493350	-3.07197	2.30401	0.0310972	transcript	98484266	98489020	-	start	4194	ENSMUSG00000018168	ENSMUST00000140876
MPP3 KO Reduced	Tgfbr3	5	107151504	107151895	-3.07437	2.11886	0.0457328	transcript	107109280	107192367	-	center	876	ENSMUSG00000029287	ENSMUST00000138469
MPP3 KO Reduced	Wdfy4	14	32950997	32951383	-3.07578	3.29556	0.000567277	transcript	32959546	33185066	-	end	8356	ENSMUSG00000051506	ENSMUST00000061753
MPP3 KO Reduced	Uqcrh-ps1	15	99890872	99891257	-3.08823	2.51285	0.00945511	transcript	99898286	99898556	-	end	7222	ENSMUSG00000037438	ENSMUST00000038391
MPP3 KO Reduced	Rnf145	11	44574791	44575203	-3.09176	2.86956	0.00615252	transcript	44518963	44565520	+	end	9477	ENSMUSG00000019189	ENSMUST00000019333
MPP3 KO Reduced	Slc9a3	13	74116086	74116335	-3.09487	1.95547	0.0494412	transcript	74121456	74130891	+	start	5246	ENSMUSG00000036123	ENSMUST00000221410
MPP3 KO Reduced		5	35313365	35313681	-3.10421	2.55987	0.00558334
MPP3 KO Reduced		17	45173411	45173772	-3.10912	2.47536	0.0154572
MPP3 KO Reduced	Gm33728	10	21235264	21235573	-3.11436	2.37241	0.00974278	transcript	21198100	21252114	-	center	10311	ENSMUSG00000111200	ENSMUST00000217285
MPP3 KO Reduced	Rhbdf2	11	116607808	116608214	-3.11607	3.37883	0.000706944	transcript	116598164	116624200	-	center	3171	ENSMUSG00000020806	ENSMUST00000103029
MPP3 KO Reduced		10	118976287	118976912	-3.118	3.38136	0.000706944
MPP3 KO Reduced	Lhpp	7	132700089	132700395	-3.11841	3.06049	0.000810307	transcript	132610707	132705777	+	end	5535	ENSMUSG00000030946	ENSMUST00000133969
MPP3 KO Reduced	Slc12a7	13	73742921	73743317	-3.1226	3.31257	0.000396504	transcript	73733093	73796944	+	start	10026	ENSMUSG00000017756	ENSMUST00000222742
MPP3 KO Reduced	Rapgef4	2	72135108	72135670	-3.13248	2.5485	0.00536016	transcript	72140710	72196261	+	start	5321	ENSMUSG00000049044	ENSMUST00000122975
MPP3 KO Reduced	Gm42791	5	148940025	148940436	-3.13637	2.90603	0.00454654	transcript	148893774	148995147	-	center	4230	ENSMUSG00000106892	ENSMUST00000147473
MPP3 KO Reduced		3	52638851	52639197	-3.13829	2.52071	0.0176461
MPP3 KO Reduced	Gramd4	15	86110811	86111169	-3.14375	3.0193	0.00357916	transcript	86067812	86122261	+	end	11271	ENSMUSG00000035900	ENSMUST00000123474
MPP3 KO Reduced	1110018N20Rik	2	167179326	167179630	-3.14519	2.17697	0.0335942	transcript	167188701	167192259	+	start	9223	ENSMUSG00000085151	ENSMUST00000151217
MPP3 KO Reduced	Eif2ak3	6	70872139	70872488	-3.14787	2.62958	0.00431104	transcript	70844514	70905245	+	center	2566	ENSMUSG00000031668	ENSMUST00000034093
MPP3 KO Reduced		17	63008287	63008596	-3.15287	2.37008	0.0176461
MPP3 KO Reduced	Slc30a3	5	31084037	31084339	-3.15617	2.22242	0.0163509	transcript	31086105	31093615	-	end	1917	ENSMUSG00000029151	ENSMUST00000031037
MPP3 KO Reduced	4930402H24Rik	2	130716604	130717164	-3.16371	2.81316	0.0057119	transcript	130710835	130719929	-	center	1502	ENSMUSG00000027309	ENSMUST00000139684
MPP3 KO Reduced		3	131054279	131054605	-3.17377	2.58284	0.00436101
MPP3 KO Reduced	Ubqln1	13	58197915	58198307	-3.17857	2.82383	0.00638397	transcript	58176155	58215653	-	center	2207	ENSMUSG00000005312	ENSMUST00000058735
MPP3 KO Reduced	Gm5864	5	32413143	32413318	-3.18254	2.20806	0.0269621	transcript	32420002	32420972	+	start	6772	ENSMUSG00000107211	ENSMUST00000202263
MPP3 KO Reduced	Fam129c	8	71597478	71597756	-3.19328	2.95543	0.00540635	transcript	71597647	71607936	+	start	30	ENSMUSG00000043243	ENSMUST00000143662
MPP3 KO Reduced	Kank1	19	25315589	25315961	-3.19937	3.22681	0.00050817	transcript	25236974	25434496	+	center	19960	ENSMUSG00000032702	ENSMUST00000049400
MPP3 KO Reduced	Smarca4	9	21625144	21626043	-3.20928	3.90571	0.000373501	transcript	21616263	21703366	+	start	9330	ENSMUSG00000032187	ENSMUST00000174008
MPP3 KO Reduced	Gm11973	11	6481048	6481326	-3.22018	2.09429	0.0281555	transcript	6475424	6490918	+	center	1984	ENSMUSG00000086839	ENSMUST00000127488
MPP3 KO Reduced		10	60162296	60162717	-3.23579	3.59849	0.00132339
MPP3 KO Reduced	Cd79b	11	106308211	106308474	-3.24616	2.26086	0.0198214	transcript	106311340	106314762	-	end	2998	ENSMUSG00000040592	ENSMUST00000044228
MPP3 KO Reduced	Mtss1	15	59048251	59048581	-3.25303	2.61532	0.00694243	transcript	59052747	59082005	-	end	4331	ENSMUSG00000022353	ENSMUST00000228655
MPP3 KO Reduced	Pou2af1	9	51213092	51213745	-3.25597	3.80674	0.000939367	transcript	51213707	51240079	+	start	289	ENSMUSG00000032053	ENSMUST00000034554
MPP3 KO Reduced	Gm12108	11	32119212	32119615	-3.25657	3.24422	0.000603428	transcript	32095260	32101228	-	start	18185	ENSMUSG00000086386	ENSMUST00000145338
MPP3 KO Reduced	Ell3	2	121441791	121442159	-3.25957	2.52819	0.00429458	transcript	121439009	121444278	-	center	332	ENSMUSG00000027246	ENSMUST00000028679
MPP3 KO Reduced	Gm15879	16	4029293	4029711	-3.26967	3.21499	0.00123947	transcript	4032838	4037519	-	end	3336	ENSMUSG00000084790	ENSMUST00000150906
MPP3 KO Reduced	2810404F17Rik	16	95815407	95815657	-3.27225	2.06557	0.0414184	transcript	95806028	95808317	-	start	7215	ENSMUSG00000085329	ENSMUST00000156615
MPP3 KO Reduced		18	21676069	21676396	-3.27355	2.50456	0.00468364
MPP3 KO Reduced		19	44378054	44378455	-3.28278	3.35833	0.000706944
MPP3 KO Reduced		17	4735240	4735606	-3.2886	2.48206	0.00927193
MPP3 KO Reduced		1	43698512	43698954	-3.29328	2.48556	0.00988553
MPP3 KO Reduced		2	168438822	168439231	-3.29528	3.4532	0.000404977
MPP3 KO Reduced	Agpat4	17	12161448	12161666	-3.31856	2.17552	0.0172403	transcript	12118703	12210710	+	center	3149	ENSMUSG00000023827	ENSMUST00000164143
MPP3 KO Reduced	Gm32235	10	117559916	117560238	-3.32559	2.74547	0.00313619	transcript	117559123	117560423	+	center	304	ENSMUSG00000112399	ENSMUST00000220286
MPP3 KO Reduced	Gm14320	2	167672217	167672707	-3.34161	2.83396	0.00357916	transcript	167662108	167667697	+	end	4765	ENSMUSG00000085914	ENSMUST00000137275
MPP3 KO Reduced		19	44376514	44376918	-3.34864	3.0671	0.000551548
MPP3 KO Reduced	Enthd1	15	80531131	80531454	-3.36123	2.1388	0.0272565	transcript	80452239	80560470	-	center	24938	ENSMUSG00000050439	ENSMUST00000096347
MPP3 KO Reduced	Ms4a1	19	11266094	11266434	-3.36808	2.18086	0.0162575	transcript	11249674	11266241	-	start	23	ENSMUSG00000024673	ENSMUST00000169159
MPP3 KO Reduced	Gm17545	9	22457540	22457961	-3.36817	2.71199	0.004264	transcript	22454289	22462062	+	center	425	ENSMUSG00000091159	ENSMUST00000168332
MPP3 KO Reduced	Gm18036	1	180875143	180875446	-3.38822	2.16126	0.0246392	transcript	180874877	180875326	+	end	32	ENSMUSG00000104251	ENSMUST00000195256
MPP3 KO Reduced	Rab3ip	10	116931079	116931434	-3.41075	2.92601	0.00106125	transcript	116906776	116950431	-	center	2653	ENSMUSG00000064181	ENSMUST00000219109
MPP3 KO Reduced	Crb2	2	37767265	37767493	-3.41464	2.40245	0.01121	transcript	37776248	37799103	+	start	8869	ENSMUSG00000035403	ENSMUST00000050372
MPP3 KO Reduced	Gm15860	5	123333643	123334123	-3.42147	2.40754	0.00921022	transcript	123334331	123344437	-	end	448	ENSMUSG00000087336	ENSMUST00000124914
MPP3 KO Reduced	Fcrla	1	170928460	170928853	-3.44619	3.05239	0.00163492	transcript	170917575	170927583	-	start	1073	ENSMUSG00000038421	ENSMUST00000046322
MPP3 KO Reduced	Syndig1l	12	84691353	84691779	-3.46294	3.09874	0.000544626	transcript	84680667	84698614	-	center	1926	ENSMUSG00000071234	ENSMUST00000221905
MPP3 KO Reduced	Tcf3	10	80429842	80429995	-3.46624	2.22639	0.0190027	transcript	80410053	80430985	-	start	1067	ENSMUSG00000020167	ENSMUST00000156990
MPP3 KO Reduced	AC153152.3	12	110983852	110984047	-3.46834	2.48217	0.00374289	transcript	110985983	110987118	-	end	2034	ENSMUSG00000113682	ENSMUST00000222188
MPP3 KO Reduced	Blnk	19	40996253	40996403	-3.47012	1.96225	0.0419053	transcript	40928926	40994535	-	start	1793	ENSMUSG00000061132	ENSMUST00000054769
MPP3 KO Reduced		16	20076721	20077018	-3.49139	2.28179	0.00818048
MPP3 KO Reduced	Gm43052	5	118681971	118682428	-3.49587	2.82174	0.00487362	transcript	118687617	118689245	+	start	5418	ENSMUSG00000107115	ENSMUST00000201451
MPP3 KO Reduced	Zfp957	14	79239863	79240066	-3.51602	2.03879	0.0205895	transcript	79222928	79247369	-	center	4816	ENSMUSG00000071262	ENSMUST00000162937
MPP3 KO Reduced		6	120618832	120619397	-3.52741	3.50725	9.1637e-05
MPP3 KO Reduced	2010109I03Rik	15	74906222	74906564	-3.53295	2.68838	0.00324053	transcript	74876986	74897021	-	start	9372	ENSMUSG00000063522	ENSMUST00000190826
MPP3 KO Reduced	Gm24719	1	159991920	159992207	-3.55663	2.14906	0.0319213	transcript	159983495	159983605	-	start	8458	ENSMUSG00000088145	ENSMUST00000157520
MPP3 KO Reduced	Nrxn2	19	6506854	6507057	-3.55963	2.0751	0.0174862	transcript	6497670	6509865	+	end	2910	ENSMUSG00000033768	ENSMUST00000148391
MPP3 KO Reduced		10	118978319	118978607	-3.56356	2.11655	0.0209
MPP3 KO Reduced	4930412B13Rik	2	117862308	117862634	-3.57324	2.31535	0.00975399	transcript	117821927	117909136	+	center	3060	ENSMUSG00000086221	ENSMUST00000149239
MPP3 KO Reduced	Anapc13	9	102632130	102632463	-3.57566	2.46553	0.0130593	transcript	102626678	102634242	+	center	1836	ENSMUSG00000035048	ENSMUST00000186693
MPP3 KO Reduced	Rapgef6	11	54697598	54697934	-3.58626	2.58134	0.00199316	transcript	54522889	54696979	+	end	787	ENSMUSG00000037533	ENSMUST00000101206
MPP3 KO Reduced	Zhx2	15	57809742	57810118	-3.5962	2.81145	0.000839391	transcript	57695728	57821110	+	end	11180	ENSMUSG00000071757	ENSMUST00000160990
MPP3 KO Reduced	Erg	16	95428312	95428547	-3.59769	3.15221	0.000267128	transcript	95360644	95524603	-	center	14194	ENSMUSG00000040732	ENSMUST00000171646
MPP3 KO Reduced	Nup210	6	91100584	91101007	-3.59998	3.30186	0.0006964	transcript	91085808	91098622	-	start	2173	ENSMUSG00000030091	ENSMUST00000204740
MPP3 KO Reduced	Pde2a	7	101471383	101471665	-3.60061	2.78038	0.000939367	transcript	101456061	101494655	+	center	3834	ENSMUSG00000110195	ENSMUST00000210100
MPP3 KO Reduced	Mad1l1	5	140263955	140264386	-3.60113	3.30239	0.0006979	transcript	140166982	140262565	-	start	1605	ENSMUSG00000029554	ENSMUST00000132832
MPP3 KO Reduced	Gm19931	5	113814383	113814907	-3.6104	3.85149	0.000367906	transcript	113817224	113817592	+	start	2579	ENSMUSG00000104972	ENSMUST00000198920
MPP3 KO Reduced	Iqsec1	6	90764757	90765187	-3.61246	3.88184	7.51855e-05	transcript	90690531	90764141	-	start	831	ENSMUSG00000034312	ENSMUST00000156834
MPP3 KO Reduced		9	115489009	115489747	-3.61305	4.04797	2.03862e-05
MPP3 KO Reduced	Syvn1	19	6048758	6049046	-3.61886	3.20008	0.000747757	transcript	6046637	6049203	+	end	301	ENSMUSG00000024807	ENSMUST00000129081
MPP3 KO Reduced	Akap12	10	4261422	4261811	-3.62232	2.96331	0.000965231	transcript	4266379	4359470	+	start	4763	ENSMUSG00000038587	ENSMUST00000045730
MPP3 KO Reduced	Tbx19	1	165133309	165133644	-3.62394	2.1651	0.0142678	transcript	165137854	165160773	-	end	4378	ENSMUSG00000026572	ENSMUST00000027859
MPP3 KO Reduced		12	16383437	16383964	-3.62455	2.93018	0.00132339
MPP3 KO Reduced	Zdhhc19	16	32523980	32524269	-3.65083	2.82261	0.00087846	transcript	32499610	32561966	+	center	6664	ENSMUSG00000052363	ENSMUST00000160832
MPP3 KO Reduced	Gm12057	11	22815835	22816146	-3.67081	2.80606	0.00166469	transcript	22759737	22859545	-	center	6349	ENSMUSG00000101716	ENSMUST00000189990
MPP3 KO Reduced	Sdc4	2	164422698	164423401	-3.68937	3.9036	2.03862e-05	transcript	164424246	164443186	-	end	1197	ENSMUSG00000017009	ENSMUST00000017153
MPP3 KO Reduced	Uhrf1	17	56309504	56309943	-3.6938	2.8259	0.00151878	transcript	56304406	56310719	+	end	996	ENSMUSG00000001228	ENSMUST00000142387
MPP3 KO Reduced	Gpr20	15	73698140	73698593	-3.7098	2.83897	0.00138579	transcript	73694603	73707505	-	center	2688	ENSMUSG00000045281	ENSMUST00000064166
MPP3 KO Reduced	Wdr66	5	123326807	123327295	-3.72658	3.5826	4.50642e-05	transcript	123290008	123326794	+	end	257	ENSMUSG00000029442	ENSMUST00000150155
MPP3 KO Reduced	Ppp1r21	17	88581524	88581887	-3.7302	2.18082	0.0145174	transcript	88578729	88588365	+	center	1842	ENSMUSG00000034709	ENSMUST00000185400
MPP3 KO Reduced	Nr3c1	18	39409623	39409957	-3.80015	2.23925	0.00923843	transcript	39410544	39490674	-	end	754	ENSMUSG00000024431	ENSMUST00000115567
MPP3 KO Reduced	Gm26347	10	128435322	128435616	-3.80107	2.91834	0.00107281	transcript	128435913	128436044	+	start	444	ENSMUSG00000088151	ENSMUST00000157526
MPP3 KO Reduced		3	52396164	52396666	-3.8216	3.60342	0.000267128
MPP3 KO Reduced	Fam13a	6	58998967	58999475	-3.82242	2.52404	0.0049732	transcript	58974098	59024422	-	center	39	ENSMUSG00000037709	ENSMUST00000173712
MPP3 KO Reduced	Ciita	16	10508770	10509026	-3.8229	1.91929	0.0318833	transcript	10488177	10527564	+	center	1028	ENSMUSG00000022504	ENSMUST00000023147
MPP3 KO Reduced	Igll1	16	16863923	16864341	-3.83469	3.55239	9.85188e-05	transcript	16860670	16863985	-	start	147	ENSMUSG00000075370	ENSMUST00000100136
MPP3 KO Reduced	Lhpp	7	132697310	132697796	-3.86096	3.83028	0.000152315	transcript	132610707	132705777	+	end	8224	ENSMUSG00000030946	ENSMUST00000133969
MPP3 KO Reduced	Polr1a	6	71934224	71934576	-3.87007	1.95876	0.0269621	transcript	71912391	71955035	+	center	687	ENSMUSG00000049553	ENSMUST00000206753
MPP3 KO Reduced	4922502D21Rik	6	129312522	129312872	-3.90275	1.9843	0.0207874	transcript	129322163	129331796	-	end	9466	ENSMUSG00000047720	ENSMUST00000051283
MPP3 KO Reduced	AC164441.2	13	54322417	54322904	-3.9074	3.04416	0.000255564	transcript	54309904	54327880	-	center	3768	ENSMUSG00000113404	ENSMUST00000220818
MPP3 KO Reduced	Gm22704	2	168341425	168341853	-3.94643	2.85427	0.000882474	transcript	168335699	168335836	+	end	5803	ENSMUSG00000064961	ENSMUST00000083027
MPP3 KO Reduced	Wdfy4	14	33189341	33189575	-3.9702	3.09904	0.000185192	transcript	33162748	33185508	-	start	3950	ENSMUSG00000051506	ENSMUST00000159606
MPP3 KO Reduced		11	45323685	45323997	-3.97185	2.04305	0.0148912
MPP3 KO Reduced	Irf4	13	30761246	30761677	-3.98472	2.39646	0.00540635	transcript	30749225	30766976	+	center	3361	ENSMUSG00000021356	ENSMUST00000021784
MPP3 KO Reduced	Gm10709	9	7742803	7743124	-4.02639	2.16627	0.0105596	transcript	7751724	7752204	+	start	8761	ENSMUSG00000074516	ENSMUST00000213318
MPP3 KO Reduced	Slamf6	1	171919329	171919583	-4.03531	2.09746	0.0132671	transcript	171919491	171934139	+	start	35	ENSMUSG00000015314	ENSMUST00000194182
MPP3 KO Reduced		18	80522855	80523331	-4.06676	3.59247	0.000185192
MPP3 KO Reduced		3	53977407	53977741	-4.06982	2.50432	0.00148811
MPP3 KO Reduced	Gm12057	11	22763658	22763945	-4.08663	2.48217	0.00256279	transcript	22758598	22760025	-	start	3776	ENSMUSG00000084081	ENSMUST00000117244
MPP3 KO Reduced	Lrmp	6	145106214	145106682	-4.16287	3.54552	0.000114016	transcript	145115652	145174928	+	start	9204	ENSMUSG00000030263	ENSMUST00000135984
MPP3 KO Reduced	Fam53b	7	132720414	132720937	-4.17002	4.10632	9.1637e-05	transcript	132713364	132776916	-	end	7311	ENSMUSG00000030956	ENSMUST00000106168
MPP3 KO Reduced	Prdm9	17	15546476	15546905	-4.21599	2.28717	0.00357916	transcript	15545231	15555403	-	end	1459	ENSMUSG00000051977	ENSMUST00000130297
MPP3 KO Reduced	Itgam	7	128100785	128101160	-4.22872	2.60521	0.00138579	transcript	128062682	128128160	+	center	5551	ENSMUSG00000108596	ENSMUST00000098015
MPP3 KO Reduced	Tmem132e	11	82410463	82410860	-4.23998	2.88456	0.000706944	transcript	82389122	82434723	+	center	1261	ENSMUSG00000020701	ENSMUST00000132477
MPP3 KO Reduced		16	29667590	29667976	-4.24776	1.84404	0.0333199
MPP3 KO Reduced	Capn11	17	45628271	45628526	-4.26656	2.67359	0.0006979	transcript	45630203	45659325	-	end	1805	ENSMUSG00000058626	ENSMUST00000120717
MPP3 KO Reduced	Lhpp	7	132699329	132699590	-4.29491	2.93422	0.000544626	transcript	132610707	132705777	+	end	6318	ENSMUSG00000030946	ENSMUST00000133969
MPP3 KO Reduced	Gm11674	11	111818173	111818482	-4.29747	1.84877	0.0242301	transcript	111796346	111800876	-	start	17451	ENSMUSG00000086752	ENSMUST00000124855
MPP3 KO Reduced	Zfyve28	5	34259184	34259484	-4.30537	1.85452	0.0224472	transcript	34226587	34288449	-	center	1816	ENSMUSG00000037224	ENSMUST00000114369
MPP3 KO Reduced	Ldlrad4	18	68208457	68208813	-4.31754	2.33639	0.00324053	transcript	67933256	68255549	+	end	46914	ENSMUSG00000024544	ENSMUST00000063775
MPP3 KO Reduced	Alpl	4	137788455	137789066	-4.40286	4.40299	2.03862e-05	transcript	137755085	137785371	-	start	3389	ENSMUSG00000028766	ENSMUST00000133473
MPP3 KO Reduced	Wdfy4	14	33189760	33190069	-4.40293	3.32383	3.92064e-05	transcript	33162748	33185508	-	start	4406	ENSMUSG00000051506	ENSMUST00000159606
MPP3 KO Reduced	Zfp541	7	16055673	16055917	-4.4106	3.03537	0.000302158	transcript	16061813	16096334	+	start	6018	ENSMUSG00000078796	ENSMUST00000209369
MPP3 KO Reduced	Zkscan16	4	58941693	58941953	-4.43033	1.96053	0.0133424	transcript	58943627	58958355	+	start	1804	ENSMUSG00000038630	ENSMUST00000107554
MPP3 KO Reduced	Gm44331	6	114778671	114779013	-4.45104	2.45135	0.00166469	transcript	114789389	114789777	+	start	10547	ENSMUSG00000107395	ENSMUST00000203217
MPP3 KO Reduced	Gm15754	5	118494920	118495633	-4.4544	3.87058	3.75379e-06	transcript	118486966	118503500	+	center	43	ENSMUSG00000082365	ENSMUST00000202846
MPP3 KO Reduced	Lclat1	17	73246879	73247262	-4.45825	3.30292	0.000149807	transcript	73107993	73243368	+	end	3702	ENSMUSG00000054469	ENSMUST00000067545
MPP3 KO Reduced	1700027J07Rik	10	43745923	43746313	-4.51228	3.35008	9.1637e-05	transcript	43746157	43765836	+	start	39	ENSMUSG00000111422	ENSMUST00000215747
MPP3 KO Reduced	Usp15	10	123159363	123159640	-4.55081	2.0612	0.00834213	transcript	123124294	123196966	-	center	1129	ENSMUSG00000020124	ENSMUST00000219992
MPP3 KO Reduced	Zdhhc14	17	5483497	5483780	-4.62823	2.12808	0.00540389	transcript	5492599	5753891	+	start	8961	ENSMUSG00000034265	ENSMUST00000089185
MPP3 KO Reduced	Plppr1	4	49163339	49163677	-4.73882	2.22379	0.00364186	transcript	49059455	49302269	+	center	17354	ENSMUSG00000063446	ENSMUST00000151692
MPP3 KO Reduced	Ly6e	15	74936631	74936963	-4.80705	2.76141	0.00045151	transcript	74955050	74959903	+	start	18253	ENSMUSG00000022587	ENSMUST00000188866
MPP3 KO Reduced		12	80004728	80004915	-5.05292	1.72373	0.024793
MPP3 KO Reduced	Heg1	16	33734711	33734937	-5.11345	1.7763	0.0297583	transcript	33731600	33740271	+	center	1111	ENSMUSG00000075254	ENSMUST00000132797
MPP3 KO Reduced	Dzip1	14	118879309	118879577	-5.31575	1.94445	0.00913925	transcript	118878881	118883748	-	end	562	ENSMUSG00000042156	ENSMUST00000228687
MPP3 KO Reduced	Ttc7b	12	100348423	100348784	-5.64757	2.2327	0.00174861	transcript	100301242	100355115	-	start	6512	ENSMUSG00000033530	ENSMUST00000223110
MPP3 KO Reduced		3	53975201	53975552	-5.74854	2.31888	0.00117135
MPP3 KO Reduced	Gm18027	12	56402900	56403296	-5.84741	3.19889	2.34274e-05	transcript	56409938	56410557	-	end	6840	ENSMUSG00000112626	ENSMUST00000218947
MPP3 KO Reduced	Gm18027	12	56403698	56403848	-7.64325	1.53797	0.0333199	transcript	56409938	56410557	-	end	6165	ENSMUSG00000112626	ENSMUST00000218947
MPP3 KO Reduced	2410012E07Rik	14	70847426	70847658	-7.6717	1.56115	0.0314511	transcript	70852932	70873954	+	start	5390	ENSMUSG00000099528	ENSMUST00000190896
MPP3 KO Reduced	Rap1gap2	11	74479772	74480039	-7.7005	1.58715	0.0278728	transcript	74436923	74522751	-	center	68	ENSMUSG00000038807	ENSMUST00000208896
MPP3 KO Reduced	Cmip	8	117348484	117348700	-7.97768	1.82215	0.00834213	transcript	117349169	117459430	+	start	577	ENSMUSG00000034390	ENSMUST00000095172
MPP4 KO Gained	Tek	4	94746404	94746819	9.76147	3.42118	2.64743e-13	transcript	94739517	94874682	+	start	7094	ENSMUSG00000006386	ENSMUST00000071168
MPP4 KO Gained	Tek	4	94740329	94740541	9.10331	2.79834	1.33156e-09	transcript	94739517	94874682	+	start	918	ENSMUSG00000006386	ENSMUST00000071168
MPP4 KO Gained	Tek	4	94738020	94738206	8.88282	2.60038	8.01949e-09	transcript	94739288	94874976	+	start	1175	ENSMUSG00000006386	ENSMUST00000073939
MPP4 KO Gained	Gm45857	8	122596088	122596304	7.21173	1.1242	0.010352	transcript	122596898	122597254	-	end	702	ENSMUSG00000110658	ENSMUST00000212207
MPP4 KO Gained	Chrdl2	7	100040229	100040454	6.88508	0.860456	0.0380404	transcript	100009913	100034728	+	end	5613	ENSMUSG00000030732	ENSMUST00000107084
MPP4 KO Gained	Tek	4	94744889	94745271	5.8013	3.68363	1.03007e-12	transcript	94739517	94874682	+	start	5563	ENSMUSG00000006386	ENSMUST00000071168
MPP4 KO Gained	Tek	4	94739722	94740007	5.79024	3.30085	4.51034e-11	transcript	94739517	94874682	+	start	347	ENSMUSG00000006386	ENSMUST00000071168
MPP4 KO Gained	Mt1	8	94179684	94180424	5.13833	6.57183	1.01096e-29	transcript	94179240	94180325	+	end	271	ENSMUSG00000031765	ENSMUST00000211807
MPP4 KO Gained	Tek	4	94739007	94739577	5.04642	4.5603	4.68722e-17	transcript	94739288	94874976	+	start	4	ENSMUSG00000006386	ENSMUST00000073939
MPP4 KO Gained	9830132P13Rik	3	127930343	127930624	4.79795	1.1685	0.0415451	transcript	127916171	127955220	+	center	5212	ENSMUSG00000104763	ENSMUST00000198240
MPP4 KO Gained	Gpa33	1	166130436	166130680	4.76546	1.12988	0.0251076	transcript	166130466	166166509	+	start	92	ENSMUSG00000000544	ENSMUST00000166860
MPP4 KO Gained	Prim2	1	33631068	33631499	4.40437	1.58198	0.0136507	transcript	33620877	33623324	-	start	7959	ENSMUSG00000026134	ENSMUST00000187353
MPP4 KO Gained	Il12rb1	8	70816711	70816897	3.93588	1.19065	0.0425474	transcript	70808483	70821424	+	center	1851	ENSMUSG00000000791	ENSMUST00000212657
MPP4 KO Gained	Gm28324	8	120984942	120985216	3.89829	1.15356	0.0496779	transcript	121002926	121003190	+	start	17847	ENSMUSG00000101886	ENSMUST00000187913
MPP4 KO Gained	Kcnj10	1	172350360	172350738	3.65822	2.79234	1.82348e-06	transcript	172341209	172374085	+	center	7098	ENSMUSG00000044708	ENSMUST00000056136
MPP4 KO Gained	Slc6a9	4	117830171	117830398	3.58798	1.71205	0.0118649	transcript	117834505	117869296	+	start	4221	ENSMUSG00000028542	ENSMUST00000063857
MPP4 KO Gained	Tcf3	10	80435887	80436037	3.48864	1.62742	0.0214384	transcript	80409513	80433647	-	start	2315	ENSMUSG00000020167	ENSMUST00000105345
MPP4 KO Gained		19	53257763	53257970	3.17206	1.64829	0.0427096
MPP4 KO Gained	Chst11	10	83080296	83080656	3.10992	2.0013	0.00353414	transcript	82985497	83195900	+	center	10222	ENSMUSG00000034612	ENSMUST00000040110
MPP4 KO Gained	Nkain1	4	130573635	130573930	2.97019	1.46929	0.0482331	transcript	130531601	130573966	-	start	184	ENSMUSG00000078532	ENSMUST00000180884
MPP4 KO Gained		16	93191346	93191625	2.81725	1.76828	0.0214327
MPP4 KO Gained	Mgll	6	88731241	88731695	2.80593	2.22076	0.0123951	transcript	88724469	88726041	+	end	5427	ENSMUSG00000033174	ENSMUST00000151699
MPP4 KO Gained	Gm10603	7	100467087	100467537	2.78582	2.54304	0.00958277	transcript	100459415	100467190	-	start	122	ENSMUSG00000099137	ENSMUST00000184420
MPP4 KO Gained	Slc4a1	11	102365046	102365401	2.75976	2.53069	0.0192802	transcript	102360194	102365247	-	start	24	ENSMUSG00000006574	ENSMUST00000128405
MPP4 KO Gained	A630035G10Rik	1	171674576	171674939	2.68367	2.45393	0.00155063	transcript	171676683	171681933	-	end	1926	ENSMUSG00000103083	ENSMUST00000194468
MPP4 KO Gained	Rgs12	5	34976893	34977212	2.65758	2.09014	0.00839214	transcript	34973816	34975281	+	end	1771	ENSMUSG00000029101	ENSMUST00000202915
MPP4 KO Gained	Kcnn4	7	24377179	24377358	2.63414	2.50988	0.00195464	transcript	24370337	24384759	+	center	280	ENSMUSG00000054342	ENSMUST00000205626
MPP4 KO Gained	E130102H24Rik	4	101356246	101356505	2.33185	2.60699	0.00315563	transcript	101356041	101356735	-	center	13	ENSMUSG00000086782	ENSMUST00000189920
MPP4 KO Gained	Apoc1	7	19693467	19693724	2.2953	2.24676	0.0160499	transcript	19689480	19692660	-	start	935	ENSMUSG00000040564	ENSMUST00000045035
MPP4 KO Gained	AC107757.2	15	95757192	95757629	2.27845	2.22287	0.0195394	transcript	95736414	95753732	-	start	3678	ENSMUSG00000115569	ENSMUST00000226370
MPP4 KO Gained	Ranbp10	8	105820931	105821365	2.21601	2.57535	0.0196984	transcript	105804526	105827205	-	center	5283	ENSMUSG00000037415	ENSMUST00000212856
MPP4 KO Gained		4	153809056	153809490	2.17297	3.41363	0.000153985
MPP4 KO Gained	Auh	13	52848298	52848639	2.17217	2.21884	0.0260849	transcript	52840868	52929458	-	end	7600	ENSMUSG00000021460	ENSMUST00000123599
MPP4 KO Gained	Plekhg5	4	152107970	152108248	2.15588	2.1444	0.0402563	transcript	152107728	152108209	+	end	100	ENSMUSG00000039713	ENSMUST00000142412
MPP4 KO Gained	Mgat3	15	80192275	80192637	2.1425	2.11425	0.0340213	transcript	80173720	80215519	+	center	2163	ENSMUSG00000042428	ENSMUST00000044970
MPP4 KO Gained	Hemk1	9	107334460	107334650	2.10722	2.0995	0.0455024	transcript	107335144	107338301	-	end	589	ENSMUSG00000032579	ENSMUST00000128895
MPP4 KO Gained	Bloodlinc	11	102375149	102375573	2.10412	2.48896	0.03907	transcript	102375548	102377020	-	end	187	ENSMUSG00000087330	ENSMUST00000126237
MPP4 KO Gained	Specc1	11	62148342	62148880	2.10211	2.72864	0.00410729	transcript	62076998	62219584	+	center	320	ENSMUSG00000042331	ENSMUST00000201015
MPP4 KO Gained	Septin9	11	117233933	117234267	2.03502	2.85742	0.00237807	transcript	117232284	117362313	+	start	1816	ENSMUSG00000059248	ENSMUST00000106354
MPP4 KO Gained	Gm25515	10	4099933	4100387	2.02942	3.18585	0.00147878	transcript	4104312	4104469	+	start	4152	ENSMUSG00000065792	ENSMUST00000083858
MPP4 KO Gained	A930002I21Rik	3	107090101	107090492	1.98546	2.38662	0.0268978	transcript	107090879	107098401	+	start	583	ENSMUSG00000050179	ENSMUST00000060946
MPP4 KO Gained		17	83998901	83999235	1.95602	2.43365	0.026623
MPP4 KO Gained		2	70939131	70939491	1.94842	2.99103	0.00237807
MPP4 KO Gained	Naa30	14	49172554	49172739	1.90921	2.9848	0.00324489	transcript	49172597	49191031	+	start	49	ENSMUSG00000036282	ENSMUST00000037362
MPP4 KO Gained	Chd7	4	8774876	8775260	1.89363	2.46701	0.0243075	transcript	8690920	8866810	+	center	3797	ENSMUSG00000041235	ENSMUST00000039267
MPP4 KO Gained	Ppm1a	12	72761687	72761894	1.88451	3.1577	0.00170879	transcript	72761314	72789400	+	start	476	ENSMUSG00000021096	ENSMUST00000223410
MPP4 KO Gained	Wdfy3	5	101938270	101938543	1.85391	2.62114	0.0191632	transcript	101935080	101937676	-	start	730	ENSMUSG00000043940	ENSMUST00000172512
MPP4 KO Gained	Bcl2l1	2	152781089	152781405	1.84481	2.54482	0.022977	transcript	152781410	152828535	-	end	163	ENSMUSG00000007659	ENSMUST00000173755
MPP4 KO Gained	Celsr1	15	85969722	85970120	1.84107	2.72533	0.0214384	transcript	85898928	86033777	-	center	3569	ENSMUSG00000016028	ENSMUST00000016172
MPP4 KO Gained	Gm36355	6	115524494	115524835	1.80731	2.61052	0.03021	transcript	115529130	115536900	-	end	4466	ENSMUSG00000107704	ENSMUST00000203752
MPP4 KO Gained	Duxf3	10	58231815	58232281	1.79516	2.95184	0.0137891	transcript	58229978	58232013	-	start	35	ENSMUSG00000075046	ENSMUST00000174056
MPP4 KO Gained	Gm37240	3	85173740	85174264	1.72632	2.73487	0.0232544	transcript	84496425	85887516	-	center	17968	ENSMUSG00000102805	ENSMUST00000154148
MPP4 KO Gained	Alpk3	7	81100419	81100777	1.70112	2.80516	0.0204001	transcript	81094830	81098818	+	end	1780	ENSMUSG00000038763	ENSMUST00000151115
MPP4 KO Gained	Itpkb	1	180390305	180390684	1.68971	3.50204	0.00117255	transcript	180330484	180424802	+	center	12851	ENSMUSG00000038855	ENSMUST00000070181
MPP4 KO Gained	Ccdc6	10	70119854	70120316	1.68169	2.6611	0.0447899	transcript	70097120	70193200	+	start	22965	ENSMUSG00000048701	ENSMUST00000147545
MPP4 KO Gained	Gm15754	5	118494733	118495200	1.65182	2.66945	0.0360557	transcript	118486966	118503500	+	center	267	ENSMUSG00000082365	ENSMUST00000202846
MPP4 KO Gained	Gm42642	6	3182908	3183679	1.65102	3.76682	0.000558828	transcript	3182629	3182984	-	start	309	ENSMUSG00000107185	ENSMUST00000200683
MPP4 KO Gained	Msi2	11	88627439	88627768	1.64411	2.55972	0.0484907	transcript	88590054	88718513	-	center	26680	ENSMUSG00000069769	ENSMUST00000144699
MPP4 KO Gained	Ralgps2	1	156939502	156939792	1.63956	3.02452	0.0139282	transcript	156813080	156939626	-	start	21	ENSMUSG00000026594	ENSMUST00000185198
MPP4 KO Gained	D730001G18Rik	15	74769155	74769731	1.62978	2.84661	0.0295948	transcript	74770907	74778824	-	end	1464	ENSMUSG00000101026	ENSMUST00000186014
MPP4 KO Gained	Zbtb46	2	181459401	181459688	1.62014	3.10769	0.0145408	transcript	181387761	181459426	-	start	118	ENSMUSG00000027583	ENSMUST00000029106
MPP4 KO Gained	Pmepa1	2	173293091	173293473	1.61704	2.73611	0.0320677	transcript	173224457	173276533	-	start	16749	ENSMUSG00000038400	ENSMUST00000036248
MPP4 KO Gained	Gm16214	9	42022067	42022668	1.61389	3.33035	0.00609399	transcript	42022614	42034113	+	start	247	ENSMUSG00000086360	ENSMUST00000143710
MPP4 KO Gained	Aff1	5	103726552	103726996	1.58564	3.80693	0.000574522	transcript	103692373	103816428	+	center	27626	ENSMUSG00000029313	ENSMUST00000126335
MPP4 KO Gained	Mst1r	9	107914764	107915315	1.57831	3.13558	0.0123315	transcript	107915002	107915728	+	start	37	ENSMUSG00000032584	ENSMUST00000195113
MPP4 KO Gained	Gramd1b	9	40391425	40391732	1.57806	3.15857	0.0124018	transcript	40297875	40392152	-	start	574	ENSMUSG00000040111	ENSMUST00000118159
MPP4 KO Gained	Rtn4r	16	18127218	18127543	1.5724	3.04966	0.0165409	transcript	18127641	18152408	+	start	261	ENSMUSG00000043811	ENSMUST00000059589
MPP4 KO Gained	Sh2d3c	2	32728530	32728830	1.55033	2.83677	0.0458221	transcript	32727705	32744844	+	start	975	ENSMUSG00000059013	ENSMUST00000124133
MPP4 KO Gained	Syne1	10	5384100	5384710	1.54894	3.65055	0.00158581	transcript	5336948	5368486	-	start	15919	ENSMUSG00000096054	ENSMUST00000215887
MPP4 KO Gained	Cc2d2b	19	40762138	40762760	1.53735	2.8763	0.0331295	transcript	40758277	40770925	+	center	2152	ENSMUSG00000108929	ENSMUST00000207165
MPP4 KO Gained	Ppp1r13b	12	111907578	111907850	1.52678	2.87098	0.0411752	transcript	111866497	111907619	-	start	95	ENSMUSG00000021285	ENSMUST00000220927
MPP4 KO Gained		13	56664280	56664680	1.51711	3.00831	0.0275399
MPP4 KO Gained	Gse1	8	120371749	120372095	1.51525	3.81766	0.00128049	transcript	120228455	120553634	+	center	19122	ENSMUSG00000031822	ENSMUST00000180448
MPP4 KO Gained	Tac4	11	95261310	95261614	1.5026	3.2804	0.0158969	transcript	95261528	95269265	+	start	66	ENSMUSG00000020872	ENSMUST00000021242
MPP4 KO Gained	C1galt1	6	7845121	7845347	1.4756	3.12201	0.0251076	transcript	7844841	7875687	+	start	393	ENSMUSG00000042460	ENSMUST00000040159
MPP4 KO Gained	Il22	10	118216000	118216491	1.46858	3.32642	0.0181236	transcript	118204941	118210047	+	end	6198	ENSMUSG00000074695	ENSMUST00000096691
MPP4 KO Gained	Gm15558	16	10668494	10668798	1.46584	3.35941	0.0139149	transcript	10669247	10683539	-	end	601	ENSMUSG00000087384	ENSMUST00000126849
MPP4 KO Gained	2210411M09Rik	1	180956978	180957461	1.44931	4.17786	0.000264244	transcript	180952063	180958149	-	start	930	ENSMUSG00000085563	ENSMUST00000128545
MPP4 KO Gained	Tmem65	15	58822874	58823049	1.44928	3.43328	0.00924429	transcript	58782268	58823530	-	start	569	ENSMUSG00000062373	ENSMUST00000072113
MPP4 KO Gained		2	178546787	178547318	1.44865	3.0347	0.0315701
MPP4 KO Gained	5330417C22Rik	3	108458876	108459275	1.43399	3.01037	0.042345	transcript	108458174	108536527	-	end	901	ENSMUSG00000040412	ENSMUST00000106626
MPP4 KO Gained	Tmem189	2	167689740	167689937	1.42125	3.0704	0.0402937	transcript	167643227	167689822	-	start	16	ENSMUSG00000090213	ENSMUST00000148262
MPP4 KO Gained		5	35165962	35166587	1.40716	4.47613	0.000177168
MPP4 KO Gained	Nfkb1	3	135691212	135691642	1.39435	3.40346	0.0215718	transcript	135584654	135691546	-	start	119	ENSMUSG00000028163	ENSMUST00000029812
MPP4 KO Gained	Adgrb2	4	130017131	130017727	1.38414	3.68059	0.00636939	transcript	130018775	130021563	+	start	1346	ENSMUSG00000028782	ENSMUST00000163625
MPP4 KO Gained	Gm37169	2	32493334	32493762	1.35658	4.03072	0.00205961	transcript	32487987	32492148	+	end	1400	ENSMUSG00000103175	ENSMUST00000195599
MPP4 KO Gained	Il20rb	9	100457896	100458257	1.35498	3.38506	0.0402981	transcript	100457803	100461763	-	end	273	ENSMUSG00000044244	ENSMUST00000136856
MPP4 KO Gained	Fbxl17	17	63499442	63500090	1.34389	4.12627	0.00432012	transcript	63057451	63500017	-	start	251	ENSMUSG00000023965	ENSMUST00000024761
MPP4 KO Gained		3	87566103	87566512	1.31872	3.41214	0.046895
MPP4 KO Gained	Gm525	11	89077657	89077996	1.31476	3.52286	0.0221917	transcript	89075008	89092965	+	start	2818	ENSMUSG00000072553	ENSMUST00000127186
MPP4 KO Gained	Arhgef11	3	87617233	87617840	1.30268	3.58936	0.0190692	transcript	87617558	87699145	+	start	22	ENSMUSG00000041977	ENSMUST00000136072
MPP4 KO Gained	Vav2	2	27296825	27297525	1.24156	3.67513	0.0190692	transcript	27302024	27344480	-	end	4849	ENSMUSG00000009621	ENSMUST00000132642
MPP4 KO Gained	1600002D24Rik	16	95862626	95863058	1.23696	3.67318	0.0184778	transcript	95831122	95898713	-	center	2075	ENSMUSG00000086899	ENSMUST00000136744
MPP4 KO Gained	Ptp4a3	15	73746717	73747124	1.23327	4.06184	0.00531202	transcript	73748025	73758766	+	start	1105	ENSMUSG00000059895	ENSMUST00000053232
MPP4 KO Gained	Gm13589	2	38456504	38456925	1.23003	3.54998	0.0268978	transcript	38424001	38455851	+	end	863	ENSMUSG00000085950	ENSMUST00000146404
MPP4 KO Gained		2	3964410	3964707	1.21875	3.47629	0.0355564
MPP4 KO Gained	Ece1	4	137864794	137865126	1.20406	3.58568	0.0290272	transcript	137862296	137913854	+	start	2664	ENSMUSG00000057530	ENSMUST00000130407
MPP4 KO Gained	Prr7	13	55472423	55472928	1.19927	3.54317	0.0376741	transcript	55464266	55473154	+	end	479	ENSMUSG00000034686	ENSMUST00000046533
MPP4 KO Gained	Mvb12b	2	33853450	33853906	1.18892	3.5554	0.0320677	transcript	33825047	33886845	-	center	2268	ENSMUSG00000038740	ENSMUST00000148660
MPP4 KO Gained	Npepps	11	97280291	97280875	1.18007	3.46995	0.0437265	transcript	97205841	97280570	-	start	13	ENSMUSG00000001441	ENSMUST00000172108
MPP4 KO Gained	Tfap4	16	4552752	4553178	1.17397	3.47394	0.0446239	transcript	4544660	4559720	-	center	775	ENSMUSG00000005718	ENSMUST00000005862
MPP4 KO Gained	Pik3ca	3	32397363	32397934	1.17064	3.67176	0.0437055	transcript	32397670	32466107	+	start	22	ENSMUSG00000027665	ENSMUST00000108243
MPP4 KO Gained	Eif4e2	1	87214160	87214486	1.17062	3.83069	0.0203132	transcript	87214285	87228064	+	start	38	ENSMUSG00000026254	ENSMUST00000113231
MPP4 KO Gained	Nbeal2	9	110624885	110625267	1.16983	3.48817	0.0458221	transcript	110625042	110632051	-	end	34	ENSMUSG00000056724	ENSMUST00000131017
MPP4 KO Gained	Sorcs2	5	36414902	36415383	1.16602	3.97653	0.0229938	transcript	36150202	36398139	-	start	17003	ENSMUSG00000029093	ENSMUST00000070720
MPP4 KO Gained	1700017J07Rik	2	168980857	168981381	1.16407	4.81751	0.00111981	transcript	168978267	168978906	+	end	2213	ENSMUSG00000086348	ENSMUST00000140241
MPP4 KO Gained	Med13l	5	118559973	118560431	1.13989	4.43424	0.00464109	transcript	118560678	118720114	+	start	476	ENSMUSG00000018076	ENSMUST00000201614
MPP4 KO Gained	Atp1b3	9	96363656	96363957	1.13832	3.72588	0.034019	transcript	96332654	96364442	-	start	636	ENSMUSG00000032412	ENSMUST00000034983
MPP4 KO Gained		18	34108883	34109278	1.1373	3.84754	0.028276
MPP4 KO Gained	Cpeb3	19	37018438	37018852	1.13171	3.84046	0.0268978	transcript	37021290	37207462	-	end	2645	ENSMUSG00000039652	ENSMUST00000079754
MPP4 KO Gained	Gm39822	11	51883469	51884187	1.12652	4.13296	0.0132814	transcript	51898965	51909624	+	start	15137	ENSMUSG00000110618	ENSMUST00000212253
MPP4 KO Gained	Hsd11b1	1	193263956	193264551	1.12339	3.64827	0.0408338	transcript	193221688	193264075	-	start	178	ENSMUSG00000016194	ENSMUST00000161737
MPP4 KO Gained	Tapt1	5	44226524	44226882	1.11856	4.05652	0.0179741	transcript	44217828	44226626	-	start	77	ENSMUSG00000046985	ENSMUST00000196151
MPP4 KO Gained	Gm19554	12	105908215	105908639	1.11631	3.69453	0.0437055	transcript	105899840	105902150	+	end	6277	ENSMUSG00000113835	ENSMUST00000220934
MPP4 KO Gained	Socs2	10	95416707	95417235	1.11318	4.14772	0.0132814	transcript	95411489	95416857	-	start	114	ENSMUSG00000020027	ENSMUST00000020215
MPP4 KO Gained	Crtc3	7	80688516	80689102	1.08935	3.92436	0.0307559	transcript	80586626	80688877	-	start	68	ENSMUSG00000030527	ENSMUST00000122255
MPP4 KO Gained	Arid1b	17	5285829	5286535	1.08724	3.82288	0.0382648	transcript	4994938	5343505	+	end	57323	ENSMUSG00000069729	ENSMUST00000092723
MPP4 KO Gained	Kcnk12	17	87746215	87746624	1.08203	4.51262	0.00675851	transcript	87745836	87797994	-	end	583	ENSMUSG00000050138	ENSMUST00000055221
MPP4 KO Gained	4933406J10Rik	7	82748862	82749539	1.07956	3.96215	0.0239217	transcript	82743367	82755644	-	center	305	ENSMUSG00000086690	ENSMUST00000144828
MPP4 KO Gained	Tmem125	4	118547537	118548448	1.06543	6.08714	0.00354718	transcript	118541858	118544044	-	start	3948	ENSMUSG00000050854	ENSMUST00000128098
MPP4 KO Gained	Gm17077	7	30956778	30957046	1.05211	4.09743	0.0214384	transcript	30955824	30958004	+	center	2	ENSMUSG00000090357	ENSMUST00000133179
MPP4 KO Gained	Kcmf1	6	72899331	72900219	1.04048	4.39286	0.0290987	transcript	72842984	72899703	-	start	72	ENSMUSG00000055239	ENSMUST00000206378
MPP4 KO Gained	Pik3c2b	1	133073362	133073883	1.03318	4.69123	0.00416269	transcript	133046011	133108687	+	center	3727	ENSMUSG00000026447	ENSMUST00000077730
MPP4 KO Gained	St7	6	17693829	17694895	1.03292	5.11153	0.00103008	transcript	17694166	17942966	+	start	196	ENSMUSG00000029534	ENSMUST00000115418
MPP4 KO Gained	Slc20a2	8	22476287	22477109	1.0077	4.78939	0.00438033	transcript	22476787	22569612	+	start	89	ENSMUSG00000037656	ENSMUST00000067786
MPP4 KO Gained	Ppp4r2	6	100833384	100834401	0.991355	4.8544	0.00402372	transcript	100833621	100869934	+	start	271	ENSMUSG00000052144	ENSMUST00000063854
MPP4 KO Gained	Elfn2	15	78730365	78730857	0.984678	4.33434	0.0307559	transcript	78670021	78718113	-	start	12498	ENSMUSG00000043460	ENSMUST00000088592
MPP4 KO Gained	Gm15518	16	49781603	49781999	0.981551	4.12646	0.0385783	transcript	49758575	49798870	-	center	3079	ENSMUSG00000087066	ENSMUST00000127115
MPP4 KO Gained	Ints7	1	191625224	191626003	0.976792	4.01791	0.0458221	transcript	191575635	191623688	+	end	1925	ENSMUSG00000037461	ENSMUST00000045450
MPP4 KO Gained	Gm33914	9	61125778	61126269	0.974103	4.55653	0.0133023	transcript	61102228	61127031	-	start	1008	ENSMUSG00000111354	ENSMUST00000214108
MPP4 KO Gained	Xpc	6	91493042	91493495	0.965682	4.45847	0.01687	transcript	91492272	91515795	-	end	996	ENSMUSG00000030094	ENSMUST00000150279
MPP4 KO Gained	Prss57	10	79788785	79789145	0.965273	4.08167	0.0452067	transcript	79781473	79788985	-	start	20	ENSMUSG00000020323	ENSMUST00000020573
MPP4 KO Gained	Trappc10	10	78244490	78245261	0.95868	4.3289	0.0290772	transcript	78186724	78244641	-	start	234	ENSMUSG00000000374	ENSMUST00000000384
MPP4 KO Gained	Zfp652os	11	95712568	95713149	0.931621	4.80894	0.0118284	transcript	95700105	95712754	-	start	104	ENSMUSG00000086191	ENSMUST00000155531
MPP4 KO Gained	Gm45213	7	66043457	66044133	0.929691	5.47804	0.00080321	transcript	66043601	66062271	+	start	194	ENSMUSG00000108793	ENSMUST00000206065
MPP4 KO Gained	Pias2	18	77064871	77065670	0.923324	4.36899	0.0347353	transcript	77065207	77155708	+	start	63	ENSMUSG00000025423	ENSMUST00000114777
MPP4 KO Gained	Sumo2	11	115535885	115536582	0.875102	5.15178	0.00929947	transcript	115523101	115536229	-	start	4	ENSMUSG00000020738	ENSMUST00000021084
MPP4 KO Gained	Gm9855	10	42055737	42056185	0.856429	4.86865	0.0239217	transcript	42054112	42055306	-	start	655	ENSMUSG00000085666	ENSMUST00000121229
MPP4 KO Gained	Gclm	3	122245247	122246051	0.853531	5.68931	0.00147676	transcript	122245667	122266435	+	start	18	ENSMUSG00000028124	ENSMUST00000178826
MPP4 KO Gained	Mbnl1	3	60501026	60501467	0.849722	4.59101	0.0380404	transcript	60501236	60627530	+	start	10	ENSMUSG00000027763	ENSMUST00000191638
MPP4 KO Gained	Paip1	13	119428727	119429789	0.845083	5.168	0.0120282	transcript	119429157	119449940	+	start	101	ENSMUSG00000025451	ENSMUST00000174691
MPP4 KO Gained	Bmp2k	5	96997290	96997968	0.844395	5.23056	0.0137891	transcript	96997688	97069649	+	start	59	ENSMUSG00000034663	ENSMUST00000112974
MPP4 KO Gained	Bin1	18	32398547	32399047	0.843284	4.69889	0.0355564	transcript	32377216	32435736	+	center	7679	ENSMUSG00000024381	ENSMUST00000025239
MPP4 KO Gained	Rpgrip1	14	52140548	52141027	0.841268	4.59381	0.0489315	transcript	52121108	52140594	+	end	193	ENSMUSG00000057132	ENSMUST00000181709
MPP4 KO Gained	Lcor	19	41482225	41483419	0.835698	5.06537	0.0239558	transcript	41482644	41562246	+	start	178	ENSMUSG00000025019	ENSMUST00000067795
MPP4 KO Gained	Rev1	1	38129558	38130262	0.83546	5.22106	0.0191632	transcript	38107682	38129801	-	start	109	ENSMUSG00000026082	ENSMUST00000195383
MPP4 KO Gained		16	93152813	93153443	0.83116	5.77594	0.00193705
MPP4 KO Gained	Rabgap1l	1	160792345	160793236	0.822692	4.90393	0.0227392	transcript	160672450	160792938	-	start	148	ENSMUSG00000026721	ENSMUST00000195442
MPP4 KO Gained	Dok2	14	70776028	70776719	0.821433	4.99474	0.0173019	transcript	70775878	70776869	+	center	0	ENSMUSG00000022102	ENSMUST00000171864
MPP4 KO Gained	Dpy19l1	9	24502685	24503585	0.817639	4.86979	0.0331949	transcript	24411777	24503140	-	start	5	ENSMUSG00000043067	ENSMUST00000142064
MPP4 KO Gained	Jak2	19	29251224	29251914	0.796326	5.18671	0.014811	transcript	29251827	29313080	+	start	258	ENSMUSG00000024789	ENSMUST00000025705
MPP4 KO Gained	Tlk1	2	70824812	70826080	0.788228	5.01195	0.0314139	transcript	70712406	70825397	-	start	49	ENSMUSG00000041997	ENSMUST00000135128
MPP4 KO Gained	Skil	3	31094407	31095195	0.774939	6.12273	0.00082469	transcript	31095057	31122573	+	start	256	ENSMUSG00000027660	ENSMUST00000118470
MPP4 KO Gained	Psip1	4	83486300	83486867	0.771161	4.8509	0.0399379	transcript	83455679	83486459	-	start	124	ENSMUSG00000028484	ENSMUST00000030207
MPP4 KO Gained	Bora	14	99045971	99046532	0.767984	5.59911	0.00704439	transcript	99046221	99047912	+	start	30	ENSMUSG00000022070	ENSMUST00000226823
MPP4 KO Gained	Fam20b	1	156718489	156719291	0.756919	5.44157	0.0118284	transcript	156678531	156719072	-	start	182	ENSMUSG00000033557	ENSMUST00000122424
MPP4 KO Gained	Spast	17	74338541	74339651	0.742764	5.2612	0.0231439	transcript	74339135	74375644	+	start	39	ENSMUSG00000024068	ENSMUST00000225549
MPP4 KO Gained	Ccnd3	17	47531345	47531924	0.74044	5.28314	0.0337267	transcript	47505161	47578886	+	center	10389	ENSMUSG00000034165	ENSMUST00000182591
MPP4 KO Gained	Tacc1	8	25201278	25201918	0.72961	5.82969	0.00964293	transcript	25154551	25201542	-	start	56	ENSMUSG00000065954	ENSMUST00000084030
MPP4 KO Gained	Prdm15	16	97851110	97851966	0.703546	5.63713	0.0140433	transcript	97791876	97851783	-	start	245	ENSMUSG00000014039	ENSMUST00000142295
MPP4 KO Gained	Zadh2	18	84087399	84088279	0.687901	5.66946	0.0233191	transcript	84088157	84097514	+	start	318	ENSMUSG00000049090	ENSMUST00000060223
MPP4 KO Gained	CT009713.3	13	37619775	37620475	0.686934	5.81574	0.0214384	transcript	37618610	37627603	-	end	1515	ENSMUSG00000114404	ENSMUST00000225437
MPP4 KO Gained	Zbtb2	10	4386567	4387293	0.680067	6.2748	0.00292675	transcript	4367074	4387475	-	start	545	ENSMUSG00000075327	ENSMUST00000100077
MPP4 KO Gained	Zfas1	2	167062525	167063296	0.662367	6.09038	0.00888606	transcript	167062933	167065862	+	start	23	ENSMUSG00000074578	ENSMUST00000189909
MPP4 KO Gained	Pgls	8	71591261	71592290	0.661703	6.3378	0.00292675	transcript	71592175	71596269	+	start	400	ENSMUSG00000031807	ENSMUST00000034264
MPP4 KO Gained	Pknox1	17	31564209	31565032	0.660101	6.58425	0.00373044	transcript	31564748	31605481	+	start	128	ENSMUSG00000006705	ENSMUST00000175806
MPP4 KO Gained	Ddx54	5	120620803	120621537	0.652801	5.44692	0.0445839	transcript	120621326	120621797	+	start	156	ENSMUSG00000029599	ENSMUST00000201698
MPP4 KO Gained	Usp42	5	143732106	143732723	0.64795	5.78764	0.0311914	transcript	143710324	143732280	-	start	134	ENSMUSG00000051306	ENSMUST00000053287
MPP4 KO Gained	Cacna1a	8	84639088	84639750	0.642146	6.45122	0.00331907	transcript	84638990	84639434	+	end	15	ENSMUSG00000034656	ENSMUST00000130507
MPP4 KO Gained	CT025538.2	14	14639785	14640457	0.620296	5.67273	0.0418213	transcript	14659107	14659879	+	start	18986	ENSMUSG00000114628	ENSMUST00000226083
MPP4 KO Gained	Zzz3	3	152395583	152396954	0.615349	6.24362	0.0227392	transcript	152396131	152459552	+	start	137	ENSMUSG00000039068	ENSMUST00000200570
MPP4 KO Gained	Bex6	16	32176973	32177680	0.614342	5.98203	0.0197292	transcript	32186185	32186949	+	start	8859	ENSMUSG00000075269	ENSMUST00000099990
MPP4 KO Gained	Rftn1	17	50097760	50098355	0.610018	5.84233	0.0290272	transcript	49993259	50094332	-	start	3725	ENSMUSG00000039316	ENSMUST00000113195
MPP4 KO Gained	Gm43094	5	113164540	113165414	0.605529	6.32984	0.0144254	transcript	113165313	113166234	-	end	336	ENSMUSG00000106206	ENSMUST00000196549
MPP4 KO Gained	Gmeb2	2	181287471	181288334	0.597534	5.98412	0.0269767	transcript	181255937	181288016	-	start	114	ENSMUSG00000038705	ENSMUST00000141003
MPP4 KO Gained	Sorcs2	5	36373184	36373895	0.592595	6.87216	0.00217197	transcript	36151232	36365918	-	start	7621	ENSMUSG00000029093	ENSMUST00000141508
MPP4 KO Gained	Atp1b3	9	96364170	96364908	0.572954	6.05362	0.0355564	transcript	96332654	96364442	-	start	97	ENSMUSG00000032412	ENSMUST00000034983
MPP4 KO Gained	Sh3glb1	3	144719122	144720732	0.553384	6.44059	0.0220605	transcript	144683677	144720110	-	start	183	ENSMUSG00000037062	ENSMUST00000199531
MPP4 KO Gained	Jarid2	13	44869488	44870098	0.538975	6.80004	0.010352	transcript	44840782	44896481	+	center	1162	ENSMUSG00000038518	ENSMUST00000173003
MPP4 KO Gained	Csnk1g2	10	80621953	80622758	0.534479	6.72258	0.0158324	transcript	80622837	80640741	+	start	482	ENSMUSG00000003345	ENSMUST00000079773
MPP4 KO Gained	Sp4	12	118300968	118301747	0.532082	6.74815	0.0129277	transcript	118237953	118301368	-	start	11	ENSMUSG00000025323	ENSMUST00000222314
MPP4 KO Gained	Ptpn7	1	135132464	135133314	0.520574	6.2417	0.0458221	transcript	135132724	135145317	+	start	165	ENSMUSG00000031506	ENSMUST00000049449
MPP4 KO Reduced	Jund	8	70698347	70699484	-0.374387	7.5506	0.0437055	transcript	70698948	70700616	+	start	33	ENSMUSG00000071076	ENSMUST00000095267
MPP4 KO Reduced	Hspa8	9	40800683	40801604	-0.394107	8.119	0.00900446	transcript	40801275	40805199	+	start	132	ENSMUSG00000015656	ENSMUST00000149936
MPP4 KO Reduced	Ptma	1	86526166	86526841	-0.409765	7.32978	0.0306963	transcript	86526725	86530712	+	start	222	ENSMUSG00000026238	ENSMUST00000045897
MPP4 KO Reduced	Jun	4	95051981	95052752	-0.477045	7.56678	0.00609399	transcript	95049033	95052222	-	start	144	ENSMUSG00000052684	ENSMUST00000107094
MPP4 KO Reduced	Gm22197	8	125066939	125067962	-0.47828	6.82465	0.0290272	transcript	125064014	125064072	+	end	3378	ENSMUSG00000080516	ENSMUST00000116866
MPP4 KO Reduced	Lrrc8d	5	105718087	105718738	-0.486483	6.81469	0.0229938	transcript	105700865	105734238	+	center	861	ENSMUSG00000046079	ENSMUST00000135776
MPP4 KO Reduced	Dnaja1	4	40722061	40723406	-0.488443	7.10072	0.0137891	transcript	40722558	40730193	+	start	175	ENSMUSG00000028410	ENSMUST00000137476
MPP4 KO Reduced	Klf2	8	72318705	72319374	-0.501399	7.05883	0.0146435	transcript	72319032	72321656	+	start	7	ENSMUSG00000055148	ENSMUST00000067912
MPP4 KO Reduced	H3f3b	11	116023800	116024850	-0.519684	7.29316	0.00423184	transcript	116023508	116024473	-	start	148	ENSMUSG00000016559	ENSMUST00000139378
MPP4 KO Reduced	Dyrk1a	16	94698177	94699321	-0.553723	6.65133	0.0196984	transcript	94570906	94695517	+	end	3232	ENSMUSG00000022897	ENSMUST00000023614
MPP4 KO Reduced	Fos	12	85473440	85474163	-0.577884	6.31745	0.0158324	transcript	85473889	85477273	+	start	88	ENSMUSG00000021250	ENSMUST00000021674
MPP4 KO Reduced	Rnu3b4	11	87462394	87462974	-0.617394	6.06292	0.01687	transcript	87462285	87462501	+	end	183	ENSMUSG00000104896	ENSMUST00000199460
MPP4 KO Reduced	Adgrl4	3	151437643	151438124	-0.619257	5.63118	0.0458221	transcript	151437886	151545086	+	start	3	ENSMUSG00000039167	ENSMUST00000046977
MPP4 KO Reduced	Rnu12	15	83149560	83150185	-0.631973	5.67031	0.0315701	transcript	83149643	83149794	+	end	78	ENSMUSG00000065176	ENSMUST00000083242
MPP4 KO Reduced	Myadm	7	3290091	3290632	-0.648462	5.62925	0.0416849	transcript	3290533	3299349	+	start	172	ENSMUSG00000068566	ENSMUST00000096744
MPP4 KO Reduced	Ccl3	11	83649114	83649841	-0.660989	5.89903	0.0295948	transcript	83647843	83649355	-	start	122	ENSMUSG00000000982	ENSMUST00000001008
MPP4 KO Reduced		3	93597173	93597711	-0.672328	5.63289	0.0197292
MPP4 KO Reduced		2	79227709	79228279	-0.677255	5.34109	0.0402937
MPP4 KO Reduced	C1qtnf3	15	10953443	10953898	-0.686949	5.30739	0.0353144	transcript	10952356	10979706	+	start	1314	ENSMUSG00000058914	ENSMUST00000110523
MPP4 KO Reduced	Gm25313	9	65195688	65196721	-0.694507	6.0218	0.00464109	transcript	65196571	65196687	-	end	367	ENSMUSG00000095738	ENSMUST00000101817
MPP4 KO Reduced	Magi2	5	20332570	20333027	-0.702628	5.75702	0.0102901	transcript	20202568	20465613	+	center	1292	ENSMUSG00000040003	ENSMUST00000197822
MPP4 KO Reduced	Trdmt1	2	13558579	13559077	-0.714274	5.81506	0.0136124	transcript	13509013	13544668	-	start	14160	ENSMUSG00000026723	ENSMUST00000124488
MPP4 KO Reduced	Rnu3a	10	40258412	40259005	-0.717422	6.96155	3.7296e-05	transcript	40258466	40258680	+	end	28	ENSMUSG00000065870	ENSMUST00000083936
MPP4 KO Reduced		10	19062017	19062808	-0.723407	6.13449	0.00397405
MPP4 KO Reduced	Rnu3b2	11	87471534	87471783	-0.728213	5.10308	0.0376741	transcript	87471367	87471583	+	end	75	ENSMUSG00000105115	ENSMUST00000196353
MPP4 KO Reduced	Rassf4	6	116664033	116664493	-0.737119	5.09794	0.0347353	transcript	116645973	116673798	-	center	4378	ENSMUSG00000042129	ENSMUST00000204576
MPP4 KO Reduced	Sdk1	5	141884220	141884652	-0.741685	5.67685	0.00888606	transcript	141856786	142213194	+	start	27650	ENSMUSG00000039683	ENSMUST00000074546
MPP4 KO Reduced	Gm23444	11	83271412	83272065	-0.753415	5.31229	0.0196984	transcript	83271497	83271688	+	end	50	ENSMUSG00000064856	ENSMUST00000082922
MPP4 KO Reduced	Rnu3b1	11	87443312	87443866	-0.757938	6.80138	8.27024e-05	transcript	87443236	87443452	+	end	137	ENSMUSG00000098943	ENSMUST00000183812
MPP4 KO Reduced	Rpl17-ps4	4	63897128	63897488	-0.788554	4.75885	0.0416849	transcript	63895544	63896099	-	start	1209	ENSMUSG00000084345	ENSMUST00000120241
MPP4 KO Reduced	Gm25939	1	72254647	72255750	-0.790371	6.41765	0.000254378	transcript	72255007	72255198	+	end	0	ENSMUSG00000093843	ENSMUST00000179876
MPP4 KO Reduced	Gm22513	12	54696446	54697315	-0.798208	6.20197	0.000371403	transcript	54696781	54696945	+	center	17	ENSMUSG00000096349	ENSMUST00000179621
MPP4 KO Reduced	Gm10382	5	125389105	125389810	-0.80121	6.03397	0.000714719	transcript	125389321	125390554	+	start	136	ENSMUSG00000072612	ENSMUST00000100700
MPP4 KO Reduced	Trit1	4	123013908	123014413	-0.809198	4.82759	0.034019	transcript	123016596	123054949	+	start	2436	ENSMUSG00000028653	ENSMUST00000102649
MPP4 KO Reduced	Grcc10	6	124740768	124741287	-0.819949	6.33578	0.000100296	transcript	124739185	124741065	-	start	38	ENSMUSG00000072772	ENSMUST00000140423
MPP4 KO Reduced	Mir7681	1	53850864	53851288	-0.822785	4.87682	0.0311914	transcript	53849423	53849495	+	end	1581	ENSMUSG00000098443	ENSMUST00000184834
MPP4 KO Reduced	Ubb	11	62551417	62551835	-0.841382	5.23553	0.0122746	transcript	62551675	62552853	+	start	49	ENSMUSG00000019505	ENSMUST00000136938
MPP4 KO Reduced	Polg2	11	106779113	106779892	-0.849829	6.43111	2.96954e-05	transcript	106775514	106779502	-	start	0	ENSMUSG00000020718	ENSMUST00000126201
MPP4 KO Reduced	Diras2	13	52505696	52506116	-0.859698	4.77145	0.0193042	transcript	52504379	52531279	-	end	1527	ENSMUSG00000047842	ENSMUST00000057442
MPP4 KO Reduced	Fgfr2	7	132435431	132435883	-0.861976	4.41094	0.0455453	transcript	130162450	133123350	-	start	687693	ENSMUSG00000030849	ENSMUST00000124096
MPP4 KO Reduced	Ubqln1	13	58205007	58205412	-0.862286	4.563	0.0306963	transcript	58176155	58215653	-	center	9305	ENSMUSG00000005312	ENSMUST00000058735
MPP4 KO Reduced	Cd69	6	129275246	129275574	-0.871696	4.43928	0.0405617	transcript	129267324	129275436	-	start	26	ENSMUSG00000030156	ENSMUST00000032259
MPP4 KO Reduced	Chn2	6	54119786	54120240	-0.875728	4.65247	0.0390041	transcript	54040085	54195872	+	center	2035	ENSMUSG00000004633	ENSMUST00000127323
MPP4 KO Reduced	Lrrc72	12	36205697	36206151	-0.879785	4.47349	0.0335668	transcript	36208344	36218202	-	end	2420	ENSMUSG00000020545	ENSMUST00000020853
MPP4 KO Reduced	Fat3	9	16216237	16216640	-0.881965	4.79847	0.01687	transcript	15910188	16501285	-	center	10702	ENSMUSG00000074505	ENSMUST00000217308
MPP4 KO Reduced	Gm12724	4	106290197	106290648	-0.897542	4.50554	0.0302409	transcript	106241215	106290026	+	end	396	ENSMUSG00000086249	ENSMUST00000140196
MPP4 KO Reduced	Gm34068	1	183803339	183803712	-0.899548	4.33339	0.0372525	transcript	183748976	183809746	+	end	6221	ENSMUSG00000103305	ENSMUST00000193310
MPP4 KO Reduced	Impact	18	12972079	12972305	-0.90324	4.27982	0.0458221	transcript	12972251	12992948	+	start	59	ENSMUSG00000024423	ENSMUST00000025290
MPP4 KO Reduced	B930036N10Rik	1	171502394	171503236	-0.918886	6.27143	3.08499e-05	transcript	171502795	171504111	-	end	20	ENSMUSG00000091993	ENSMUST00000165827
MPP4 KO Reduced	Tinagl1	4	130156921	130157373	-0.930264	4.39587	0.0290272	transcript	130164453	130174802	-	end	7306	ENSMUSG00000028776	ENSMUST00000030560
MPP4 KO Reduced	Abt1	13	23423770	23424110	-0.933595	4.53512	0.0292813	transcript	23418360	23423866	-	start	74	ENSMUSG00000036376	ENSMUST00000041782
MPP4 KO Reduced	Abt1	13	23424489	23424846	-0.946937	4.74485	0.0183672	transcript	23418360	23423866	-	start	801	ENSMUSG00000036376	ENSMUST00000041782
MPP4 KO Reduced	Sub1	15	12007915	12008541	-0.954532	4.69873	0.0176592	transcript	11984040	11996983	-	start	11245	ENSMUSG00000022205	ENSMUST00000110504
MPP4 KO Reduced	Rnu1a1	11	87422869	87423338	-0.961418	5.97832	2.61779e-05	transcript	87422866	87423030	+	end	73	ENSMUSG00000095969	ENSMUST00000093684
MPP4 KO Reduced	Tnfrsf14	4	154944285	154944639	-0.962037	4.32386	0.0265264	transcript	154926627	154928563	-	start	15899	ENSMUSG00000042333	ENSMUST00000145296
MPP4 KO Reduced	Hs1bp3	12	8351273	8351655	-0.982909	4.19891	0.0290272	transcript	8313431	8343824	+	end	7640	ENSMUSG00000020605	ENSMUST00000020927
MPP4 KO Reduced	Impg1	9	80373289	80373789	-0.983019	4.18586	0.0492608	transcript	80383534	80465438	-	end	9995	ENSMUSG00000032343	ENSMUST00000185068
MPP4 KO Reduced	Gm24407	5	115489477	115490571	-0.984663	6.5544	2.70675e-07	transcript	115490253	115490394	+	start	229	ENSMUSG00000094377	ENSMUST00000177864
MPP4 KO Reduced	Snord118	11	69073397	69073912	-1.00746	4.9318	0.00217197	transcript	69073426	69073561	+	end	93	ENSMUSG00000064899	ENSMUST00000082965
MPP4 KO Reduced	H3f3b	11	116018164	116018460	-1.01128	3.956	0.0382648	transcript	116021911	116027962	-	end	3599	ENSMUSG00000016559	ENSMUST00000106454
MPP4 KO Reduced	Tmsb10	6	72958203	72958507	-1.02927	4.1674	0.0214327	transcript	72957654	72958399	-	start	44	ENSMUSG00000079523	ENSMUST00000144337
MPP4 KO Reduced	Ust	10	8342582	8343064	-1.04176	3.91521	0.0340213	transcript	8204808	8518825	-	center	18993	ENSMUSG00000047712	ENSMUST00000061601
MPP4 KO Reduced	Ackr4	9	104098178	104098593	-1.05277	4.0651	0.0290272	transcript	104098271	104103019	-	end	114	ENSMUSG00000079355	ENSMUST00000188000
MPP4 KO Reduced	Ccdc146	5	21412124	21412413	-1.07061	4.27086	0.00969685	transcript	21292960	21424677	-	start	12409	ENSMUSG00000064280	ENSMUST00000115245
MPP4 KO Reduced	Gm28872	4	132269660	132270192	-1.07208	4.99273	0.000577711	transcript	132270055	132270213	+	start	129	ENSMUSG00000099937	ENSMUST00000191518
MPP4 KO Reduced		3	148220873	148221247	-1.08199	4.1929	0.0161264
MPP4 KO Reduced		10	22867175	22867556	-1.09284	3.75676	0.0362534
MPP4 KO Reduced	Chn2	6	54116328	54116592	-1.13601	3.61007	0.0372525	transcript	54040085	54195872	+	center	1518	ENSMUSG00000004633	ENSMUST00000127323
MPP4 KO Reduced	Gm25099	4	117189864	117190617	-1.15086	5.28741	8.78514e-05	transcript	117189941	117190057	+	end	183	ENSMUSG00000095676	ENSMUST00000093716
MPP4 KO Reduced	Rnu5g	9	65201320	65201921	-1.15168	5.80246	1.12232e-06	transcript	65201725	65201841	-	end	105	ENSMUSG00000095892	ENSMUST00000093721
MPP4 KO Reduced	Cers6	2	69047312	69047711	-1.15494	4.12547	0.00844793	transcript	68947259	69050972	+	end	3461	ENSMUSG00000027035	ENSMUST00000155748
MPP4 KO Reduced	Sgms1	19	32223789	32224320	-1.16907	3.59414	0.0331949	transcript	32223317	32238826	-	end	737	ENSMUSG00000040451	ENSMUST00000126332
MPP4 KO Reduced	Smlr1	10	25533046	25533433	-1.17486	4.16969	0.0106585	transcript	25532251	25536142	-	center	957	ENSMUSG00000096546	ENSMUST00000187490
MPP4 KO Reduced	Rnu2-10	11	101658301	101658947	-1.24224	6.55032	6.10426e-10	transcript	101658237	101658428	+	end	196	ENSMUSG00000065944	ENSMUST00000084010
MPP4 KO Reduced	Supt5	7	28339608	28339841	-1.24945	3.72062	0.0140433	transcript	28314890	28338746	-	start	978	ENSMUSG00000003435	ENSMUST00000207563
MPP4 KO Reduced	Gfpt2	11	49837694	49838088	-1.28485	3.30336	0.0311914	transcript	49794186	49838613	+	end	722	ENSMUSG00000020363	ENSMUST00000020629
MPP4 KO Reduced	Gm22634	12	54710563	54710891	-1.30213	5.64727	1.16222e-07	transcript	54710307	54710471	+	end	256	ENSMUSG00000096214	ENSMUST00000177653
MPP4 KO Reduced	Gm22068	11	87426621	87427471	-1.31059	6.66954	2.82634e-11	transcript	87426715	87426879	+	end	167	ENSMUSG00000096205	ENSMUST00000082761
MPP4 KO Reduced	Hsp90aa1	12	110690374	110690754	-1.31727	3.42097	0.0196984	transcript	110690604	110696395	-	end	40	ENSMUSG00000021270	ENSMUST00000094361
MPP4 KO Reduced	Tmprss7	16	45657615	45658029	-1.36964	3.82219	0.00257193	transcript	45656340	45689615	-	end	1482	ENSMUSG00000033177	ENSMUST00000169421
MPP4 KO Reduced	Prss51	14	64098207	64098391	-1.41459	3.0542	0.0320677	transcript	64093684	64097678	+	end	621	ENSMUSG00000052099	ENSMUST00000224112
MPP4 KO Reduced	Fcgr4	1	171037010	171037243	-1.41696	2.92837	0.0437055	transcript	171018919	171029761	+	end	7365	ENSMUSG00000059089	ENSMUST00000078825
MPP4 KO Reduced	Fosb	7	19303851	19304119	-1.43492	4.33578	0.000153985	transcript	19304796	19309600	-	end	811	ENSMUSG00000003545	ENSMUST00000208446
MPP4 KO Reduced	Gm23971	11	101645336	101645756	-1.44727	5.04644	1.09969e-06	transcript	101645739	101645930	-	end	193	ENSMUSG00000065251	ENSMUST00000083317
MPP4 KO Reduced	Gm35911	5	99887151	99887507	-1.45576	3.048	0.0245198	transcript	99906253	99928394	+	start	18924	ENSMUSG00000105078	ENSMUST00000212164
MPP4 KO Reduced	Atp10d	5	72219616	72219993	-1.4681	3.01337	0.0268978	transcript	72203328	72230475	+	center	2903	ENSMUSG00000046808	ENSMUST00000169617
MPP4 KO Reduced	Itgb3	11	104630307	104630597	-1.47437	2.82731	0.0458221	transcript	104637388	104669813	+	start	6936	ENSMUSG00000020689	ENSMUST00000127140
MPP4 KO Reduced	Hspa8	9	40807792	40808179	-1.5009	4.29228	0.000438782	transcript	40804483	40810087	+	center	700	ENSMUSG00000015656	ENSMUST00000215526
MPP4 KO Reduced		1	61039339	61039715	-1.60236	2.99853	0.0331949
MPP4 KO Reduced		5	100635109	100635426	-1.68926	2.6473	0.0279798
MPP4 KO Reduced		4	135047261	135047543	-1.71078	2.481	0.0381249
MPP4 KO Reduced	Gm9932	5	100200770	100201092	-1.71394	2.66844	0.0256445	transcript	100196610	100200724	+	end	207	ENSMUSG00000103927	ENSMUST00000194154
MPP4 KO Reduced	Hspa8	9	40806844	40807227	-1.74802	3.97596	2.61779e-05	transcript	40804483	40810087	+	center	250	ENSMUSG00000015656	ENSMUST00000215526
MPP4 KO Reduced	Nfrkb	9	31418715	31419250	-1.76295	2.65433	0.0191632	transcript	31386191	31421333	+	end	2351	ENSMUSG00000042185	ENSMUST00000086167
MPP4 KO Reduced	Gm24950	11	101641950	101642538	-1.82302	5.42724	2.42353e-10	transcript	101641747	101641938	+	end	306	ENSMUSG00000064702	ENSMUST00000082768
MPP4 KO Reduced	Cep85	4	134165245	134165708	-1.93122	2.13532	0.0455453	transcript	134164111	134187085	-	end	1365	ENSMUSG00000037443	ENSMUST00000141384
MPP4 KO Reduced	Gm22513	12	54697415	54697565	-2.01773	3.07816	0.000648294	transcript	54696781	54696945	+	end	545	ENSMUSG00000096349	ENSMUST00000179621
MPP4 KO Reduced	Gm4799	10	82949216	82949641	-2.11521	3.35453	0.0399379	transcript	82954343	82955000	+	start	4915	ENSMUSG00000071151	ENSMUST00000095396
MPP4 KO Reduced	Hspa1a	17	34968450	34968760	-2.20741	2.95507	0.00142643	transcript	34969189	34972156	-	end	584	ENSMUSG00000091971	ENSMUST00000087328
MPP4 KO Reduced	Malat1	19	5794813	5795408	-2.27851	5.13273	1.23606e-12	transcript	5795689	5802672	-	end	579	ENSMUSG00000092341	ENSMUST00000172812
MPP4 KO Reduced	Gm25890	3	96486076	96486363	-2.32064	4.0038	1.16222e-07	transcript	96486554	96486719	-	end	335	ENSMUSG00000095260	ENSMUST00000177643
MPP4 KO Reduced	Malat1	19	5794247	5794427	-2.43056	3.48994	1.21429e-06	transcript	5795689	5802672	-	end	1352	ENSMUSG00000092341	ENSMUST00000172812
MPP4 KO Reduced	Camk2b	11	6012000	6012223	-2.88217	1.83374	0.0268978	transcript	6011664	6065658	-	end	447	ENSMUSG00000057897	ENSMUST00000129098
