# Supplementary material for: EBF1 primes B-lymphoid enhancers and limits the myeloid bias in murine multipotent progenitors
Source: J Exp Med. 2022 Sep 1;219(11):e20212437. doi: 10.1084/jem.20212437 (PMC9437269; doi:10.1084/jem.20212437)
Supplement: Table S3 — contains a list of differentially regulated genes and normalized read counts identified from bulk RNA-seq of MPP3 and MPP4 cells from Ebf1WT and Ebf1KO mice, as well as the DEseq2 results table of the comparison of MPP3 and MPP4 cells from Ebf1WT mice. [file JEM_20212437_TableS3.xlsx]

## Sheet: DEseq2results Ebf1WT MPP3vsMPP4
Supplemental Table S3. Bulk-RNA sequencing: DEseq2 results and normalized counts. The log2 fold-change, basemean, lfcSE, pvalue and padjusted value of the significantly differentially regulated genes of MPP3 and MPP4 cells from Ebf1-WT mice, derived from the same DESeq2 object, are indicated in the table. padj <0.1. The table is organised into WT MPP3-specific and WT MPP4-specific differentially …
DE annotation	gene_name	baseMean	log2FoldChange	lfcSE	pvalue	padj
WT MPP3	Gzmb	69.4719	8.3227	1.51168	2.33757e-13	1.45225e-11
WT MPP3	Cma1	51.8411	7.82143	1.60524	1.26039e-11	6.5253e-10
WT MPP3	Slc45a3	62.3973	6.22848	1.23843	1.98895e-10	8.79311e-09
WT MPP3	Fgf3	506.831	5.6789	0.258627	9.34469e-109	5.51524e-105
WT MPP3	Mefv	84.2164	5.44597	0.887789	8.56134e-12	4.47159e-10
WT MPP3	Cpa3	3756.27	5.23443	0.41334	3.31511e-38	1.26231e-35
WT MPP3	Tcrg-C4	46.1664	5.0914	0.932863	9.97953e-10	4.00675e-08
WT MPP3	Ms4a3	1804.74	4.57688	0.506419	1.51031e-20	1.91696e-18
WT MPP3	Cldn15	213.261	4.46803	0.837634	5.52844e-09	1.93643e-07
WT MPP3	Elane	20532.6	4.36189	0.509103	1.24399e-18	1.32289e-16
WT MPP3	Trbc1	147.895	4.1535	0.468586	1.11947e-19	1.29551e-17
WT MPP3	Slc7a8	814.328	4.06527	0.26163	3.44518e-55	2.25927e-52
WT MPP3	Sox6	656.117	3.98229	0.541042	2.57033e-14	1.79528e-12
WT MPP3	Trem3	362.871	3.97667	0.439637	2.4551e-20	3.01875e-18
WT MPP3	Zbtb16	294.769	3.91697	0.434518	3.34432e-20	4.0282e-18
WT MPP3	Chst13	85.2071	3.86164	0.67718	1.16377e-09	4.57905e-08
WT MPP3	Mrgpra2b	44.9703	3.82585	0.673448	1.3146e-09	5.10446e-08
WT MPP3	Mfsd2b	150.469	3.80654	1.07273	4.6957e-06	9.37868e-05
WT MPP3	Prg2	349.332	3.74902	1.01437	3.48521e-06	7.1922e-05
WT MPP3	Tcrg-C2	68.9266	3.71526	0.823133	3.05611e-07	7.94588e-06
WT MPP3	Alox5	157.99	3.69363	1.33764	2.03355e-05	0.000354041
WT MPP3	Cd200r4	66.2344	3.64224	0.942031	2.37909e-06	5.09669e-05
WT MPP3	Dmkn	79.9092	3.60431	0.589744	1.08694e-10	4.97297e-09
WT MPP3	Phldb2	186.251	3.59974	0.416747	9.83869e-19	1.06547e-16
WT MPP3	Apoe	7657.2	3.55505	0.176442	6.45492e-91	1.2699e-87
WT MPP3	Gda	120.321	3.49326	0.654544	7.52849e-09	2.56839e-07
WT MPP3	Cebpe	360.215	3.47949	0.366498	3.95664e-22	5.98772e-20
WT MPP3	F10	67.1374	3.46933	0.898253	2.48561e-06	5.29604e-05
WT MPP3	Ly6c2	2204.91	3.35818	0.455978	2.25118e-14	1.60078e-12
WT MPP3	Hdc	1212.93	3.30402	0.445365	1.44023e-14	1.06921e-12
WT MPP3	Csrp3	46.762	3.28448	0.804285	1.28837e-06	2.94311e-05
WT MPP3	Tmem215	130.313	3.26366	0.547773	2.15086e-10	9.36856e-09
WT MPP3	Hp	1017.16	3.24575	0.45819	1.50918e-13	9.6294e-12
WT MPP3	Igsf6	1019.69	3.24152	0.403184	1.1258e-16	1.00673e-14
WT MPP3	Gp5	217.717	3.16815	0.467554	1.13857e-12	6.52414e-11
WT MPP3	Fcgr3	1165.5	3.16745	0.379037	7.65207e-18	7.46487e-16
WT MPP3	Grb10	396.785	3.15183	0.385139	3.1242e-17	2.92683e-15
WT MPP3	Ms4a2	210.121	3.13574	1.66384	0.000100654	0.00145961
WT MPP3	Itga2b	2034.4	3.0497	0.222854	1.72395e-43	8.47898e-41
WT MPP3	Gdf3	268.394	2.98357	1.01638	2.17799e-05	0.000375785
WT MPP3	Pcdh7	103.223	2.89162	0.53039	2.35037e-09	8.80753e-08
WT MPP3	Slc18a2	2616.13	2.88775	0.180648	1.65296e-58	1.14774e-55
WT MPP3	Rbpms2	169.079	2.84506	0.485409	2.20399e-10	9.56467e-09
WT MPP3	Ncam1	107.499	2.84504	0.724586	1.83933e-06	4.03559e-05
WT MPP3	Emilin2	1118.81	2.78452	0.157868	9.97983e-71	1.07093e-67
WT MPP3	Rab27b	241.153	2.77351	0.770642	4.76269e-06	9.49643e-05
WT MPP3	Tek	605.125	2.77075	0.315184	8.54908e-20	1.00913e-17
WT MPP3	Gata1	265.249	2.76837	0.475113	2.40047e-10	1.02293e-08
WT MPP3	Synpo2	94.9346	2.71189	0.689033	1.68564e-06	3.7401e-05
WT MPP3	Mgl2	126.357	2.67194	0.553715	4.37914e-08	1.32542e-06
WT MPP3	Sdsl	2507.99	2.65573	0.131775	1.38403e-91	3.26742e-88
WT MPP3	Papss2	116.356	2.57127	0.685358	2.89177e-06	6.04365e-05
WT MPP3	Tcf7	231.466	2.49385	1.20288	0.000120381	0.00169974
WT MPP3	Esam	1005.81	2.48669	0.204881	2.1078e-35	6.54749e-33
WT MPP3	Bgn	173.19	2.45609	0.449835	1.30608e-09	5.08812e-08
WT MPP3	4930519L02Rik	1453.32	2.43704	0.241182	1.46153e-25	2.78256e-23
WT MPP3	S100a8	268.572	2.43146	0.486554	1.51327e-08	5.03174e-07
WT MPP3	Nrg1	43.2781	2.43124	1.27352	0.000163029	0.0022455
WT MPP3	Dach1	423.42	2.41702	0.290738	2.47759e-18	2.54308e-16
WT MPP3	Prom1	78.2916	2.40959	1.12149	0.00010969	0.00157324
WT MPP3	Clec5a	166.883	2.40809	0.710817	8.02329e-06	0.000152753
WT MPP3	Gm973	248.381	2.38106	0.344722	1.2664e-13	8.21354e-12
WT MPP3	Serpine2	365.294	2.35839	0.306194	3.30083e-16	2.82341e-14
WT MPP3	Upp1	154.161	2.34361	0.356737	1.25349e-12	7.07949e-11
WT MPP3	Plxdc2	261.219	2.3285	0.319089	7.08152e-15	5.46341e-13
WT MPP3	Phlda2	112.186	2.30411	0.403792	2.84179e-10	1.19802e-08
WT MPP3	Gm16758	270.358	2.27597	0.32395	4.9811e-14	3.39867e-12
WT MPP3	Selp	1571.92	2.24591	0.24982	5.35921e-21	7.10788e-19
WT MPP3	Lhcgr	80.3345	2.23564	0.36135	1.45423e-11	7.43104e-10
WT MPP3	Tuba8	476.26	2.22797	0.249897	1.04516e-20	1.37078e-18
WT MPP3	Ccdc109b	61.1052	2.1881	0.928791	8.14536e-05	0.00121399
WT MPP3	Ptrf	1909.79	2.15383	0.132336	2.79621e-61	2.20043e-58
WT MPP3	Perp	156.288	2.15058	0.415358	5.41319e-09	1.91309e-07
WT MPP3	Tgfbr3	269.978	2.10791	0.296402	2.65754e-14	1.84527e-12
WT MPP3	Cracr2b	77.4687	2.09188	0.596298	5.90072e-06	0.000115177
WT MPP3	Sgms2	161.459	2.06889	0.658476	1.57572e-05	0.000282242
WT MPP3	Thy1	252.258	2.06133	0.257767	2.95168e-17	2.78733e-15
WT MPP3	Tmem246	113.972	2.02243	0.389801	5.43836e-09	1.91435e-07
WT MPP3	Slc22a4	136.246	2.00528	0.375085	2.34983e-09	8.80753e-08
WT MPP3	Deptor	2117.69	1.9899	0.187412	5.7979e-28	1.26738e-25
WT MPP3	Mt1	2673.68	1.97501	0.298461	9.80441e-13	5.64543e-11
WT MPP3	I830127L07Rik	122.774	1.94216	0.640755	2.15869e-05	0.000373077
WT MPP3	Ptn	52.0955	1.91123	0.435119	2.73279e-07	7.20042e-06
WT MPP3	C3	133.644	1.90622	0.624294	2.08253e-05	0.000361478
WT MPP3	Car13	171.687	1.89445	0.353598	2.49334e-09	9.28436e-08
WT MPP3	Clec4e	2194.35	1.88296	0.136304	5.93066e-45	3.18207e-42
WT MPP3	Gm7932	90.8466	1.88015	0.453794	7.67763e-07	1.82715e-05
WT MPP3	Cybb	262.343	1.86317	0.450098	7.89151e-07	1.87051e-05
WT MPP3	Cxcr2	319.772	1.85222	0.326951	4.70759e-10	1.94295e-08
WT MPP3	Mylk3	64.9048	1.80968	1.40931	0.000667559	0.0075768
WT MPP3	Tacstd2	1363.37	1.7993	0.17208	5.01973e-27	1.0216e-24
WT MPP3	Tfr2	3553.28	1.79599	0.0905554	5.54257e-89	9.34636e-86
WT MPP3	Mpp4	67.6356	1.79497	0.573391	1.83971e-05	0.000326065
WT MPP3	Clstn3	812.505	1.77433	0.24162	8.1335e-15	6.23428e-13
WT MPP3	Tcrg-C1	232.26	1.76917	1.15522	0.000453251	0.0053609
WT MPP3	Gata2	3749.95	1.76591	0.17117	2.3827e-26	4.68756e-24
WT MPP3	Icam4	429.245	1.7375	0.195621	2.85716e-20	3.4769e-18
WT MPP3	Ecm1	231.41	1.73535	0.309394	7.91557e-10	3.23306e-08
WT MPP3	Morc4	122.218	1.72669	0.442083	2.06109e-06	4.4805e-05
WT MPP3	Siglecf	530.692	1.72395	0.25267	3.86831e-13	2.31785e-11
WT MPP3	Pdzk1ip1	1104.77	1.7229	0.156974	2.28228e-29	5.61252e-27
WT MPP3	F13a1	2945.18	1.72107	0.39628	4.0347e-07	1.02641e-05
WT MPP3	Csgalnact1	1331.98	1.7079	0.2032	2.00669e-18	2.07781e-16
WT MPP3	Cd63-ps	142.565	1.69997	0.294978	3.48426e-10	1.45329e-08
WT MPP3	Gm5960	62.6092	1.68935	0.962396	0.000318579	0.00399628
WT MPP3	Abca4	150.582	1.68103	0.615337	4.87378e-05	0.000766046
WT MPP3	Cd55	189.758	1.67259	0.435686	2.70024e-06	5.69173e-05
WT MPP3	Clec7a	87.0642	1.66761	0.910478	0.000281111	0.00359116
WT MPP3	Tnfsf13	124.332	1.66352	0.362518	1.52145e-07	4.17656e-06
WT MPP3	Cnr2	220.951	1.65837	0.335837	3.04871e-08	9.49524e-07
WT MPP3	Scarf1	1124.96	1.64961	0.18066	3.77179e-21	5.05935e-19
WT MPP3	P2ry1	104.065	1.64793	0.398425	9.73576e-07	2.27566e-05
WT MPP3	Mpo	168987	1.62	0.246324	2.57663e-12	1.40808e-10
WT MPP3	Jchain	698.804	1.61883	1.87999	0.00109222	0.0114702
WT MPP3	Ctsg	13100.8	1.60828	0.211692	1.78001e-15	1.44905e-13
WT MPP3	Mtus1	405.895	1.58057	0.310477	1.59679e-08	5.27969e-07
WT MPP3	Tgm2	115.597	1.5699	0.708346	0.000147178	0.00204923
WT MPP3	Gp1ba	96.7244	1.55146	0.373296	9.87041e-07	2.30258e-05
WT MPP3	Krt80	413.92	1.54621	0.303148	1.58693e-08	5.26184e-07
WT MPP3	Gm684	115.658	1.54245	0.34118	2.32458e-07	6.19357e-06
WT MPP3	Gm38158	65.6327	1.52428	0.751921	0.000217229	0.00290722
WT MPP3	Lrrc36	94.1817	1.52263	0.322732	1.00063e-07	2.84612e-06
WT MPP3	Myo1d	62.6488	1.52134	0.894837	0.000397134	0.00480035
WT MPP3	Gng11	898.354	1.51481	0.133821	8.58156e-31	2.25104e-28
WT MPP3	Inpp4b	191.869	1.50953	0.318785	9.3664e-08	2.68352e-06
WT MPP3	Tie1	1477.15	1.50593	0.173712	3.37287e-19	3.79175e-17
WT MPP3	Atp1b2	89.6207	1.50521	1.5213	0.0013392	0.0137221
WT MPP3	Slc24a5	115.039	1.49742	0.337411	3.41711e-07	8.82615e-06
WT MPP3	Cd9	2209.51	1.4932	0.112343	2.29395e-41	1.04145e-38
WT MPP3	Cd63	7230.69	1.49126	0.0870428	7.73808e-67	7.02618e-64
WT MPP3	Itgb3	231.108	1.49097	0.286572	1.00568e-08	3.38207e-07
WT MPP3	Trim47	907.154	1.48293	0.221252	1.41704e-12	7.88996e-11
WT MPP3	Plscr1	2334.98	1.46936	0.119268	6.49969e-36	2.13117e-33
WT MPP3	Pf4	99.2182	1.46035	0.483282	3.01218e-05	0.000501491
WT MPP3	Muc13	11304.6	1.46019	0.0659973	1.80463e-109	2.13019e-105
WT MPP3	Gchfr	91.6742	1.45171	0.301579	6.84974e-08	2.02642e-06
WT MPP3	Tle6	906.853	1.43777	0.17743	4.48191e-17	4.13316e-15
WT MPP3	Acvr1b	1648.71	1.4249	0.184596	9.68272e-16	8.16392e-14
WT MPP3	Sec24d	1107.24	1.42141	0.388582	5.74676e-06	0.000112682
WT MPP3	Rnf125	1185.71	1.4096	0.117929	6.32302e-34	1.86592e-31
WT MPP3	Sdc2	190.705	1.395	0.638267	0.000179408	0.00243697
WT MPP3	Ptgr1	825.148	1.38279	0.173527	1.40543e-16	1.24735e-14
WT MPP3	Mdga1	1218.76	1.38182	0.156963	1.23463e-19	1.41491e-17
WT MPP3	Tslp	91.2582	1.36376	0.660819	0.000231894	0.00305499
WT MPP3	Phactr1	74.2637	1.35821	0.922279	0.000689085	0.00776606
WT MPP3	Soat2	93.8441	1.35288	0.532503	9.2605e-05	0.00135286
WT MPP3	App	589.388	1.34553	0.137035	9.38328e-24	1.60522e-21
WT MPP3	Tnfsf13os	268.07	1.34148	0.211782	1.72193e-11	8.64923e-10
WT MPP3	Optn	322.58	1.33338	0.291224	2.02633e-07	5.47342e-06
WT MPP3	D630039A03Rik	68.7821	1.33152	1.02352	0.000964613	0.0103324
WT MPP3	Naip2	227.311	1.32586	0.314377	8.80166e-07	2.06962e-05
WT MPP3	P2rx1	1177.22	1.31461	0.170612	1.13705e-15	9.45194e-14
WT MPP3	Gm16194	367.349	1.31148	0.241775	3.40039e-09	1.23502e-07
WT MPP3	Gpx3	81.0856	1.30804	1.0456	0.00107949	0.011377
WT MPP3	Adgrl2	433.006	1.30618	0.251833	1.16457e-08	3.89421e-07
WT MPP3	Rab40b	78.6787	1.30025	0.677172	0.00032097	0.00402201
WT MPP3	Rapsn	213.21	1.29927	0.374119	1.04193e-05	0.000193989
WT MPP3	Gstt1	170.025	1.29813	0.355424	6.14709e-06	0.000119736
WT MPP3	Mamdc2	332.881	1.28933	0.318172	1.62577e-06	3.62087e-05
WT MPP3	Serpina3g	12141.5	1.28456	0.130994	1.06676e-23	1.77352e-21
WT MPP3	Gna14	285.96	1.27867	0.579177	0.000190276	0.00256688
WT MPP3	Gm15658	446.955	1.27807	0.239696	5.44918e-09	1.91435e-07
WT MPP3	Ap3s1	2792.95	1.27002	0.166787	2.234e-15	1.78177e-13
WT MPP3	Atp8b5	84.2604	1.26406	1.10622	0.00136892	0.0139782
WT MPP3	Mpl	6757.66	1.24462	0.131867	3.63504e-22	5.57247e-20
WT MPP3	Aqp1	285.142	1.23976	0.430895	4.85704e-05	0.000764433
WT MPP3	Fut8	8441.59	1.23926	0.0707979	1.54891e-69	1.52361e-66
WT MPP3	Clec11a	249.795	1.23853	0.324751	3.69912e-06	7.5868e-05
WT MPP3	Capn3	139.667	1.22747	0.380474	2.08545e-05	0.000361478
WT MPP3	Fam46a	756.686	1.22412	0.187747	4.86005e-12	2.56107e-10
WT MPP3	Slc6a15	121.518	1.22216	0.530154	0.000165134	0.00227077
WT MPP3	Vamp5	5141.75	1.19885	0.0932601	8.35037e-39	3.28559e-36
WT MPP3	Prkcdbp	447.101	1.19819	0.218639	2.29823e-09	8.6672e-08
WT MPP3	Rab44	2533.69	1.19018	0.151819	3.53389e-16	3.00101e-14
WT MPP3	Hnmt	717.333	1.1882	0.12828	1.74833e-21	2.42792e-19
WT MPP3	Dio2	259.296	1.18406	0.417671	5.51946e-05	0.000858389
WT MPP3	Gas7	79.5193	1.16901	0.95618	0.00131085	0.0134902
WT MPP3	Tfec	900.293	1.15173	0.219145	7.07165e-09	2.43364e-07
WT MPP3	C530008M17Rik	170.986	1.13394	0.240363	9.60286e-08	2.73798e-06
WT MPP3	Myct1	3227.32	1.12968	0.122702	2.55664e-21	3.46881e-19
WT MPP3	Elovl7	180.38	1.12315	0.288972	2.79194e-06	5.85365e-05
WT MPP3	Ptgs1	1023.77	1.11447	0.164524	7.28603e-13	4.30021e-11
WT MPP3	Otos	1267.1	1.09882	0.177174	2.88187e-11	1.40568e-09
WT MPP3	Gm9855	230.266	1.08719	0.238654	1.88205e-07	5.10707e-06
WT MPP3	Als2	1169.96	1.08314	0.142717	1.87182e-15	1.51335e-13
WT MPP3	mt-Tp	72.1981	1.07858	0.765013	0.00103625	0.01099
WT MPP3	Ppic	1364.69	1.05413	0.149368	8.60505e-14	5.67452e-12
WT MPP3	Gm28809	104.865	1.04833	0.376194	6.5989e-05	0.00100249
WT MPP3	Prkg1	133.665	1.04823	0.513495	0.000324764	0.00406093
WT MPP3	Cc2d2a	121.242	1.04363	0.643726	0.000731439	0.0081838
WT MPP3	Xdh	111.269	1.03155	0.843716	0.00154374	0.0154165
WT MPP3	Hdx	67.2272	1.02832	0.633466	0.000741822	0.00827534
WT MPP3	Igkv1-110	140.157	1.01449	1.76568	0.00216206	0.0203679
WT MPP3	Naaa	223.424	1.01305	0.262493	2.89296e-06	6.04365e-05
WT MPP3	Irak3	1394.05	1.01058	0.134296	2.40961e-15	1.90893e-13
WT MPP3	Pafah2	2425.49	1.00951	0.137569	9.73831e-15	7.32172e-13
WT MPP3	S1pr1	518.214	1.00871	0.208519	4.5383e-08	1.37008e-06
WT MPP3	Cpne2	2741.79	1.00487	0.165621	5.21095e-11	2.50041e-09
WT MPP3	S100a1	1999.02	0.995978	0.0871665	1.57267e-31	4.41996e-29
WT MPP3	Pla2g4a	3793.88	0.99421	0.105739	2.52195e-22	3.91699e-20
WT MPP3	Stx11	156.225	0.994082	0.391095	0.00011909	0.00168554
WT MPP3	Emid1	1787.3	0.989956	0.177965	9.78684e-10	3.94279e-08
WT MPP3	9130008F23Rik	217.228	0.985845	0.278306	8.40137e-06	0.000159437
WT MPP3	Hsd17b1	124.872	0.98582	0.412457	0.000166987	0.002292
WT MPP3	Rbp1	1272.94	0.983735	0.139115	6.24514e-14	4.1885e-12
WT MPP3	Clec4d	356.176	0.977589	0.161612	5.44749e-11	2.60332e-09
WT MPP3	Apln	109.027	0.97349	0.431343	0.000223855	0.00297902
WT MPP3	C1rl	524.671	0.972939	0.179834	2.20634e-09	8.37415e-08
WT MPP3	F2r	1516.73	0.970882	0.152791	7.85814e-12	4.12255e-10
WT MPP3	Gm6768	238.374	0.964028	0.176652	1.6738e-09	6.43569e-08
WT MPP3	Tmem40	2116.94	0.959718	0.132231	1.50062e-14	1.10021e-12
WT MPP3	Prtn3	26395.5	0.95822	0.131952	1.45069e-14	1.07025e-12
WT MPP3	Ajuba	102.842	0.955556	0.798717	0.0017924	0.017471
WT MPP3	Gspt2	277.919	0.954781	0.221618	4.74162e-07	1.1833e-05
WT MPP3	Fcgr2b	1076.16	0.954057	0.201524	6.90105e-08	2.03142e-06
WT MPP3	Stx3	850.545	0.952668	0.222172	5.15805e-07	1.27008e-05
WT MPP3	Acss2	1250.67	0.951639	0.182087	5.7356e-09	1.99714e-07
WT MPP3	Slc6a13	445.196	0.948952	0.189299	1.73229e-08	5.71172e-07
WT MPP3	Ffar2	1164.76	0.943948	0.156029	5.01535e-11	2.41637e-09
WT MPP3	Palld	136.019	0.94361	0.601843	0.000913787	0.00986857
WT MPP3	Tpsb2	45.858	0.93835	2.0146	0.00141501	0.0143682
WT MPP3	Ptpn12	618.507	0.935502	0.218202	5.10274e-07	1.2601e-05
WT MPP3	Slc18b1	155.006	0.933053	0.455618	0.000358171	0.00439029
WT MPP3	Selm	346.063	0.928664	0.260535	7.75354e-06	0.00014883
WT MPP3	Hemgn	1444.29	0.922722	0.213749	4.45706e-07	1.12417e-05
WT MPP3	Gata3	1103.2	0.919043	0.185525	2.25027e-08	7.23765e-07
WT MPP3	Asb1	202.498	0.91849	0.497583	0.000547076	0.00636852
WT MPP3	Krt18	3194.52	0.916197	0.132969	1.86458e-13	1.17072e-11
WT MPP3	Gclm	4101.76	0.915846	0.185973	2.5963e-08	8.16043e-07
WT MPP3	Adgre5	169.006	0.91505	0.588788	0.000973086	0.0104043
WT MPP3	Angpt1	9432.36	0.914807	0.117819	2.78636e-16	2.4184e-14
WT MPP3	Slc22a3	6853.33	0.910194	0.109846	3.96349e-18	3.96483e-16
WT MPP3	Csgalnact2	2610.09	0.909837	0.15744	2.40936e-10	1.02302e-08
WT MPP3	Fkbp9	1084.97	0.909318	0.145763	1.43663e-11	7.37303e-10
WT MPP3	Gnb4	1608.73	0.89609	0.118285	1.1551e-15	9.53482e-14
WT MPP3	Aif1l	183.685	0.893293	0.284527	2.82499e-05	0.000475679
WT MPP3	Mctp1	3075.13	0.893141	0.121087	5.22825e-15	4.06015e-13
WT MPP3	Nceh1	2783.41	0.887606	0.133184	8.36492e-13	4.8881e-11
WT MPP3	Arhgef28	357.64	0.884769	0.39003	0.000235782	0.00309586
WT MPP3	Hk3	6330.88	0.883657	0.143217	2.12526e-11	1.04965e-09
WT MPP3	Ankrd29	128.146	0.8727	0.438656	0.000429668	0.00513861
WT MPP3	Itga6	1219.82	0.854464	0.172486	2.14612e-08	6.94049e-07
WT MPP3	Slc41a3	304.627	0.849565	0.312694	8.71201e-05	0.00128546
WT MPP3	Cd59a	422.686	0.849284	0.269398	2.78102e-05	0.000470153
WT MPP3	Pim2	2228.39	0.843837	0.150868	6.67725e-10	2.73674e-08
WT MPP3	Plscr4	516.722	0.84058	0.2451	1.21886e-05	0.000223754
WT MPP3	D130058E05Rik	542.173	0.838982	0.177662	6.75547e-08	2.00356e-06
WT MPP3	Rab20	177.453	0.836074	0.379423	0.000284324	0.00362045
WT MPP3	Parm1	86.8606	0.835763	0.791441	0.00276582	0.0246502
WT MPP3	Rasgef1b	553.581	0.835615	0.194586	4.80198e-07	1.19583e-05
WT MPP3	Zfp111	614.046	0.834492	0.26295	2.64278e-05	0.000449501
WT MPP3	Cd200r1	524.114	0.832099	0.227191	5.65082e-06	0.000110985
WT MPP3	Rec8	730.188	0.829237	0.312194	0.000102606	0.00148427
WT MPP3	C1qtnf6	504.206	0.81856	0.19074	4.89141e-07	1.21554e-05
WT MPP3	Nhsl2	247.343	0.813473	0.421193	0.000518257	0.00606294
WT MPP3	Tgm1	185.817	0.811217	0.352024	0.000234165	0.00307804
WT MPP3	Dstn	2132.8	0.810664	0.151734	2.74627e-09	1.01303e-07
WT MPP3	Nkg7	14756	0.806463	0.158262	1.03848e-08	3.48246e-07
WT MPP3	Gja1	552.298	0.803692	0.248474	2.26496e-05	0.000389164
WT MPP3	Vamp8	15183.2	0.800205	0.0729543	1.51662e-29	3.80898e-27
WT MPP3	Mc5r	1861.19	0.799271	0.15033	3.18905e-09	1.16905e-07
WT MPP3	Fam110c	75.7421	0.794473	1.02801	0.00482662	0.0386261
WT MPP3	Rab38	5832.33	0.793323	0.106871	3.38804e-15	2.64851e-13
WT MPP3	1700020L24Rik	150.578	0.791378	0.455737	0.00079583	0.00874672
WT MPP3	Sept8	348.789	0.78631	0.249771	2.95403e-05	0.0004939
WT MPP3	Zfp385a	1032.88	0.778595	0.164998	7.12837e-08	2.09312e-06
WT MPP3	Hgf	1027.33	0.773697	0.149402	6.91734e-09	2.39449e-07
WT MPP3	Gm14005	106.421	0.772375	0.409938	0.000601938	0.00692522
WT MPP3	Dapk1	670.365	0.769915	0.358638	0.000346331	0.00426287
WT MPP3	Prodh	2705.41	0.76772	0.128905	8.11939e-11	3.78819e-09
WT MPP3	Scin	135.741	0.763328	0.729384	0.00318502	0.027563
WT MPP3	Ankrd27	3916.87	0.762882	0.133924	3.87298e-10	1.60974e-08
WT MPP3	Itk	82.7549	0.761726	0.655436	0.00258318	0.0234193
WT MPP3	Galnt6	3972.4	0.760447	0.136793	8.6141e-10	3.49219e-08
WT MPP3	Gulp1	183.319	0.76001	0.348416	0.000325395	0.00406451
WT MPP3	Cox6b2	1115.83	0.760001	0.106178	2.56135e-14	1.79528e-12
WT MPP3	Heatr5a	2285.22	0.753858	0.11676	3.43057e-12	1.82407e-10
WT MPP3	Fkbp11	527.161	0.741466	0.300949	0.000177396	0.00241883
WT MPP3	Pde4a	2329.45	0.729732	0.157018	1.08641e-07	3.03885e-06
WT MPP3	Mcpt8	1163.44	0.729157	0.181256	1.64714e-06	3.66155e-05
WT MPP3	BE692007	189.406	0.72881	0.371394	0.000542147	0.00632362
WT MPP3	Klf9	527.678	0.722867	0.441105	0.00107154	0.0113206
WT MPP3	Cd274	831.92	0.720104	0.158578	1.82267e-07	4.98029e-06
WT MPP3	4930556M19Rik	99.1895	0.717933	0.427617	0.000994179	0.0105914
WT MPP3	Frrs1	3142.5	0.71626	0.110388	3.07085e-12	1.64019e-10
WT MPP3	Tom1l1	727.93	0.71045	0.1872	4.04058e-06	8.20913e-05
WT MPP3	Sh3d19	342.811	0.705083	0.252013	8.36379e-05	0.00124497
WT MPP3	Itm2a	1242.12	0.70088	0.156377	2.49504e-07	6.6183e-06
WT MPP3	Rgcc	1284.21	0.688682	0.257226	0.000115649	0.00164861
WT MPP3	Ms4a6c	2326.95	0.68717	0.187362	6.64464e-06	0.000129002
WT MPP3	Lss	571.258	0.682439	0.224414	4.591e-05	0.00072937
WT MPP3	Ndrg1	4369.69	0.681412	0.166648	1.39914e-06	3.13982e-05
WT MPP3	Ralgps2	1501.47	0.67974	0.138233	3.32463e-08	1.02733e-06
WT MPP3	Alas1	6591.96	0.679512	0.302314	0.00031605	0.00397301
WT MPP3	Mpzl1	561.627	0.676191	0.184397	6.8125e-06	0.000131827
WT MPP3	Gse1	633.031	0.670284	0.35328	0.000680863	0.00770557
WT MPP3	Il11ra1	3903.08	0.669597	0.101176	1.54539e-12	8.56424e-11
WT MPP3	Pdlim1	2143.32	0.667344	0.0885654	2.12011e-15	1.70244e-13
WT MPP3	Asap1	2550.82	0.665357	0.122733	2.45231e-09	9.16046e-08
WT MPP3	Hvcn1	500.869	0.664822	0.291493	0.000301184	0.00380639
WT MPP3	Clec1a	58.7073	0.660337	0.773646	0.00547471	0.0427122
WT MPP3	Foxd2os	513.937	0.660068	0.199284	2.20651e-05	0.000379674
WT MPP3	Gatm	5248.7	0.659732	0.0933427	7.04942e-14	4.67479e-12
WT MPP3	Ttc39b	249.296	0.658799	0.372183	0.00090603	0.00981173
WT MPP3	Stat5a	3668.71	0.657321	0.0823284	6.48836e-17	5.9371e-15
WT MPP3	Gm10080	738.081	0.654351	0.138263	8.90528e-08	2.57012e-06
WT MPP3	Tlr12	299.149	0.653888	0.465648	0.00194115	0.0186895
WT MPP3	Ikzf2	2595.34	0.653391	0.213785	4.65052e-05	0.000736841
WT MPP3	Lrrc66	114.64	0.651599	0.588361	0.00351836	0.0298139
WT MPP3	Il15	1476.85	0.648764	0.158518	1.50087e-06	3.36171e-05
WT MPP3	Slc28a2	2731.87	0.646369	0.119047	2.51815e-09	9.32668e-08
WT MPP3	Pbx3	90.8874	0.646027	0.488423	0.00232391	0.0215317
WT MPP3	Rassf4	1696.18	0.641477	0.141194	2.24536e-07	6.01004e-06
WT MPP3	Hspa12b	289.125	0.641065	0.321167	0.000581802	0.00672634
WT MPP3	Hk1	8917.54	0.639256	0.147582	5.75334e-07	1.3945e-05
WT MPP3	Spns2	2365.66	0.63862	0.102762	2.48013e-11	1.21475e-09
WT MPP3	Anxa5	7193.7	0.638215	0.118373	3.20484e-09	1.17121e-07
WT MPP3	Nt5c3	3373.08	0.626281	0.0741379	1.62492e-18	1.71255e-16
WT MPP3	Fgd5	130.169	0.625677	0.557728	0.00360777	0.0304404
WT MPP3	Asap2	238.746	0.624812	0.347342	0.00090785	0.00982242
WT MPP3	Gm6104	627.125	0.624662	0.180289	1.49423e-05	0.000270106
WT MPP3	Micall2	815.524	0.622601	0.25067	0.000206223	0.0027662
WT MPP3	Fcer1g	2785.49	0.617541	0.224906	0.000111814	0.00159982
WT MPP3	Gmpr	2328.19	0.615625	0.0833542	8.54506e-15	6.46577e-13
WT MPP3	Tfpi	1107.2	0.615425	0.129233	8.85252e-08	2.56745e-06
WT MPP3	Ccdc112	151.487	0.615124	0.35282	0.001038	0.0109987
WT MPP3	Stard4	2994.3	0.611517	0.142223	7.18495e-07	1.72731e-05
WT MPP3	Fam171a1	392.561	0.611245	0.231733	0.000147217	0.00204923
WT MPP3	Calr	34045.3	0.610808	0.100245	6.00461e-11	2.84652e-09
WT MPP3	Sord	4068.79	0.608039	0.101915	1.32209e-10	6.00231e-09
WT MPP3	Fcnb	80.4296	0.607208	1.12193	0.0093323	0.0646849
WT MPP3	Pygl	3025.68	0.60556	0.110533	2.26378e-09	8.56465e-08
WT MPP3	Creb3l2	480.488	0.603709	0.425409	0.00207245	0.0196649
WT MPP3	1700066B19Rik	109.393	0.602069	0.465518	0.0026882	0.0241305
WT MPP3	Mmp19	53.8489	0.601303	0.828484	0.00773548	0.0561906
WT MPP3	Nudt7	1862.12	0.598009	0.135312	4.49508e-07	1.13134e-05
WT MPP3	Smim5	1578.76	0.595193	0.129538	2.07757e-07	5.58625e-06
WT MPP3	Bambi-ps1	90.3903	0.593358	0.511793	0.00358595	0.0303213
WT MPP3	Rps6ka3	1573.85	0.590575	0.166641	1.26499e-05	0.000231502
WT MPP3	Il1rl1	58.3401	0.587635	1.12793	0.00983584	0.0675013
WT MPP3	Hacd4	723.593	0.587469	0.20906	0.000101901	0.00147588
WT MPP3	Gbx2	121.223	0.582187	0.45525	0.0028861	0.0256147
WT MPP3	Nrip1	2105.41	0.577984	0.183588	4.27487e-05	0.000680979
WT MPP3	Hscb	2048.74	0.574983	0.0912678	1.91484e-11	9.53701e-10
WT MPP3	Sipa1l1	1588.52	0.573546	0.141745	2.24583e-06	4.82874e-05
WT MPP3	Pglyrp1	1230.41	0.571819	0.157613	1.01018e-05	0.000188972
WT MPP3	G6pc3	4469.7	0.571758	0.100665	8.32347e-10	3.38794e-08
WT MPP3	Hmgb3	8617.06	0.569666	0.130475	6.20541e-07	1.49793e-05
WT MPP3	6030498E09Rik	74.693	0.566927	0.574871	0.00533559	0.0417925
WT MPP3	Def8	6697.7	0.563443	0.12819	5.58437e-07	1.36194e-05
WT MPP3	Srgn	25861.5	0.563157	0.0811298	2.73598e-13	1.67334e-11
WT MPP3	Nfe2	15304	0.558106	0.0831333	1.34811e-12	7.54176e-11
WT MPP3	Met	111.004	0.555315	0.598448	0.00611953	0.0467237
WT MPP3	Mcf2	120.213	0.554732	0.460458	0.00356442	0.0301609
WT MPP3	Wdfy3	823.751	0.552815	0.220877	0.000230471	0.00304645
WT MPP3	Gstm5	841.929	0.546332	0.196809	0.000122259	0.00171803
WT MPP3	Anxa9	659.118	0.542473	0.195714	0.000124693	0.00175016
WT MPP3	Ormdl3	2054.7	0.542231	0.0921612	2.82113e-10	1.19357e-08
WT MPP3	Dok3	956.641	0.540235	0.289025	0.00094138	0.0101031
WT MPP3	S100a9	78.9086	0.540104	0.718353	0.00865112	0.0611836
WT MPP3	Nedd4	13821	0.538558	0.0679515	1.85059e-16	1.6181e-14
WT MPP3	Dmd	148.48	0.538437	0.413878	0.00304287	0.0265862
WT MPP3	Dclk2	234.76	0.533537	0.347507	0.00190542	0.0184207
WT MPP3	Gm28933	495.877	0.52942	0.189276	0.000120936	0.0017035
WT MPP3	Plekhf1	442.5	0.528944	0.225373	0.000347498	0.00426833
WT MPP3	Anxa1	8186.74	0.527341	0.119745	6.00426e-07	1.45234e-05
WT MPP3	Foxn3	3729.53	0.527003	0.143225	9.5749e-06	0.0001794
WT MPP3	Gstm1	9069.13	0.52698	0.121323	7.76451e-07	1.84411e-05
WT MPP3	Car1	377.837	0.52551	0.608043	0.00741786	0.0543516
WT MPP3	Tmem98	1498.72	0.524789	0.168662	5.39437e-05	0.000841151
WT MPP3	Inpp5b	5404.87	0.520972	0.140328	8.69645e-06	0.000164508
WT MPP3	S1pr2	697.206	0.520809	0.278941	0.000992341	0.0105814
WT MPP3	Xk	465.041	0.516635	0.217557	0.000336896	0.00417601
WT MPP3	Iqsec1	146.333	0.515863	0.39213	0.00311999	0.0271396
WT MPP3	Igf1r	3613.53	0.512437	0.118243	8.41742e-07	1.99117e-05
WT MPP3	Psma8	269.836	0.51168	0.370576	0.00275984	0.0246237
WT MPP3	Fam110b	469.657	0.511572	0.208235	0.000283558	0.0036146
WT MPP3	St3gal1	440.451	0.509184	0.357011	0.00253117	0.0230896
WT MPP3	Gm11836	637.461	0.50913	0.170089	7.69634e-05	0.00115328
WT MPP3	Gm5457	349.869	0.506937	0.207932	0.000299383	0.00379583
WT MPP3	Nqo2	1086.99	0.505785	0.118465	1.11789e-06	2.57224e-05
WT MPP3	Epdr1	124.871	0.504741	0.554365	0.00720589	0.0531283
WT MPP3	Sgce	690.926	0.504379	0.22299	0.000446385	0.00529561
WT MPP3	Gm15657	309.459	0.50298	0.296082	0.00147245	0.01483
WT MPP3	Pdk3	3962.1	0.502184	0.0845221	2.24346e-10	9.70027e-09
WT MPP3	Tal1	1735.87	0.501028	0.207137	0.000317428	0.00398608
WT MPP3	Nqo1	262.152	0.497574	0.356061	0.00276699	0.0246502
WT MPP3	Art4	727.693	0.495702	0.213221	0.000397318	0.00480035
WT MPP3	Kit	21481.1	0.49538	0.0723968	6.71543e-13	3.98336e-11
WT MPP3	Nol4l	269.117	0.49319	0.502979	0.00650001	0.049089
WT MPP3	Soat1	1546.68	0.491171	0.250048	0.000875559	0.00951666
WT MPP3	Flt3l	368.881	0.491063	0.216936	0.000460429	0.00542947
WT MPP3	Maoa	864.782	0.490277	0.214496	0.00043946	0.0052345
WT MPP3	Idh1	2239.45	0.489752	0.204215	0.00034234	0.00421815
WT MPP3	Csnk1e	1713.13	0.488994	0.103242	1.48975e-07	4.11827e-06
WT MPP3	Gcnt1	1282.32	0.487188	0.176283	0.000145681	0.00203264
WT MPP3	Daglb	1008.71	0.487074	0.21821	0.000498589	0.00585294
WT MPP3	Fkbp1b	72.9769	0.486621	0.507371	0.00689994	0.0512245
WT MPP3	Dapp1	19830.6	0.482929	0.113963	1.34317e-06	3.03732e-05
WT MPP3	Atp6ap2	5661.7	0.482659	0.0891212	4.78287e-09	1.70565e-07
WT MPP3	Gpr141	80.1062	0.482268	0.791114	0.0127402	0.0816793
WT MPP3	Vsig10	594.898	0.480815	0.195712	0.000306659	0.00386318
WT MPP3	Rab31	9344.07	0.48048	0.0743983	9.17728e-12	4.77218e-10
WT MPP3	Fbp1	1236.27	0.478584	0.232225	0.000738531	0.00825532
WT MPP3	Arhgef40	590.734	0.47783	0.303414	0.00203396	0.0193933
WT MPP3	Fam65a	10683.5	0.477815	0.115768	2.10888e-06	4.56756e-05
WT MPP3	Dram1	172.766	0.476279	0.400749	0.00448473	0.0364335
WT MPP3	Kcnip3	662.269	0.469378	0.232036	0.00082146	0.00897825
WT MPP3	Meis1	11357.3	0.468448	0.114264	2.39417e-06	5.11971e-05
WT MPP3	Trem1	142.216	0.468201	0.649498	0.0111914	0.0738009
WT MPP3	Slc35e4	332.241	0.467612	0.308883	0.00237186	0.021873
WT MPP3	Wls	3675.9	0.463088	0.0954807	9.15362e-08	2.62894e-06
WT MPP3	Creg1	12590.1	0.461691	0.0701414	4.16177e-12	2.20294e-10
WT MPP3	Setdb2	461.666	0.461162	0.223128	0.000765275	0.00848198
WT MPP3	Snx14	1519.64	0.460873	0.159147	0.000111028	0.00159051
WT MPP3	Gm8242	146.141	0.460179	0.27161	0.00167579	0.0165394
WT MPP3	Dnajc12	291.988	0.457914	0.32735	0.00308358	0.0268822
WT MPP3	Prickle1	110.945	0.457346	0.443778	0.00650732	0.0491128
WT MPP3	Adamtsl5	65.1369	0.457163	0.710836	0.0131059	0.0833078
WT MPP3	Kdelc1	2015.28	0.456967	0.126692	1.42351e-05	0.000257717
WT MPP3	Uap1l1	3320.97	0.451261	0.0883581	2.59939e-08	8.16043e-07
WT MPP3	Gamt	133.987	0.451225	0.383787	0.00494444	0.0393025
WT MPP3	Ms4a4b	192.43	0.449259	0.340133	0.00370711	0.0310439
WT MPP3	Car2	36747.6	0.448409	0.114897	5.20616e-06	0.000102765
WT MPP3	Kcns1	83.7418	0.447642	0.575863	0.0108519	0.0723784
WT MPP3	Enpp5	1408.12	0.447482	0.171084	0.000229701	0.00303968
WT MPP3	Fnbp1l	1006.1	0.445534	0.21327	0.000762218	0.00845604
WT MPP3	Ftl2-ps	1889.39	0.444101	0.138405	4.92312e-05	0.000770723
WT MPP3	Tnik	580.984	0.443376	0.278381	0.00217146	0.0204401
WT MPP3	Khk	2661.15	0.442425	0.128553	2.47228e-05	0.000422939
WT MPP3	Aqp11	188.247	0.442241	0.389462	0.00550945	0.0428774
WT MPP3	Myl12b	26662.8	0.441487	0.0732737	1.50545e-10	6.75676e-09
WT MPP3	Ctnnd1	143.415	0.44054	0.356061	0.00450882	0.0365666
WT MPP3	Diaph1	2018.48	0.439447	0.100673	8.57776e-07	2.021e-05
WT MPP3	Eif4e3	1676.61	0.43929	0.110646	4.12139e-06	8.33029e-05
WT MPP3	Gpc3	231.121	0.439144	0.393135	0.00577308	0.0445395
WT MPP3	Sell	25172.4	0.438461	0.087144	3.89895e-08	1.19231e-06
WT MPP3	Lcp2	4681.11	0.435929	0.0880704	5.88485e-08	1.7586e-06
WT MPP3	Tmem205	2022.26	0.433546	0.103307	1.73179e-06	3.82395e-05
WT MPP3	Svil	773.334	0.430577	0.251285	0.00176207	0.017261
WT MPP3	Tceal8	1507.86	0.42953	0.102354	1.74296e-06	3.83841e-05
WT MPP3	Gng12	4148.02	0.429018	0.140862	7.97799e-05	0.00119356
WT MPP3	Tmtc3	437.896	0.428067	0.310733	0.00353051	0.0298954
WT MPP3	St8sia6	55.5329	0.426902	0.745438	0.0160851	0.0973186
WT MPP3	Pld1	171.069	0.426413	0.433943	0.00786301	0.0568719
WT MPP3	Slc16a9	74.3696	0.422585	0.507986	0.0106615	0.0715456
WT MPP3	Ilk	263.477	0.422353	0.18957	0.000599027	0.00689846
WT MPP3	Pde2a	1175.87	0.421251	0.282261	0.00285889	0.0254114
WT MPP3	Ppip5k1	307.91	0.420184	0.243574	0.00177737	0.0173533
WT MPP3	Naprt	1080.2	0.418992	0.204912	0.000904971	0.00980925
WT MPP3	Dgat2	112.903	0.41809	0.490553	0.0104131	0.0703181
WT MPP3	Tpm1	3020.23	0.416782	0.102498	2.95688e-06	6.14489e-05
WT MPP3	Ncoa4	4206.55	0.416496	0.124716	3.51875e-05	0.000572112
WT MPP3	Nrxn1	2791.9	0.415935	0.143546	0.000121397	0.00170795
WT MPP3	Tspan4	8650.48	0.415831	0.0910789	3.7037e-07	9.48341e-06
WT MPP3	Ikbip	873.767	0.413951	0.167572	0.000351245	0.00430988
WT MPP3	Fam109b	1238.07	0.413762	0.184711	0.000596575	0.00687693
WT MPP3	Fgl2	2361.03	0.412141	0.140201	0.000109435	0.00157149
WT MPP3	Hsd11b1	108.642	0.411704	0.479857	0.0105214	0.0708874
WT MPP3	Cngb1	510.93	0.409689	0.253495	0.00230434	0.021384
WT MPP3	Man2a1	324.814	0.407347	0.326212	0.00490544	0.0390188
WT MPP3	Abcg2	2332.56	0.406432	0.144089	0.000150896	0.00209551
WT MPP3	Tiam1	588.031	0.405902	0.257992	0.00254898	0.0231983
WT MPP3	Cdk6	35308.1	0.405482	0.122683	3.96352e-05	0.000638272
WT MPP3	Hyal3	162.282	0.403987	0.420879	0.00884998	0.0621402
WT MPP3	Pvr	547.942	0.402901	0.238537	0.00202564	0.0193609
WT MPP3	Ocrl	1139.42	0.400111	0.228094	0.00178348	0.0173985
WT MPP3	Sdf2l1	4792.32	0.395619	0.243618	0.00237655	0.0218979
WT MPP3	Epb41	2167.32	0.395415	0.117522	3.35848e-05	0.000547563
WT MPP3	Plaur	789.788	0.394365	0.165018	0.000444563	0.00528462
WT MPP3	Smim3	2521.29	0.394321	0.124518	6.02731e-05	0.000928804
WT MPP3	Prr13	9832.88	0.393664	0.0877083	5.35397e-07	1.30845e-05
WT MPP3	Anxa3	1723.03	0.393548	0.224799	0.00183532	0.0178073
WT MPP3	4930430F08Rik	372.202	0.393544	0.237542	0.00223526	0.0209073
WT MPP3	Usp54	448.7	0.392839	0.20864	0.00138803	0.0141244
WT MPP3	Dbi	5608.31	0.392736	0.0807053	9.38981e-08	2.68371e-06
WT MPP3	Mzt2	926.605	0.389859	0.142651	0.000194828	0.00262528
WT MPP3	Etfb	2359.31	0.387051	0.0893068	1.04328e-06	2.41469e-05
WT MPP3	Sqle	2213.03	0.386174	0.146278	0.000247763	0.0032068
WT MPP3	Ccl5	324.332	0.385979	0.330413	0.00621543	0.0473641
WT MPP3	Ero1l	1361.9	0.385534	0.150463	0.000300362	0.00380416
WT MPP3	Dpy19l3	914.13	0.385331	0.171731	0.000637354	0.00728655
WT MPP3	E130311K13Rik	402.417	0.383411	0.199138	0.00130343	0.0134256
WT MPP3	Haus6	1929.26	0.381747	0.118859	5.38252e-05	0.000840413
WT MPP3	Gm13152	92.5307	0.380505	0.327645	0.00642791	0.0487629
WT MPP3	Dusp3	284.112	0.379933	0.251903	0.00318838	0.0275719
WT MPP3	Zfp120	1148.56	0.378539	0.172624	0.000728799	0.008162
WT MPP3	Ccnc	1031.37	0.378336	0.155705	0.000419916	0.00504755
WT MPP3	Pcbd1	411.294	0.377546	0.243853	0.00296022	0.0260959
WT MPP3	Pank1	562.135	0.37627	0.370859	0.00874886	0.0616915
WT MPP3	Lamp2	6903.32	0.375975	0.086978	1.10491e-06	2.54734e-05
WT MPP3	Rpn1	15722.9	0.374926	0.0889199	1.70808e-06	3.78278e-05
WT MPP3	Rai14	579.535	0.372774	0.262619	0.00392728	0.0324633
WT MPP3	Slc26a2	941.111	0.372469	0.165381	0.000646038	0.00735374
WT MPP3	Zfp93	232.617	0.371618	0.335314	0.0073868	0.054222
WT MPP3	Rgs14	731.076	0.371616	0.188992	0.00123484	0.012831
WT MPP3	Bmpr2	627.741	0.371153	0.229664	0.00262818	0.0237179
WT MPP3	Gm2962	1587.19	0.36877	0.107701	2.87693e-05	0.000481692
WT MPP3	B3gnt7	646.953	0.368132	0.293528	0.0055889	0.0433341
WT MPP3	Cd48	10839	0.367284	0.115723	6.11134e-05	0.0009393
WT MPP3	Hcfc2	844.987	0.366162	0.20348	0.00180829	0.0175969
WT MPP3	Bcl2l1	1794.5	0.36601	0.137347	0.000241887	0.00315147
WT MPP3	Rab3d	2580.33	0.365513	0.1193	8.37728e-05	0.00124541
WT MPP3	Pter	1318.23	0.365457	0.215266	0.00225537	0.021062
WT MPP3	Rab6a	2181.39	0.364514	0.0870999	1.95263e-06	4.27622e-05
WT MPP3	mt-Nd1	19421.8	0.36311	0.136072	0.000240897	0.00314204
WT MPP3	Cdc40	4326.8	0.362554	0.0647963	2.13481e-09	8.1288e-08
WT MPP3	Fam117a	2051.84	0.362389	0.0921987	5.18229e-06	0.000102465
WT MPP3	Tec	489.814	0.361928	0.320388	0.0073456	0.0539897
WT MPP3	Pbx1	1557.98	0.357557	0.210433	0.00231013	0.0214209
WT MPP3	Sgk1	201.609	0.357278	0.442137	0.0140713	0.0879753
WT MPP3	Ophn1	107.607	0.356876	0.44629	0.0143196	0.08915
WT MPP3	Klf8	87.9034	0.35685	0.485461	0.0161312	0.0974975
WT MPP3	Asns	978.565	0.356421	0.147077	0.000447575	0.00529908
WT MPP3	Tmem38b	413.466	0.35442	0.267213	0.00509278	0.0403457
WT MPP3	Slc27a6	293.181	0.354358	0.296232	0.00662503	0.0497467
WT MPP3	Gm5844	445.704	0.353437	0.205164	0.0022272	0.0208484
WT MPP3	Cask	224.652	0.352741	0.329166	0.00854806	0.0607473
WT MPP3	Cgrrf1	735.005	0.351912	0.156613	0.000688136	0.00776555
WT MPP3	Itgav	388.388	0.350859	0.212504	0.00262134	0.0237105
WT MPP3	Zfp677	465.284	0.349612	0.287009	0.00646165	0.0489171
WT MPP3	Far2	141.356	0.34861	0.366491	0.0110247	0.0731234
WT MPP3	Tm7sf3	2998.76	0.347528	0.152198	0.000638283	0.00728655
WT MPP3	Polr1b	2901.54	0.344898	0.100103	2.73595e-05	0.00046401
WT MPP3	Enpp4	1478.12	0.344881	0.172788	0.00125058	0.0129489
WT MPP3	Dhx40	580.446	0.343924	0.236373	0.00407081	0.0335323
WT MPP3	Slc7a4	1263.34	0.343571	0.143757	0.000498819	0.00585294
WT MPP3	B230208H11Rik	90.0632	0.342991	0.414886	0.0143706	0.0893262
WT MPP3	Stau2	715.873	0.342399	0.204265	0.00255846	0.0232667
WT MPP3	Batf2	138.741	0.34202	0.412244	0.014346	0.0892203
WT MPP3	Plgrkt	3344.42	0.341649	0.110121	7.69895e-05	0.00115328
WT MPP3	Gm3608	825.203	0.341237	0.119683	0.000154663	0.00214278
WT MPP3	Lbp	2032.31	0.340931	0.111968	9.07615e-05	0.00133087
WT MPP3	Pon3	910.143	0.340615	0.151122	0.000695829	0.0078299
WT MPP3	Hdhd2	2816.29	0.340205	0.101995	3.86284e-05	0.000623762
WT MPP3	Hk2	1220.84	0.339527	0.212537	0.00306253	0.0267383
WT MPP3	Tacc1	8403.34	0.339071	0.0861299	5.11547e-06	0.000101484
WT MPP3	Nlrc4	200.022	0.338603	0.358909	0.0116589	0.0762449
WT MPP3	Il18bp	129.784	0.338497	0.3143	0.00896408	0.062722
WT MPP3	Mmrn1	1060.35	0.337919	0.293682	0.00776147	0.05631
WT MPP3	Plcb2	2950.81	0.334688	0.130611	0.000331136	0.00412313
WT MPP3	Tsc22d3	6301.67	0.33387	0.125026	0.00025162	0.00325315
WT MPP3	Rab11a	3988.63	0.333718	0.0732558	4.19371e-07	1.06229e-05
WT MPP3	Pdlim7	1738.01	0.333273	0.177352	0.00168596	0.0166258
WT MPP3	Casp12	820.572	0.332804	0.183353	0.00194882	0.0187328
WT MPP3	Flnb	809.307	0.330584	0.297503	0.00866128	0.0611836
WT MPP3	Sdcbp	26246.2	0.330201	0.066646	6.57732e-08	1.96057e-06
WT MPP3	Psen2	1263.17	0.329465	0.135221	0.000458162	0.00540815
WT MPP3	Lrrk2	237.313	0.329296	0.317574	0.0100894	0.068881
WT MPP3	Stat3	12111.3	0.327561	0.081408	3.70213e-06	7.5868e-05
WT MPP3	Ms4a6b	1981.21	0.326034	0.201447	0.00307611	0.0268369
WT MPP3	Elovl1	4359.64	0.323523	0.0967671	3.79868e-05	0.000615929
WT MPP3	Casp3	3017.97	0.322797	0.0787047	2.74957e-06	5.77508e-05
WT MPP3	Fam210b	719.035	0.322568	0.162589	0.00137176	0.013995
WT MPP3	Stx17	1038.47	0.322325	0.182952	0.00227276	0.0212076
WT MPP3	Pfkp	2578.3	0.321892	0.119215	0.000236955	0.00310434
WT MPP3	Pttg1ip	5869.49	0.321234	0.0929531	2.66782e-05	0.000453107
WT MPP3	Rnase6	1357.59	0.31986	0.175687	0.00200807	0.0192241
WT MPP3	St6galnac3	514.629	0.319789	0.217967	0.00436418	0.0355951
WT MPP3	2210010C04Rik	191.725	0.318494	0.340956	0.0129393	0.0826043
WT MPP3	Csf2rb	2461.11	0.317241	0.129141	0.000446112	0.00529561
WT MPP3	Tmem97	2471.37	0.316263	0.101167	7.31761e-05	0.00110175
WT MPP3	Osbpl8	3785.36	0.316244	0.131724	0.00051372	0.00601583
WT MPP3	Zfpm1	488.41	0.316072	0.30898	0.010992	0.0730983
WT MPP3	Slc25a24	1176.02	0.315952	0.171904	0.00195554	0.0187668
WT MPP3	Gm4609	1071.73	0.315161	0.190483	0.00295785	0.0260945
WT MPP3	Dclre1a	557.633	0.312533	0.229438	0.00561477	0.0434602
WT MPP3	Cpne3	3197.55	0.312422	0.124611	0.0003959	0.00479303
WT MPP3	Pitpnc1	6242.83	0.312354	0.154726	0.00130278	0.0134256
WT MPP3	Mrpl16	2672.28	0.310438	0.0981202	6.56397e-05	0.000998468
WT MPP3	Adam10	8476.02	0.309954	0.0873162	1.9651e-05	0.00034621
WT MPP3	Scnn1a	135.033	0.30984	0.362136	0.0156636	0.0952075
WT MPP3	Gm4735	84.6868	0.309814	0.314712	0.0121967	0.0790608
WT MPP3	Bpifc	1120.43	0.309026	0.295312	0.0108374	0.0723784
WT MPP3	Gbp2	2660	0.308367	0.158294	0.00155446	0.0154842
WT MPP3	Atxn1	1669.89	0.307934	0.219727	0.00526938	0.0413013
WT MPP3	Ndrg2	458.489	0.307617	0.317339	0.0126891	0.0814475
WT MPP3	Card9	332.045	0.307613	0.32211	0.01305	0.083221
WT MPP3	Fabp5	1563.28	0.30726	0.172772	0.00230418	0.021384
WT MPP3	Adrbk2	1006.17	0.305926	0.216316	0.00517099	0.0407466
WT MPP3	Gsta4	365.561	0.305823	0.265473	0.008913	0.0624016
WT MPP3	Il15ra	732.563	0.305495	0.189253	0.00335196	0.0286922
WT MPP3	Megf8	208.626	0.305083	0.298685	0.0115949	0.0759104
WT MPP3	Car3	521	0.304776	0.317533	0.0130991	0.0833078
WT MPP3	Hlf	3840.96	0.304486	0.186402	0.00322367	0.0277753
WT MPP3	Plod2	237.593	0.304147	0.334769	0.0145146	0.0898902
WT MPP3	Tes3-ps	467.36	0.301731	0.179928	0.00295479	0.026087
WT MPP3	Ralb	1362.61	0.301297	0.166977	0.00221535	0.020754
WT MPP3	Rtn4ip1	1292.46	0.301165	0.13993	0.000976866	0.0104258
WT MPP3	Slfn9	1086.44	0.300812	0.199254	0.00429712	0.0351756
WT MPP3	1110019D14Rik	170.366	0.300262	0.26572	0.00956035	0.0659944
WT MPP3	Scamp1	1649.25	0.298981	0.16197	0.00202882	0.0193756
WT MPP3	Cerkl	183.595	0.298139	0.258181	0.00918585	0.063895
WT MPP3	Csf3r	7758.1	0.297371	0.123109	0.000513176	0.00601542
WT MPP3	Cers4	1906.09	0.295865	0.124977	0.000581293	0.00672634
WT MPP3	Bicd1	700.668	0.295098	0.234928	0.0075686	0.0552162
WT MPP3	Bcl2l2	135.471	0.293519	0.292106	0.0126575	0.0813868
WT MPP3	Smc5	2624.47	0.291822	0.14663	0.00147797	0.014873
WT MPP3	Ccr2	563.119	0.291154	0.321298	0.0155128	0.0945829
WT MPP3	Lst1	966.576	0.291055	0.171681	0.0029467	0.0260546
WT MPP3	Gnb5	289.913	0.289813	0.268154	0.0110922	0.0733698
WT MPP3	Nap1l3	226.588	0.288341	0.262798	0.0108115	0.0722642
WT MPP3	Fem1b	1285.59	0.287462	0.133758	0.00101858	0.0108416
WT MPP3	Rsu1	6646.29	0.287279	0.0900787	6.08992e-05	0.000937229
WT MPP3	Sat1	3013.2	0.286463	0.144656	0.00153714	0.0153717
WT MPP3	mt-Cytb	68542.7	0.284404	0.124997	0.000750117	0.00834532
WT MPP3	Klhl23	1234.5	0.283872	0.170085	0.00321329	0.0277061
WT MPP3	Casp9	760.786	0.283747	0.235701	0.00889779	0.0624016
WT MPP3	Adap1	412.795	0.28319	0.229666	0.00839597	0.0598195
WT MPP3	Itga4	2531.03	0.282973	0.176245	0.00372566	0.0311221
WT MPP3	Zfp189	453.205	0.280735	0.231989	0.00891124	0.0624016
WT MPP3	Vat1	2664.31	0.280016	0.240058	0.00978701	0.0672053
WT MPP3	Slc11a2	746.189	0.279961	0.188057	0.00490414	0.0390188
WT MPP3	Lgals9	24344.8	0.279269	0.106387	0.000304999	0.00384637
WT MPP3	Slc16a7	369.69	0.277379	0.172198	0.00376276	0.031367
WT MPP3	Ica1	2600.3	0.277119	0.131952	0.00117954	0.0123106
WT MPP3	Ganc	1024	0.277001	0.170814	0.00367616	0.0308695
WT MPP3	Spty2d1	1355.07	0.27674	0.121088	0.000743127	0.00827534
WT MPP3	Fam132a	1482.3	0.276201	0.168078	0.00350898	0.0297771
WT MPP3	Lysmd4	640.813	0.275749	0.195594	0.0059473	0.0456747
WT MPP3	Slc16a3	395.272	0.275204	0.274069	0.0138957	0.087116
WT MPP3	Nfia	555.544	0.27452	0.236915	0.0102187	0.0694822
WT MPP3	Man2b1	8243.31	0.274063	0.080413	3.03712e-05	0.000504222
WT MPP3	Aplp2	3066.12	0.272915	0.160917	0.0031451	0.0273204
WT MPP3	BC002163	486.659	0.272785	0.154378	0.002665	0.0239769
WT MPP3	Vim	9139.82	0.272398	0.13668	0.00155366	0.0154842
WT MPP3	Fech	2415.98	0.271832	0.123649	0.00093593	0.0100617
WT MPP3	Paqr8	834.168	0.27124	0.169399	0.00394105	0.0325543
WT MPP3	Acsl1	1690.54	0.271118	0.136715	0.00159746	0.015859
WT MPP3	Atpif1	7678.25	0.271019	0.0847849	5.9058e-05	0.000913606
WT MPP3	Fbxo30	926.761	0.269249	0.172602	0.00436646	0.0355951
WT MPP3	Tgfbr2	1980.4	0.26727	0.126156	0.00115617	0.0120774
WT MPP3	Rnf170	624.991	0.265998	0.168715	0.00425918	0.0349377
WT MPP3	Adgrg1	55708.7	0.265786	0.117988	0.000826947	0.00902986
WT MPP3	Pign	1225.02	0.265769	0.203771	0.00784247	0.0567582
WT MPP3	1600012H06Rik	602.365	0.265126	0.170695	0.00451041	0.0365666
WT MPP3	Mettl8	697.052	0.2646	0.223806	0.0102307	0.069484
WT MPP3	Ak3	2952.95	0.263832	0.0886224	0.000113985	0.00162732
WT MPP3	1110008L16Rik	1960.16	0.263406	0.102542	0.000361415	0.00441629
WT MPP3	Hacd1	1311.8	0.263304	0.155811	0.00330803	0.0283779
WT MPP3	Snap23	2725.98	0.262855	0.177499	0.00537063	0.0420391
WT MPP3	Rab26os	274.693	0.26207	0.230237	0.011359	0.0746975
WT MPP3	Tcn2	2752.13	0.26181	0.169412	0.00465605	0.0374642
WT MPP3	Lman1	5358.24	0.261745	0.108964	0.000565509	0.00655723
WT MPP3	Mospd3	4908.31	0.260577	0.262999	0.0154191	0.0942551
WT MPP3	Aldh9a1	7444.34	0.259869	0.0762966	2.99136e-05	0.000498729
WT MPP3	Prkca	603.081	0.259447	0.245885	0.0136478	0.0859193
WT MPP3	Gusb	7042.44	0.258473	0.103248	0.000433855	0.00517329
WT MPP3	Ndufb2	1431.99	0.257939	0.130934	0.00171634	0.0169112
WT MPP3	Fndc3b	260.081	0.257289	0.262216	0.0159987	0.0969109
WT MPP3	Ssr3	10237.5	0.257019	0.0603663	1.31542e-06	2.99175e-05
WT MPP3	Mzt1	4133.99	0.256719	0.102058	0.000420947	0.00505479
WT MPP3	Wipi1	493.248	0.256515	0.21423	0.0103288	0.0699089
WT MPP3	Rpn2	18984	0.256042	0.0757939	3.25316e-05	0.000531859
WT MPP3	Tyw3	411.512	0.255815	0.231292	0.0125483	0.0809401
WT MPP3	Itga5	1048.23	0.25504	0.153819	0.00368215	0.0308913
WT MPP3	Lyz2	11368.1	0.254792	0.118642	0.00110942	0.0116199
WT MPP3	Camta1	927.138	0.254716	0.180506	0.00652241	0.0491638
WT MPP3	Fermt3	18050.5	0.254025	0.110629	0.000757452	0.00841106
WT MPP3	Pak1	3357.16	0.252658	0.0711087	1.79732e-05	0.000319512
WT MPP3	Gm10250	1837.29	0.252507	0.143415	0.00291146	0.025801
WT MPP3	Nefh	1593.24	0.252451	0.215391	0.0111313	0.0735508
WT MPP3	Lancl2	1403.97	0.251523	0.123327	0.00147143	0.01483
WT MPP3	Ank	1048.7	0.251288	0.180396	0.00690451	0.0512261
WT MPP3	Dhx36	1418.49	0.251256	0.19249	0.00839723	0.0598195
WT MPP3	Abcc4	1376.33	0.25116	0.134369	0.00224793	0.0210092
WT MPP3	Marveld1	307.881	0.249982	0.238286	0.014552	0.0900269
WT MPP3	Aldoa	26068.3	0.249962	0.0868099	0.000151361	0.00209949
WT MPP3	Ssr1	19315.8	0.249017	0.05398	2.77823e-07	7.30383e-06
WT MPP3	Fam129a	938.062	0.248733	0.20462	0.0103435	0.0699285
WT MPP3	Dhdh	433.96	0.247083	0.220438	0.0127575	0.0817088
WT MPP3	Ctsl	890.605	0.246449	0.170783	0.00630265	0.0479977
WT MPP3	Lrrc20	488.602	0.246098	0.197781	0.00985337	0.0675431
WT MPP3	Poglut1	2145.28	0.24507	0.132785	0.00243275	0.0222924
WT MPP3	Vma21	1659.18	0.244729	0.121732	0.0016154	0.0160237
WT MPP3	Gm6265	845.297	0.244679	0.162488	0.0054964	0.0428248
WT MPP3	Rab37	5587.51	0.244208	0.116919	0.00132594	0.0136175
WT MPP3	Tmco1	6400.78	0.243607	0.0761248	5.63922e-05	0.000874708
WT MPP3	Ccbl2	1260.4	0.243186	0.137626	0.00296928	0.0261562
WT MPP3	Itm2c	4216.82	0.243049	0.146642	0.00387042	0.0320862
WT MPP3	Atp11b	9583.62	0.242632	0.0773813	6.90533e-05	0.00104769
WT MPP3	Epg5	432.47	0.240048	0.220748	0.0142229	0.088643
WT MPP3	Agl	451.62	0.239938	0.199178	0.011095	0.0733698
WT MPP3	Acer3	1165.15	0.239498	0.152881	0.0048777	0.0388767
WT MPP3	Tmem159	960.81	0.239491	0.136941	0.00314777	0.0273204
WT MPP3	Gm10039	2401.61	0.237606	0.127237	0.0023668	0.0218605
WT MPP3	Acox1	1707.39	0.237403	0.177021	0.00830633	0.0594273
WT MPP3	Cuedc1	552.006	0.236318	0.215846	0.0143044	0.0891022
WT MPP3	Naip5	460.569	0.235471	0.222144	0.0154535	0.0943192
WT MPP3	Taok3	7293.25	0.235132	0.129824	0.00274657	0.0245382
WT MPP3	Siae	2413.23	0.234567	0.114887	0.00153795	0.0153717
WT MPP3	Pcyox1	2756.02	0.234269	0.125589	0.00240774	0.0221175
WT MPP3	Urod	4151.43	0.232979	0.0881759	0.000302051	0.00381328
WT MPP3	Mdfi	1787.66	0.232913	0.152265	0.00548312	0.0427495
WT MPP3	Galc	557.137	0.23291	0.207534	0.0137654	0.0864289
WT MPP3	2900097C17Rik	478.432	0.231337	0.190164	0.0113258	0.0745205
WT MPP3	Selenbp1	3256.8	0.230635	0.151149	0.00559115	0.0433341
WT MPP3	Dgat1	932.819	0.229472	0.165672	0.00781769	0.0566483
WT MPP3	Sepp1	7539.56	0.229037	0.110109	0.00141564	0.0143682
WT MPP3	3110001I22Rik	321.956	0.228819	0.195219	0.0126564	0.0813868
WT MPP3	Alkbh4	1231.52	0.228143	0.138313	0.004202	0.0345167
WT MPP3	Baz1a	2545.99	0.227886	0.184269	0.0110371	0.073151
WT MPP3	M6pr	12522	0.227264	0.0859305	0.000300713	0.00380452
WT MPP3	S100a11	3609.82	0.226645	0.0741668	8.64752e-05	0.00127754
WT MPP3	Akr1c13	3041.71	0.225321	0.142868	0.00506986	0.0401912
WT MPP3	Gm7327	788.189	0.224992	0.139757	0.00469113	0.0377208
WT MPP3	Msrb1	1407.59	0.224937	0.167599	0.00883453	0.0621402
WT MPP3	Tmem55a	1516.12	0.224908	0.110132	0.0015826	0.015738
WT MPP3	Osbpl1a	4401.27	0.224822	0.119959	0.00243811	0.0223097
WT MPP3	Pgm2	2888.1	0.224719	0.102018	0.00103565	0.01099
WT MPP3	Gm7665	488.786	0.224027	0.158774	0.00756733	0.0552162
WT MPP3	F11r	1282.79	0.223033	0.195887	0.0140689	0.0879753
WT MPP3	Gyg	5548.01	0.222218	0.0730311	8.9478e-05	0.00131532
WT MPP3	Pdgfrb	1570.9	0.222058	0.17298	0.0102511	0.0695027
WT MPP3	Cenpu	1136.9	0.22165	0.163925	0.00878312	0.0618792
WT MPP3	Dbt	787.092	0.221399	0.167293	0.00939629	0.0650903
WT MPP3	Irak4	1521.86	0.220382	0.109438	0.00172951	0.0170126
WT MPP3	Ifitm2	29974.6	0.219807	0.0967371	0.000868104	0.00945244
WT MPP3	Vkorc1	1266.88	0.219689	0.124727	0.0033059	0.0283779
WT MPP3	Inpp1	1523.14	0.218811	0.133716	0.00452322	0.0366388
WT MPP3	Sdad1	2718.73	0.21795	0.0945988	0.000798893	0.00877222
WT MPP3	Vps35	7760.55	0.21752	0.0843497	0.000366597	0.00447036
WT MPP3	Rpl36a-ps3	819.029	0.217422	0.161831	0.00916436	0.0638039
WT MPP3	Bpgm	1491.85	0.216474	0.116328	0.00260398	0.0235897
WT MPP3	Sod2	5107.64	0.216031	0.100906	0.00125173	0.0129495
WT MPP3	Sptlc2	3090.46	0.215858	0.118825	0.00292228	0.0258774
WT MPP3	Agtpbp1	679.484	0.215706	0.167421	0.0105026	0.0708193
WT MPP3	Pcmt1	5943.1	0.214839	0.0821449	0.000329965	0.00411289
WT MPP3	Deb1	914.036	0.214743	0.107464	0.00183595	0.0178073
WT MPP3	Erp44	3800.05	0.214008	0.0878595	0.000555944	0.00645902
WT MPP3	Golph3l	2472.55	0.213728	0.106909	0.00183834	0.0178159
WT MPP3	Ammecr1	688.941	0.213601	0.193309	0.0160013	0.0969109
WT MPP3	Cers2	10542.3	0.212853	0.0907583	0.000719727	0.00807572
WT MPP3	Pus7l	884.705	0.211964	0.143823	0.00693823	0.0513795
WT MPP3	Eng	6293.57	0.211856	0.141934	0.00663476	0.0497565
WT MPP3	Trappc2	494.565	0.211018	0.165255	0.0110706	0.0733318
WT MPP3	Abcc1	2006.2	0.210782	0.133526	0.00541468	0.0423558
WT MPP3	Gm6467	1085.77	0.210446	0.147239	0.00777783	0.0563941
WT MPP3	Vezf1	4715.49	0.210329	0.122255	0.00381672	0.0317272
WT MPP3	Phospho2	1875.52	0.210067	0.127261	0.00454856	0.0367748
WT MPP3	Mfap1b	1101.24	0.209805	0.125894	0.00437831	0.0356671
WT MPP3	Krit1	2845.69	0.208397	0.151097	0.00885461	0.0621402
WT MPP3	Mut	1776.49	0.207974	0.108018	0.00227929	0.0212183
WT MPP3	Spcs3	11404.7	0.207386	0.0886902	0.00074254	0.00827534
WT MPP3	3110062M04Rik	442.887	0.207028	0.163312	0.0115703	0.075791
WT MPP3	Stt3a	14175.7	0.206467	0.0820077	0.000443489	0.00527716
WT MPP3	Pcnxl4	719.594	0.205987	0.181583	0.0157218	0.0954895
WT MPP3	Acaa2	5453.94	0.20584	0.0828333	0.000488439	0.00574257
WT MPP3	Pgd	4417.52	0.20576	0.137209	0.00673449	0.0502808
WT MPP3	Zadh2	1194.65	0.204791	0.139518	0.00730988	0.0537606
WT MPP3	Wars2	758.876	0.203625	0.169717	0.0137825	0.0864904
WT MPP3	P2ry2	882.109	0.203499	0.145728	0.00873552	0.0616343
WT MPP3	Zfp35	2241.61	0.203234	0.152493	0.0101687	0.0691824
WT MPP3	AI597479	1233.98	0.203206	0.13344	0.00645147	0.0488788
WT MPP3	Tmod3	7039.28	0.202994	0.0981571	0.00158876	0.015786
WT MPP3	Tmem120a	1194.06	0.202565	0.111913	0.00314693	0.0273204
WT MPP3	Alg6	924.684	0.202343	0.178143	0.01603	0.097035
WT MPP3	Fastkd2	1967.36	0.202036	0.110339	0.0029875	0.0262776
WT MPP3	Myl6	12301	0.201648	0.0824073	0.000549622	0.00639186
WT MPP3	Gm13841	753.784	0.20109	0.161686	0.0126623	0.0813868
WT MPP3	Slc48a1	5696.48	0.200547	0.106115	0.00257918	0.0234076
WT MPP3	Tank	1249.06	0.200466	0.135392	0.00725606	0.0533981
WT MPP3	Ubxn2a	1521.94	0.200342	0.137716	0.00773089	0.0561906
WT MPP3	Slc3a2	8566.62	0.200002	0.119483	0.00450825	0.0365666
WT MPP3	Parp16	765.378	0.199957	0.148391	0.0100095	0.0684145
WT MPP3	Cyp4f16	1129.58	0.199348	0.135407	0.00745178	0.0545325
WT MPP3	Smpd1	1363.03	0.199026	0.127786	0.00605874	0.0462896
WT MPP3	Ubl7	6297.44	0.198705	0.0941966	0.00144087	0.0145617
WT MPP3	Stxbp2	8840.42	0.198042	0.0970104	0.00173903	0.017092
WT MPP3	Isca1	2068.51	0.197658	0.0933971	0.00141925	0.0143925
WT MPP3	Zdhhc17	863.53	0.197445	0.159419	0.0131007	0.0833078
WT MPP3	Nucb1	11464.8	0.197059	0.112233	0.00371337	0.0310649
WT MPP3	Arhgap1	5226.25	0.195137	0.0986737	0.00209076	0.0198068
WT MPP3	Kdsr	2142.55	0.192411	0.125198	0.00661259	0.0496849
WT MPP3	Grb2	1921.49	0.192259	0.161335	0.0150673	0.0924877
WT MPP3	Ptpn7	11503.8	0.191867	0.107347	0.00351157	0.0297777
WT MPP3	Akr1b10	2110.38	0.191417	0.14805	0.011982	0.0780549
WT MPP3	Nat6	1688.82	0.190543	0.150456	0.0128178	0.0819173
WT MPP3	Edem2	7466.79	0.190444	0.123937	0.00669093	0.0500822
WT MPP3	AI506816	12077	0.190383	0.116166	0.00518062	0.040768
WT MPP3	Mycbp	754.956	0.190161	0.139984	0.0103399	0.0699285
WT MPP3	Spn	7188.36	0.189879	0.105629	0.00345336	0.0294534
WT MPP3	Jak1	13774.9	0.189843	0.0818423	0.00081928	0.00896273
WT MPP3	Pgm1	2283.52	0.189639	0.120109	0.00605018	0.0462541
WT MPP3	Rcor3	1007.64	0.188698	0.145305	0.0120245	0.0782888
WT MPP3	Dennd2d	2373.34	0.187668	0.120074	0.0063681	0.0484336
WT MPP3	Dpf2	9825.74	0.187102	0.11718	0.00587025	0.0451711
WT MPP3	Pgam1	4544.49	0.186562	0.104586	0.00364238	0.0306885
WT MPP3	Mfsd10	6690.35	0.186313	0.102261	0.00329955	0.028367
WT MPP3	Rab18	5736.38	0.185831	0.100562	0.00308807	0.0269016
WT MPP3	Grn	6388.18	0.184741	0.109851	0.00479326	0.0384896
WT MPP3	Anxa7	2906.23	0.184513	0.104865	0.00392404	0.0324592
WT MPP3	Zcchc4	1055.85	0.18404	0.125517	0.00826975	0.059269
WT MPP3	Asah1	3397.71	0.180794	0.116493	0.00682065	0.0508112
WT MPP3	Usp14	4446.2	0.180685	0.111112	0.00565817	0.0437387
WT MPP3	Ap3m1	2712.36	0.179998	0.100489	0.00370273	0.031042
WT MPP3	Mboat1	1444.5	0.179482	0.135295	0.0119432	0.0778449
WT MPP3	Ttc37	1226	0.179117	0.139435	0.0132287	0.0840269
WT MPP3	Itgb1	8087.28	0.178547	0.121035	0.00837538	0.059736
WT MPP3	Armc8	1662.79	0.177661	0.123306	0.00916736	0.0638039
WT MPP3	Arid1b	3923.65	0.177644	0.0991203	0.0037434	0.0312276
WT MPP3	Maged1	2616.44	0.177027	0.134282	0.0123832	0.0800823
WT MPP3	Odf3b	929.267	0.177016	0.141992	0.014672	0.0905322
WT MPP3	Stap1	2798.89	0.176837	0.126462	0.010225	0.069484
WT MPP3	Cebpg	1628.89	0.176776	0.140938	0.014436	0.0895913
WT MPP3	Fli1	6680.87	0.176473	0.0771185	0.000941494	0.0101031
WT MPP3	1700123O20Rik	2885.47	0.176444	0.0922364	0.00272623	0.0243976
WT MPP3	Rab9	1329.11	0.176257	0.12553	0.0101218	0.0690621
WT MPP3	Smpdl3a	2621.26	0.17459	0.127998	0.0112821	0.0743155
WT MPP3	Pomt1	2120.05	0.173669	0.124499	0.0105326	0.0709222
WT MPP3	Ube2l6	4523.4	0.172579	0.121629	0.0100091	0.0684145
WT MPP3	Herc2	1032.67	0.172312	0.134248	0.0138969	0.087116
WT MPP3	Samhd1	2284.55	0.172311	0.120822	0.0098505	0.0675431
WT MPP3	Hsd17b4	3649.56	0.171798	0.0825837	0.00175753	0.0172452
WT MPP3	Orai3	3053.48	0.171652	0.105323	0.0059349	0.0456091
WT MPP3	Slc16a1	3123.26	0.171047	0.137162	0.0152846	0.0936756
WT MPP3	Plscr3	10643	0.170359	0.0735651	0.00089185	0.00967591
WT MPP3	Gpkow	2683.71	0.169526	0.11213	0.00811969	0.058442
WT MPP3	Nif3l1	2561.76	0.169513	0.10383	0.00597676	0.0458413
WT MPP3	C87436	2447.73	0.169212	0.120559	0.0106387	0.0714735
WT MPP3	Ccdc50	1908.24	0.168348	0.134301	0.0153499	0.0939784
WT MPP3	Camk2a	1416.62	0.167693	0.121874	0.0115034	0.075431
WT MPP3	Gm10131	1725.27	0.167291	0.129306	0.014061	0.0879753
WT MPP3	Eif2ak1	2786.79	0.165423	0.0999284	0.00579628	0.0446893
WT MPP3	Nmt2	3336.99	0.165345	0.128334	0.014448	0.0896183
WT MPP3	Prkab1	3552.15	0.164861	0.108482	0.00823002	0.0590919
WT MPP3	Rspry1	2519.13	0.164701	0.118073	0.011227	0.0739944
WT MPP3	Sypl	6174.08	0.164039	0.0998119	0.00603763	0.046188
WT MPP3	Lrrcc1	1754.06	0.163736	0.127045	0.0146086	0.0902733
WT MPP3	Ddx1	9746.12	0.162927	0.0832779	0.00262775	0.0237179
WT MPP3	Fam126a	1522.44	0.162741	0.120734	0.0127714	0.0817093
WT MPP3	Polr1e	1549.7	0.162305	0.118551	0.0121733	0.0789961
WT MPP3	Gtpbp8	1579.44	0.160971	0.121484	0.0136798	0.0860325
WT MPP3	Mettl6	2735.69	0.16045	0.120279	0.0134427	0.0848087
WT MPP3	Sh3bgrl	5458.29	0.159274	0.115796	0.0122687	0.0794403
WT MPP3	mt-Nd4	7818.27	0.158835	0.12271	0.0149696	0.0920318
WT MPP3	Gpd2	3462.88	0.15859	0.103388	0.00832453	0.0594811
WT MPP3	Fundc2	3562.4	0.158139	0.108009	0.00995208	0.068101
WT MPP3	Ccdc47	6117.62	0.157401	0.0757435	0.00193745	0.0186692
WT MPP3	Prdx5	6490.29	0.157366	0.108919	0.0105053	0.0708193
WT MPP3	Ppat	4502.68	0.157003	0.110262	0.0110937	0.0733698
WT MPP3	Bet1	2469.34	0.156592	0.124352	0.0165665	0.0997708
WT MPP3	Npl	2439.32	0.156312	0.103518	0.00900354	0.0629235
WT MPP3	Chst12	5790.91	0.156204	0.111782	0.011916	0.077711
WT MPP3	Pdia3	35200.3	0.154933	0.0802393	0.00299207	0.0262981
WT MPP3	Gm7666	1132.69	0.153733	0.118793	0.0156075	0.0949643
WT MPP3	Prps1	7198.28	0.153213	0.077465	0.00266085	0.0239578
WT MPP3	Hsd17b12	6057.23	0.152656	0.11023	0.0126499	0.0813868
WT MPP3	Pfkfb3	1168.73	0.152057	0.116866	0.0155648	0.0948021
WT MPP3	Atg12	2628.59	0.151664	0.112493	0.0139447	0.0873225
WT MPP3	Gatad1	2474.51	0.151107	0.116466	0.0158289	0.0960147
WT MPP3	Ppif	7865.96	0.151053	0.100968	0.00974116	0.0669294
WT MPP3	Rab32	3459.65	0.151014	0.0978814	0.00866065	0.0611836
WT MPP3	Ctdsp2	2158.62	0.14969	0.112269	0.0147008	0.0906623
WT MPP3	Ost4	3013.06	0.149554	0.0889509	0.00613942	0.0468453
WT MPP3	1110001J03Rik	2399.31	0.148557	0.107169	0.0130607	0.0832441
WT MPP3	Tspan32	12956.1	0.14519	0.0689442	0.00198276	0.0189971
WT MPP3	Skap2	9894.01	0.145061	0.081414	0.00490275	0.0390188
WT MPP3	Ssr2	8873.69	0.144999	0.0765189	0.00360671	0.0304404
WT MPP3	Mcfd2	4395.13	0.144798	0.0930498	0.00885446	0.0621402
WT MPP3	Shfm1	6408.53	0.142762	0.0738425	0.00331593	0.0284044
WT MPP3	Xpnpep1	4101.63	0.14257	0.0963636	0.0109642	0.072996
WT MPP3	Cmpk1	4716.98	0.142227	0.100006	0.0126727	0.0813868
WT MPP3	Clcc1	3752.61	0.141146	0.0944403	0.0107076	0.0717734
WT MPP3	Uchl5	8475.74	0.140959	0.0830172	0.00637705	0.0484393
WT MPP3	Psat1	5618.89	0.139918	0.0919875	0.0101437	0.0691287
WT MPP3	Klhl9	4084.42	0.139654	0.0993943	0.0135489	0.0853875
WT MPP3	Riok3	2756	0.136668	0.0935068	0.0121575	0.0789371
WT MPP3	Tmem167	3222.79	0.136235	0.082539	0.00758387	0.0552934
WT MPP3	Ndufb6	3487.36	0.135126	0.0931628	0.0126993	0.081469
WT MPP3	Gnai3	7421.05	0.134524	0.0719365	0.0043235	0.035318
WT MPP3	Ccnh	5135.69	0.134257	0.0826747	0.00830153	0.0594273
WT MPP3	Copb2	6513.15	0.132154	0.0715346	0.00473177	0.0380216
WT MPP3	Ss18	6127.71	0.130721	0.0797223	0.00830859	0.0594273
WT MPP3	Aifm1	3777.34	0.130324	0.0843661	0.0106097	0.071338
WT MPP3	Canx	29374.8	0.130247	0.0715896	0.00522704	0.0410512
WT MPP3	Mrpl20	2971.77	0.129954	0.0784122	0.00801667	0.0578062
WT MPP3	Ndufa1	2823.21	0.129101	0.0856142	0.0117925	0.0770328
WT MPP3	Snx5	8957.77	0.128095	0.0761299	0.00769067	0.0559339
WT MPP3	Eno1	35756.5	0.126928	0.0720492	0.00636056	0.0484075
WT MPP3	Acat2	2680.87	0.126864	0.088992	0.0148023	0.0911492
WT MPP3	Cand1	6479.88	0.126527	0.0826557	0.0115002	0.075431
WT MPP3	Vdac3	8179.3	0.126289	0.0787871	0.00963815	0.0663374
WT MPP3	AI662270	8665.44	0.125569	0.0714847	0.00656672	0.0493717
WT MPP3	Sf3b3	13593.8	0.123676	0.0755283	0.00914674	0.0637755
WT MPP3	Tceb3	4010.77	0.123323	0.078554	0.0108804	0.0724785
WT MPP3	Ctsc	5088.16	0.121766	0.0744666	0.00944724	0.0653665
WT MPP3	Vps36	4905.27	0.121277	0.0719406	0.008374	0.059736
WT MPP3	Dtd1	3757.9	0.120923	0.0843204	0.0156195	0.0949886
WT MPP3	Rtn3	9987.7	0.120363	0.0626945	0.0046108	0.0371762
WT MPP3	Eif4e	8997.4	0.118948	0.0664302	0.0066339	0.0497565
WT MPP3	Hn1l	12011.7	0.11657	0.0494389	0.00143466	0.0145362
WT MPP3	Eif4a-ps4	7571.09	0.116106	0.0801174	0.0160966	0.0973381
WT MPP3	Txn1	9596.72	0.114655	0.0709404	0.0110191	0.0731234
WT MPP3	Chchd2	12883.3	0.111505	0.0719831	0.0136324	0.085868
WT MPP3	Tmbim4	4361.73	0.10356	0.0654758	0.0145322	0.089952
WT MPP3	Rars	4884.58	0.0955847	0.0587257	0.0154432	0.0943049
WT MPP4	Rpl10a	16783.1	-0.0989552	0.0613148	0.0148029	0.0911492
WT MPP4	Terf1	2739.54	-0.10919	0.0680044	0.0123882	0.0800823
WT MPP4	Casp8	9294.76	-0.112869	0.0728266	0.0133111	0.0843452
WT MPP4	Fis1	7284.16	-0.114041	0.0772942	0.0155967	0.0949475
WT MPP4	Arl6ip1	24767.8	-0.114563	0.0575252	0.00421453	0.0345955
WT MPP4	Fau	14715.3	-0.115117	0.0750396	0.0133477	0.0843452
WT MPP4	Hp1bp3	13215	-0.116349	0.0681547	0.00855883	0.0607873
WT MPP4	Dnajc9	12244.4	-0.116974	0.0707682	0.0097045	0.0667163
WT MPP4	Rpl11	16049.6	-0.117113	0.0654492	0.00685648	0.0509659
WT MPP4	Lcp1	53527.2	-0.117312	0.0676525	0.00787289	0.0569085
WT MPP4	Cnot8	8558.55	-0.119547	0.0719774	0.00914706	0.0637755
WT MPP4	Rpl37a	12756.6	-0.121226	0.0822873	0.0141671	0.0884341
WT MPP4	Tspan3	7320.7	-0.122859	0.0729576	0.0082235	0.0590919
WT MPP4	Arl6ip4	5433.35	-0.124998	0.0828578	0.0123808	0.0800823
WT MPP4	Rpl37	10996.7	-0.126864	0.0820553	0.0110267	0.0731234
WT MPP4	Cactin	3514.68	-0.13082	0.0941719	0.0154402	0.0943049
WT MPP4	Psmb9	9010.38	-0.132164	0.0800512	0.00793421	0.0572504
WT MPP4	Rbfa	6644.97	-0.133482	0.092865	0.0133441	0.0843452
WT MPP4	Npc2	11989.3	-0.135144	0.089881	0.0111348	0.0735508
WT MPP4	Ctso	2428.85	-0.1356	0.096464	0.0140937	0.088069
WT MPP4	Sdhaf2	2085.8	-0.136269	0.0955819	0.0133318	0.0843452
WT MPP4	Myg1	3034.24	-0.137126	0.0865689	0.00890655	0.0624016
WT MPP4	Gm14165	1697.8	-0.137725	0.0968125	0.0132333	0.0840269
WT MPP4	Parp1	13781.5	-0.13781	0.0815372	0.00672698	0.0502808
WT MPP4	H2afv	14188.5	-0.138511	0.0882738	0.00911631	0.0636363
WT MPP4	Rpl31	8426.74	-0.138537	0.0844464	0.00759244	0.0553217
WT MPP4	Abhd4	5446.39	-0.13935	0.0958439	0.012055	0.078401
WT MPP4	Slc50a1	3816.17	-0.139499	0.0910726	0.00991714	0.0679014
WT MPP4	Nub1	2587.4	-0.140842	0.0905658	0.00922365	0.0640824
WT MPP4	Hspbp1	6897.45	-0.142092	0.0992507	0.012398	0.0801021
WT MPP4	Asrgl1	3730.69	-0.143063	0.0869627	0.00716649	0.0528708
WT MPP4	Mecr	2248.69	-0.143208	0.103768	0.0139151	0.0871839
WT MPP4	Stk38	3554.74	-0.143208	0.0909368	0.00857275	0.0608495
WT MPP4	Adck3	3310.2	-0.143266	0.105108	0.0144942	0.0898109
WT MPP4	Rpl18a	69463.9	-0.143386	0.0810076	0.00514242	0.0406028
WT MPP4	Bloc1s2	3129.02	-0.14343	0.0900949	0.00818755	0.0588944
WT MPP4	Ercc1	1575.11	-0.143473	0.106336	0.0149561	0.0919965
WT MPP4	Tacc3	6983.87	-0.143773	0.0792156	0.00454048	0.0367346
WT MPP4	Pycr2	5344.23	-0.144559	0.0982981	0.0110001	0.0731109
WT MPP4	Cep19	1979.66	-0.14492	0.1062	0.0142206	0.088643
WT MPP4	Naa40	4750.21	-0.146832	0.0964839	0.00947672	0.0654937
WT MPP4	Plekha2	3673.81	-0.147205	0.0860974	0.00581916	0.0448072
WT MPP4	Tut1	2615.69	-0.148471	0.0997509	0.010155	0.0691287
WT MPP4	Armc10	4240.44	-0.149811	0.0910603	0.00673083	0.0502808
WT MPP4	Dck	3737.99	-0.150635	0.0823798	0.00410715	0.0338081
WT MPP4	Dap	8395.57	-0.152531	0.086589	0.00483961	0.0386514
WT MPP4	Tubb5	91941.7	-0.154701	0.112111	0.0125897	0.0811182
WT MPP4	Rpl36a	10128.6	-0.155593	0.0815006	0.00316155	0.0274001
WT MPP4	Entpd5	3018.97	-0.155847	0.119612	0.0150207	0.0922498
WT MPP4	Hmgb2	33646.5	-0.156081	0.0682533	0.00105846	0.0112055
WT MPP4	Cdca4	4352.85	-0.156245	0.108842	0.0108457	0.0723784
WT MPP4	Chchd10	1282.36	-0.157246	0.116632	0.0133192	0.0843452
WT MPP4	Limk2	1433.01	-0.158097	0.125266	0.0162594	0.0982223
WT MPP4	Anapc5	28736.5	-0.159153	0.066819	0.000776149	0.00857031
WT MPP4	Cdca8	8001.41	-0.160162	0.105721	0.008627	0.0610877
WT MPP4	Nde1	5966.22	-0.160489	0.0707724	0.00108797	0.0114562
WT MPP4	Gbp3	2619.81	-0.161237	0.126337	0.0153412	0.0939738
WT MPP4	Tsen54	2497.47	-0.162666	0.127977	0.0153626	0.0940074
WT MPP4	Eif4g2	45755.9	-0.163003	0.0595322	0.000243665	0.00316469
WT MPP4	Kcnn4	9165.61	-0.163042	0.102543	0.00697872	0.0516469
WT MPP4	Ifnar1	3201.44	-0.16353	0.107326	0.0082282	0.0590919
WT MPP4	Slc43a3	5101.36	-0.164523	0.107055	0.00790239	0.0570868
WT MPP4	Knstrn	4110.52	-0.164757	0.12081	0.0121063	0.0786909
WT MPP4	Ift74	1115.42	-0.165751	0.123524	0.0126719	0.0813868
WT MPP4	Ubash3a	2494.49	-0.165904	0.108007	0.0078389	0.0567582
WT MPP4	Tsc22d4	11114	-0.16599	0.124996	0.0130798	0.0833078
WT MPP4	Tpx2	6239.09	-0.166429	0.104088	0.00665661	0.0498886
WT MPP4	Ect2	4124.96	-0.166526	0.100809	0.0058042	0.0447211
WT MPP4	Kctd13	1154.24	-0.166562	0.131087	0.0149358	0.0919199
WT MPP4	Usp3	2834.24	-0.168302	0.12007	0.0107568	0.0719803
WT MPP4	Ppt1	5241.49	-0.168741	0.0985065	0.00487572	0.0388767
WT MPP4	Cxxc5	3790.92	-0.170231	0.121874	0.0107389	0.0719013
WT MPP4	Rnf31	879.224	-0.170613	0.133744	0.0143304	0.0891702
WT MPP4	Atp5sl	2176.05	-0.171091	0.115199	0.00858591	0.0608697
WT MPP4	Ubac2	2924.47	-0.171429	0.102981	0.0054322	0.0424366
WT MPP4	Tmem43	4470.96	-0.172384	0.0941311	0.00348039	0.0295771
WT MPP4	Alg14	1062.8	-0.172981	0.137259	0.0146147	0.0902733
WT MPP4	Lmf2	2840.39	-0.173765	0.134583	0.0135104	0.0851907
WT MPP4	Golm1	2452.89	-0.175396	0.138694	0.0142231	0.088643
WT MPP4	0610009O20Rik	3169.96	-0.176639	0.123919	0.00958359	0.0660775
WT MPP4	Tmem107	1445.46	-0.176978	0.109759	0.00599496	0.0459509
WT MPP4	Trp53bp2	768.819	-0.17796	0.144102	0.0149823	0.0920619
WT MPP4	Dennd1c	1940.33	-0.178318	0.146196	0.0154858	0.0944675
WT MPP4	Brwd1	1651.57	-0.178646	0.137334	0.0127701	0.0817093
WT MPP4	Ctc1	3838.45	-0.179029	0.122552	0.00865006	0.0611836
WT MPP4	Sapcd2	1645.93	-0.179085	0.141088	0.0137171	0.086172
WT MPP4	Mob2	4557.35	-0.179148	0.118473	0.00761235	0.0554326
WT MPP4	Brd2	9638.96	-0.179417	0.0818618	0.00123187	0.0128114
WT MPP4	Aim2	820.446	-0.180396	0.138454	0.0125587	0.0809631
WT MPP4	Tuba1b	37654.5	-0.180742	0.090119	0.00206802	0.0196387
WT MPP4	Esco2	1692.56	-0.182178	0.111849	0.00557038	0.043277
WT MPP4	Arfip2	1514.82	-0.182736	0.120618	0.00739099	0.054222
WT MPP4	Zyx	17473.6	-0.182881	0.106414	0.00440488	0.0358588
WT MPP4	Kdm3b	1766.85	-0.183433	0.130358	0.00958954	0.0660799
WT MPP4	Dgkz	5320.9	-0.183549	0.149116	0.0145663	0.0900682
WT MPP4	Nudt14	2106.76	-0.184314	0.115269	0.00593206	0.0456091
WT MPP4	B4galt3	1263.59	-0.184374	0.140755	0.0120359	0.0783197
WT MPP4	Dclre1b	1574.55	-0.185177	0.136105	0.0106125	0.071338
WT MPP4	Trpv2	3164.71	-0.185742	0.128942	0.0087157	0.0615312
WT MPP4	Cdkn3	906.202	-0.186358	0.138754	0.0109827	0.0730778
WT MPP4	2810417H13Rik	9199	-0.186502	0.119154	0.00637527	0.0484393
WT MPP4	Wdr34	1722.09	-0.186557	0.142537	0.0118989	0.0776418
WT MPP4	Tubg1	3639.65	-0.186689	0.137518	0.0105874	0.0712508
WT MPP4	Cdc42se2	9376.23	-0.187061	0.0760356	0.0005449	0.00634946
WT MPP4	Sigirr	3832.01	-0.18755	0.105376	0.00366144	0.0308052
WT MPP4	Tep1	798.575	-0.188207	0.161359	0.0163847	0.0988271
WT MPP4	Prkcd	5430.62	-0.188678	0.123969	0.00700951	0.0518098
WT MPP4	H2-T22	3198.17	-0.188843	0.125956	0.00740669	0.0543034
WT MPP4	Sh3glb2	1842.9	-0.190443	0.120306	0.0059613	0.0457524
WT MPP4	Sh3gl1	5678.89	-0.190472	0.116144	0.00516412	0.0407196
WT MPP4	Rtfdc1	6332.83	-0.19139	0.0838901	0.000910574	0.00984287
WT MPP4	Pik3r1	4534.61	-0.192214	0.107156	0.00344741	0.0294452
WT MPP4	Ing1	1913.45	-0.192258	0.0997346	0.00242047	0.0222171
WT MPP4	Adar	1652.18	-0.192508	0.164235	0.0157262	0.0954895
WT MPP4	Nme4	5092.38	-0.193396	0.0902072	0.00133503	0.0136913
WT MPP4	Lrrfip2	1659.32	-0.193447	0.14358	0.0104078	0.0703181
WT MPP4	Map4k1	7201.07	-0.193593	0.0762979	0.000426119	0.00510132
WT MPP4	Ccnb2	9188.83	-0.194432	0.102186	0.00256155	0.0232768
WT MPP4	Snx20	2559.6	-0.194582	0.144319	0.0103133	0.0698841
WT MPP4	Usp11	3607.98	-0.194585	0.122496	0.00574625	0.0443615
WT MPP4	Rnf122	1402.96	-0.195335	0.121807	0.00551042	0.0428774
WT MPP4	Thsd1	2255.18	-0.195736	0.152216	0.011861	0.0774378
WT MPP4	Uevld	1020.09	-0.196351	0.151364	0.0115089	0.075431
WT MPP4	Smyd4	839.514	-0.197118	0.148443	0.0106597	0.0715456
WT MPP4	Ncaph	3994.36	-0.197208	0.110709	0.00347462	0.0295706
WT MPP4	Rhno1	1725.05	-0.197529	0.121775	0.00520084	0.0408999
WT MPP4	Ska1	951.482	-0.197593	0.165379	0.0144659	0.0896825
WT MPP4	Ubald1	2676.22	-0.198026	0.124588	0.00562741	0.0435295
WT MPP4	Ldb1	1234.22	-0.198124	0.160145	0.0130877	0.0833078
WT MPP4	Spag5	2268.52	-0.198205	0.151856	0.0111704	0.0737033
WT MPP4	Parvg	15800.8	-0.198882	0.103028	0.00233454	0.0215963
WT MPP4	Abcd1	2596.14	-0.198911	0.14393	0.00927959	0.0644331
WT MPP4	Creb3	1384.88	-0.199251	0.158964	0.0125199	0.0808082
WT MPP4	Pcgf1	725.764	-0.199535	0.164361	0.0136814	0.0860325
WT MPP4	Med30	1578.37	-0.199991	0.125975	0.00559573	0.0433412
WT MPP4	Rabgap1l	4239.67	-0.200126	0.110326	0.00315004	0.0273204
WT MPP4	Arhgap18	4038.18	-0.2006	0.123667	0.00511832	0.0404763
WT MPP4	Rgl2	2987.26	-0.201431	0.163436	0.0129656	0.0827275
WT MPP4	Lrrc8c	2554.93	-0.202536	0.139852	0.00775878	0.05631
WT MPP4	Traip	1676.65	-0.203315	0.137702	0.00721634	0.0531721
WT MPP4	Incenp	5726.69	-0.203496	0.091399	0.00102667	0.010908
WT MPP4	Hmga1	7964.06	-0.203887	0.138295	0.00723218	0.0532555
WT MPP4	Traf4	813.27	-0.203921	0.179071	0.0157706	0.0957103
WT MPP4	Runx2	2641.89	-0.20413	0.119228	0.0040118	0.0330924
WT MPP4	Slc25a22	1603.4	-0.204274	0.153119	0.0100765	0.0688329
WT MPP4	Sgk3	4816	-0.205597	0.0964714	0.00132668	0.0136175
WT MPP4	Rac2	28914.8	-0.206549	0.0951468	0.00118673	0.0123747
WT MPP4	Rassf2	3847.83	-0.206935	0.130492	0.00542258	0.0423895
WT MPP4	1110059E24Rik	2753.56	-0.207853	0.147913	0.00835094	0.0596337
WT MPP4	Dpcd	1888.41	-0.208689	0.12805	0.00482284	0.0386261
WT MPP4	Tnfrsf26	2825.69	-0.209073	0.164697	0.0113882	0.0748479
WT MPP4	Fntb	1890	-0.209572	0.141565	0.00691449	0.051268
WT MPP4	Fam110a	2086.83	-0.211591	0.146794	0.00751072	0.0549297
WT MPP4	Pak4	926.235	-0.2122	0.154474	0.00878597	0.0618792
WT MPP4	Rpl27a	7702.38	-0.212231	0.0617616	2.32342e-05	0.00039805
WT MPP4	Prkd3	3282.74	-0.212488	0.132215	0.00500666	0.0397703
WT MPP4	Cap1	3047.1	-0.213445	0.148679	0.00754127	0.055119
WT MPP4	Alcam	1664.08	-0.21436	0.129911	0.00446442	0.0362934
WT MPP4	Adprhl2	2878.14	-0.214753	0.104981	0.00162044	0.0160602
WT MPP4	Arhgap4	1891.34	-0.216194	0.119329	0.00295448	0.026087
WT MPP4	Rassf5	9217.46	-0.216234	0.0923281	0.000721353	0.00808628
WT MPP4	Hdac5	1704.6	-0.216428	0.194904	0.0155456	0.0947345
WT MPP4	Gm9844	490.893	-0.216462	0.162289	0.00942144	0.0652262
WT MPP4	1110034G24Rik	394.764	-0.216828	0.187997	0.0141268	0.0882289
WT MPP4	Agtrap	4034.2	-0.217412	0.131088	0.00431117	0.0352417
WT MPP4	Ckap2l	4436.93	-0.218531	0.120147	0.00287407	0.0255271
WT MPP4	Myo1f	5651.71	-0.218694	0.118816	0.0027182	0.0243626
WT MPP4	Cep68	3173.62	-0.218782	0.123163	0.00319605	0.027618
WT MPP4	Cdca5	4351.59	-0.219399	0.106628	0.00154651	0.0154311
WT MPP4	Dscr3	2968.98	-0.219404	0.105931	0.00149198	0.0149884
WT MPP4	Trak1	759.656	-0.219554	0.195002	0.0147575	0.0909648
WT MPP4	Ccser2	1405.33	-0.219909	0.134845	0.00456223	0.0368601
WT MPP4	Mpp1	3164.94	-0.220038	0.124654	0.00326964	0.0281303
WT MPP4	Med7	1738.59	-0.221635	0.106455	0.00144031	0.0145617
WT MPP4	Slc35b4	4583.72	-0.221821	0.139829	0.00503898	0.0400001
WT MPP4	Kif22	6557.14	-0.221838	0.0965987	0.000808628	0.00887086
WT MPP4	Hoxa10	820.277	-0.222161	0.181414	0.0117031	0.0764913
WT MPP4	Ptpn18	4387.05	-0.222255	0.099769	0.000974252	0.0104073
WT MPP4	Ogfod2	1435.32	-0.223119	0.12658	0.00324852	0.027969
WT MPP4	Gosr2	5768.14	-0.22326	0.095306	0.000710366	0.00797827
WT MPP4	Fam134b	5290.24	-0.223597	0.109209	0.00156744	0.0156004
WT MPP4	Ptdss2	1267.71	-0.224522	0.168068	0.00898092	0.0628026
WT MPP4	Rel	904.776	-0.226045	0.192578	0.0128093	0.0819077
WT MPP4	Lrp10	3119.81	-0.2263	0.178785	0.0104323	0.0704078
WT MPP4	Rmnd5b	2933.54	-0.227244	0.168577	0.00861168	0.0610158
WT MPP4	Rbms1	1930.53	-0.227297	0.155073	0.0065482	0.0492953
WT MPP4	2610307P16Rik	1287.78	-0.22898	0.174891	0.0093222	0.0646529
WT MPP4	Nbeal2	1314.09	-0.229096	0.201827	0.0136877	0.0860325
WT MPP4	Ugt1a7c	1406.36	-0.229315	0.170109	0.00851945	0.0605805
WT MPP4	Ncapd2	9117.44	-0.22973	0.0981047	0.000703368	0.00790719
WT MPP4	Pxn	3577.85	-0.229865	0.188275	0.0113074	0.074441
WT MPP4	Dcaf5	647.778	-0.230082	0.184875	0.0107181	0.071803
WT MPP4	Pms2	2123.91	-0.230958	0.116495	0.00181054	0.0176043
WT MPP4	Zfp41	940.654	-0.23109	0.165432	0.00754628	0.0551214
WT MPP4	Ric8	4602.98	-0.232961	0.0940965	0.000483604	0.00569707
WT MPP4	Ntpcr	2193.26	-0.233428	0.137707	0.00367693	0.0308695
WT MPP4	2900026A02Rik	904.34	-0.234361	0.186202	0.0101519	0.0691287
WT MPP4	Cyth2	2774.56	-0.234992	0.14062	0.00387213	0.0320862
WT MPP4	Dnal4	1689.09	-0.235166	0.134186	0.00317304	0.0274795
WT MPP4	Espl1	957.808	-0.235476	0.195755	0.0114082	0.0749376
WT MPP4	Arhgap30	4528.94	-0.235594	0.133948	0.00311898	0.0271396
WT MPP4	Cdk1	5629.67	-0.236791	0.0990989	0.000609842	0.0069957
WT MPP4	Relt	1552.69	-0.240562	0.129269	0.00238012	0.0218979
WT MPP4	Fdxr	1376.31	-0.240562	0.168418	0.0067018	0.0501318
WT MPP4	Cenpl	1855.95	-0.240994	0.153665	0.00482585	0.0386261
WT MPP4	Epb41l3	987.427	-0.241505	0.198253	0.0106842	0.0716571
WT MPP4	Rad51ap1	2220.18	-0.242141	0.0961246	0.00042415	0.00508291
WT MPP4	Plekha1	796.389	-0.242577	0.225597	0.0143786	0.0893287
WT MPP4	Ift46	1261.03	-0.244357	0.117772	0.00137321	0.0139977
WT MPP4	Slc16a13	715.793	-0.246235	0.172715	0.00656495	0.0493717
WT MPP4	Pbk	6190.12	-0.24634	0.095603	0.000359915	0.00440252
WT MPP4	Arsb	882.58	-0.246803	0.206188	0.0108752	0.0724785
WT MPP4	Racgap1	6114.55	-0.247355	0.0831659	0.000114012	0.00162732
WT MPP4	Nsmce1	5388.86	-0.247742	0.098164	0.000415987	0.00500541
WT MPP4	Usf1	2774.95	-0.248683	0.13399	0.00234174	0.021646
WT MPP4	Sirpa	1260.63	-0.24874	0.174877	0.0065374	0.0492454
WT MPP4	Scrn2	1858.77	-0.249857	0.17823	0.00681277	0.050801
WT MPP4	Iqce	918.637	-0.249997	0.199376	0.00945808	0.0654032
WT MPP4	S100pbp	1186.52	-0.250274	0.143284	0.00303634	0.0265685
WT MPP4	Zbtb17	1741.12	-0.25089	0.100077	0.000433883	0.00517329
WT MPP4	Dlgap5	2281.15	-0.253497	0.125475	0.00153502	0.0153684
WT MPP4	Rtkn2	471.758	-0.253499	0.207093	0.00990896	0.0678847
WT MPP4	Gas8	766.782	-0.253628	0.220784	0.011618	0.0760192
WT MPP4	Amd-ps3	196.75	-0.253884	0.198794	0.00881687	0.0620599
WT MPP4	Tbcel	321.476	-0.254346	0.251041	0.0152652	0.0936054
WT MPP4	Rpl36	14229.4	-0.254496	0.10656	0.000593833	0.006852
WT MPP4	Tifa	2895.52	-0.254881	0.160021	0.00429449	0.0351756
WT MPP4	Rnf150	347.721	-0.255094	0.261028	0.0163207	0.0985419
WT MPP4	Ccdc126	332.628	-0.255158	0.23659	0.0133239	0.0843452
WT MPP4	Ip6k1	2011.39	-0.255459	0.119639	0.0011428	0.0119588
WT MPP4	Rps27	19432.5	-0.25594	0.100435	0.000385319	0.00468414
WT MPP4	Kif20a	4530.4	-0.257326	0.119591	0.00109085	0.0114661
WT MPP4	Usp21	3533.08	-0.257823	0.115493	0.000886555	0.00962732
WT MPP4	Gtse1	1407.36	-0.258049	0.161062	0.00414711	0.0341132
WT MPP4	Tfeb	368.285	-0.259063	0.253572	0.0146253	0.0902916
WT MPP4	Lipe	1007.77	-0.260317	0.188864	0.00683913	0.0509011
WT MPP4	Dync2li1	461.004	-0.260327	0.228605	0.011451	0.0751764
WT MPP4	Pdk1	7153.95	-0.261663	0.158144	0.00361649	0.0304921
WT MPP4	Wdr91	857.315	-0.26181	0.187468	0.00652202	0.0491638
WT MPP4	Nrm	5459.89	-0.261887	0.0774469	3.25249e-05	0.000531859
WT MPP4	Lmnb1	13191.8	-0.263195	0.102777	0.000369348	0.00449926
WT MPP4	Rhoh	4289.99	-0.263758	0.149083	0.00273795	0.0244839
WT MPP4	Hcls1	8814.93	-0.264327	0.0822515	5.567e-05	0.000864643
WT MPP4	Cdca3	3383.9	-0.264954	0.123178	0.00107221	0.0113206
WT MPP4	Tmem134	2874.65	-0.265627	0.109877	0.0005396	0.00630014
WT MPP4	Tk2	1449.61	-0.266426	0.144602	0.00227721	0.0212183
WT MPP4	Lats2	638.413	-0.26729	0.254853	0.0132562	0.0841271
WT MPP4	Cluh	1980.97	-0.267596	0.147607	0.00243434	0.0222924
WT MPP4	Camkk2	3004.88	-0.268367	0.210567	0.00825836	0.0592234
WT MPP4	2210408F21Rik	236.483	-0.268838	0.247892	0.012239	0.0792915
WT MPP4	Cfap126	139.353	-0.269373	0.288583	0.0164459	0.0990951
WT MPP4	Peg13	3112.95	-0.269687	0.178061	0.00483211	0.0386265
WT MPP4	Cnp	5672.69	-0.269776	0.1159	0.00067661	0.00766478
WT MPP4	Hps3	1086.34	-0.269801	0.181282	0.00512503	0.0404925
WT MPP4	Carns1	397.211	-0.269972	0.238298	0.0110258	0.0731234
WT MPP4	Znrf1	2291.06	-0.270172	0.239827	0.0111596	0.0736732
WT MPP4	Lasp1	2725.89	-0.270221	0.146073	0.00220878	0.0207088
WT MPP4	Zfp706	27951.8	-0.27323	0.0745594	1.28582e-05	0.000234587
WT MPP4	Gtpbp2	1022.71	-0.274039	0.152635	0.00248162	0.0226551
WT MPP4	Pim3	1585.3	-0.275397	0.169396	0.0036645	0.030809
WT MPP4	Fam134c	1004.53	-0.276059	0.196587	0.00601199	0.0460516
WT MPP4	Wdr90	986.642	-0.278345	0.273219	0.0132846	0.0842622
WT MPP4	Dalrd3	2349.98	-0.278497	0.139222	0.00149901	0.0150462
WT MPP4	H2-Ab1	4345.8	-0.278618	0.190646	0.00524019	0.0411271
WT MPP4	Dyrk1b	288.342	-0.278992	0.275642	0.0134144	0.0846755
WT MPP4	D16Ertd472e	3474.3	-0.279079	0.153823	0.00233291	0.0215963
WT MPP4	Lzts1	168.645	-0.279735	0.303326	0.0159228	0.0965348
WT MPP4	Cd37	1149.43	-0.279784	0.102471	0.000228916	0.0030361
WT MPP4	Unc119b	1837.55	-0.280356	0.144524	0.00172458	0.0169783
WT MPP4	Sgsh	550.982	-0.281561	0.270617	0.012521	0.0808082
WT MPP4	Il31ra	252.848	-0.281777	0.290894	0.0144009	0.0894205
WT MPP4	H2-M3	1947.89	-0.283505	0.161106	0.00261006	0.0236267
WT MPP4	Trappc9	2028.1	-0.284237	0.177305	0.00372812	0.0311221
WT MPP4	Il10rb	3436.77	-0.28573	0.101988	0.000187221	0.00253436
WT MPP4	Klrb1f	389.599	-0.286376	0.241364	0.00910618	0.0636032
WT MPP4	Chd3	1675.9	-0.286903	0.156585	0.00217888	0.0204799
WT MPP4	Ccnd2	22059.9	-0.287012	0.1242	0.000682133	0.00771255
WT MPP4	Adamts10	2201.51	-0.288391	0.22462	0.00736498	0.0540985
WT MPP4	Irf1	4413.06	-0.289351	0.0975954	0.000117974	0.00167376
WT MPP4	Bphl	3029.25	-0.289679	0.118619	0.000486083	0.00572056
WT MPP4	Cd53	12680.9	-0.291304	0.162765	0.00237014	0.021873
WT MPP4	Pard6g	892.369	-0.291551	0.236091	0.00804035	0.0579416
WT MPP4	Aurkb	7035.78	-0.291874	0.0898415	5.08495e-05	0.000795004
WT MPP4	Arhgap9	6729.36	-0.29283	0.100488	0.000136086	0.00190327
WT MPP4	Unc13a	166.786	-0.293237	0.320697	0.0151151	0.0927335
WT MPP4	Smg6	1818.88	-0.295703	0.154966	0.00177328	0.0173276
WT MPP4	Pgls	8719.65	-0.295953	0.102632	0.000147969	0.00205727
WT MPP4	Ppp5c	7614.69	-0.296017	0.0932145	6.35143e-05	0.000972403
WT MPP4	Ubl3	2260.12	-0.296501	0.22994	0.00701498	0.0518178
WT MPP4	Ift57	2287.58	-0.296638	0.188652	0.00380495	0.0316516
WT MPP4	Fam65b	5877.14	-0.297898	0.0893006	3.88944e-05	0.000627199
WT MPP4	Prps2	4736.18	-0.298047	0.108934	0.000221614	0.00296256
WT MPP4	Map3k14	873.082	-0.298612	0.248259	0.00831197	0.0594273
WT MPP4	Fam188b	530.985	-0.299178	0.197523	0.0042788	0.0350743
WT MPP4	BC017643	5016.39	-0.299438	0.0660153	4.55383e-07	1.14369e-05
WT MPP4	Ap5s1	780.966	-0.299503	0.164636	0.00215423	0.0203265
WT MPP4	Ankle1	1677.32	-0.29958	0.191843	0.00385262	0.0320031
WT MPP4	Gpsm1	1322.09	-0.299923	0.20895	0.00506808	0.0401912
WT MPP4	Pdlim2	1578.26	-0.300068	0.129188	0.000644593	0.00734438
WT MPP4	Emc8	2954.5	-0.301204	0.120223	0.000405246	0.00488613
WT MPP4	Ankrd13d	535.978	-0.301382	0.262433	0.00916417	0.0638039
WT MPP4	Atg2a	774.284	-0.301775	0.228311	0.00640308	0.0486058
WT MPP4	Cryl1	974.05	-0.302609	0.166862	0.00216009	0.0203656
WT MPP4	Prc1	4346.47	-0.303355	0.107129	0.00016992	0.00232684
WT MPP4	Marcksl1	12736.4	-0.30337	0.106003	0.00015634	0.00216346
WT MPP4	Plekhg5	337.963	-0.306984	0.284334	0.0102442	0.0695027
WT MPP4	Troap	1237.61	-0.307637	0.122883	0.00040288	0.00486257
WT MPP4	Smim10l2a	546.553	-0.30791	0.222214	0.00544952	0.0425438
WT MPP4	BC147527	390.372	-0.308417	0.241476	0.00682275	0.0508112
WT MPP4	Nos1ap	281.768	-0.30844	0.369032	0.0163749	0.0988186
WT MPP4	Tcf7l2	2884.45	-0.308723	0.163036	0.0017617	0.017261
WT MPP4	Nphp1	1123.13	-0.309285	0.143749	0.000958772	0.0102791
WT MPP4	Birc5	6177.29	-0.311073	0.116093	0.000253803	0.00327778
WT MPP4	Epn1	1216.5	-0.312082	0.240694	0.00644986	0.0488788
WT MPP4	Ccnb1	6584.92	-0.312504	0.0958343	4.90341e-05	0.000769678
WT MPP4	Cenpa	6500.73	-0.312645	0.0999127	7.2648e-05	0.00109699
WT MPP4	Selplg	17165.2	-0.313423	0.0988794	6.44385e-05	0.000982728
WT MPP4	Fam35a	746.206	-0.313921	0.171821	0.00201801	0.0193036
WT MPP4	Trim26	1674.94	-0.314007	0.122769	0.000347007	0.00426675
WT MPP4	Dusp7	339.913	-0.314273	0.232127	0.00567101	0.0438093
WT MPP4	Mylpf	193.436	-0.315352	0.267781	0.0081062	0.0583805
WT MPP4	Aaed1	1246.08	-0.31546	0.171995	0.00197579	0.0189457
WT MPP4	Cdv3	13259.2	-0.316482	0.0714731	7.304e-07	1.74881e-05
WT MPP4	Slc27a1	1644.08	-0.316524	0.186453	0.00267544	0.0240341
WT MPP4	Susd6	816.953	-0.317089	0.200572	0.00345155	0.0294534
WT MPP4	Zfp592	1433.03	-0.317329	0.158723	0.00134415	0.013761
WT MPP4	Inpp5d	7448.79	-0.317523	0.119084	0.000260445	0.00335255
WT MPP4	Map4k5	781.731	-0.318197	0.257944	0.0071471	0.0527607
WT MPP4	Plcg2	9520.13	-0.318834	0.0780011	2.89792e-06	6.04365e-05
WT MPP4	Ssh2	3114.91	-0.319139	0.144417	0.000813723	0.0089179
WT MPP4	Abca1	229.069	-0.320117	0.332114	0.0121215	0.0787465
WT MPP4	Paox	1911.37	-0.320448	0.0981085	4.81391e-05	0.000758657
WT MPP4	Traf3ip2	662.756	-0.320466	0.172098	0.00182452	0.0177257
WT MPP4	Xaf1	1585.56	-0.320534	0.21105	0.00389644	0.0322535
WT MPP4	Fcho1	8565.85	-0.321356	0.171441	0.00176916	0.0173017
WT MPP4	Slc25a12	7331.61	-0.321472	0.119133	0.000238127	0.00311625
WT MPP4	Dock10	4344.02	-0.321872	0.187988	0.0025418	0.0231508
WT MPP4	Thbd	345.597	-0.32241	0.25895	0.0068553	0.0509659
WT MPP4	Pafah1b3	2461.87	-0.32409	0.0978612	4.18587e-05	0.000667703
WT MPP4	Ncf4	3672.81	-0.324167	0.122835	0.000276954	0.00354573
WT MPP4	Fam43a	1792.34	-0.325425	0.170939	0.00163425	0.0161756
WT MPP4	Eef2k	6707.92	-0.326412	0.0880233	1.15527e-05	0.000213076
WT MPP4	Kif21b	542.291	-0.326423	0.238932	0.00525328	0.0412025
WT MPP4	Hnf4a	1125.92	-0.32767	0.217095	0.00386675	0.0320862
WT MPP4	Fam160a2	485.996	-0.327878	0.23435	0.00487578	0.0388767
WT MPP4	Laptm5	34183.2	-0.328919	0.080047	2.6695e-06	5.637e-05
WT MPP4	Tchp	597.466	-0.329508	0.221338	0.00401132	0.0330924
WT MPP4	Oscp1	271.955	-0.329668	0.257898	0.00621113	0.0473619
WT MPP4	Tspan13	20303.4	-0.3303	0.0823036	3.85186e-06	7.85274e-05
WT MPP4	Gm43461	122.997	-0.333082	0.357124	0.012184	0.0790222
WT MPP4	Sh2d3c	2164.39	-0.333578	0.133393	0.000387485	0.00470563
WT MPP4	Slc39a11	6408.35	-0.33373	0.109205	8.8528e-05	0.0013046
WT MPP4	Sept9	7659.78	-0.335191	0.131214	0.00033755	0.00417656
WT MPP4	Slc43a2	1643.83	-0.335266	0.161528	0.00107095	0.0113206
WT MPP4	Fbxo5	3643.21	-0.335307	0.111893	0.000104496	0.00150975
WT MPP4	Sys1	1754.21	-0.336374	0.109776	8.62942e-05	0.00127646
WT MPP4	Bcl9	689.93	-0.336597	0.188781	0.00206663	0.0196387
WT MPP4	Lat2	3971.53	-0.337618	0.134763	0.000380225	0.00462699
WT MPP4	Bub1b	5170.78	-0.338571	0.103972	4.915e-05	0.000770473
WT MPP4	E2f2	722.316	-0.338667	0.198887	0.00244684	0.0223722
WT MPP4	Tmed8	286.519	-0.339178	0.274118	0.0064868	0.0490206
WT MPP4	Plxnd1	799.172	-0.339573	0.190915	0.00206589	0.0196387
WT MPP4	Rere	1509.67	-0.342307	0.182054	0.00163482	0.0161756
WT MPP4	Tgif2	295.295	-0.342418	0.19003	0.00194431	0.0187046
WT MPP4	Siglecg	712.45	-0.342439	0.256096	0.0052247	0.0410512
WT MPP4	Tmem221	123.321	-0.342532	0.432397	0.0153763	0.0940422
WT MPP4	Tapbpl	2906.23	-0.344077	0.108969	6.55346e-05	0.000998155
WT MPP4	Top2a	20651.3	-0.344123	0.0812353	1.609e-06	3.59028e-05
WT MPP4	Sipa1	4307.26	-0.345423	0.184414	0.0016449	0.016248
WT MPP4	Neurl2	166.844	-0.345735	0.282424	0.00648457	0.0490206
WT MPP4	Rrad	650.701	-0.346007	0.198352	0.00217916	0.0204799
WT MPP4	4930539E08Rik	352.127	-0.346175	0.337441	0.00960901	0.0661755
WT MPP4	Med13l	2453.16	-0.348548	0.137028	0.000338555	0.00418023
WT MPP4	Gltp	11851.9	-0.350062	0.129634	0.000227029	0.00301445
WT MPP4	Lmo1	283.807	-0.351245	0.358774	0.0103282	0.0699089
WT MPP4	Sh2b3	1648.65	-0.35137	0.236756	0.00372337	0.0311221
WT MPP4	Ifi44	1295.81	-0.351425	0.298978	0.00698822	0.0516848
WT MPP4	Map2k7	1236.46	-0.351857	0.178195	0.00128584	0.0132675
WT MPP4	Crocc	240.11	-0.352025	0.345049	0.00949141	0.0655568
WT MPP4	Cenpf	3524.36	-0.354461	0.156786	0.000662104	0.00752211
WT MPP4	Fbln1	142.907	-0.354468	0.421153	0.0133411	0.0843452
WT MPP4	Dnaaf5	1142.61	-0.354781	0.222327	0.00290774	0.0257873
WT MPP4	Scap	2119.82	-0.356228	0.197329	0.00184471	0.0178629
WT MPP4	H2afx	22189	-0.356647	0.0984272	1.52465e-05	0.000274345
WT MPP4	Amd1	4124.74	-0.3568	0.0805882	7.21135e-07	1.73014e-05
WT MPP4	St14	801.81	-0.356874	0.236848	0.00347883	0.0295771
WT MPP4	Cdca2	4233.27	-0.357747	0.105365	3.17455e-05	0.000521173
WT MPP4	Sntb1	291.022	-0.358002	0.255954	0.00433208	0.0353637
WT MPP4	Rcbtb1	1209.19	-0.358955	0.18129	0.00124383	0.0128904
WT MPP4	Hn1	15290.4	-0.359604	0.0674014	8.98494e-09	3.03892e-07
WT MPP4	Irf5	1202.67	-0.359605	0.214486	0.00240726	0.0221175
WT MPP4	Slc44a2	7561.85	-0.36027	0.0943565	7.78604e-06	0.000149199
WT MPP4	Itgal	3215.05	-0.360328	0.14137	0.000326754	0.00407717
WT MPP4	Mastl	655.727	-0.361004	0.221252	0.00263577	0.0237607
WT MPP4	Cx3cr1	277.457	-0.361369	0.436928	0.013359	0.0843711
WT MPP4	Pvrl4	225.728	-0.361616	0.3418	0.00848191	0.0603499
WT MPP4	Klhl25	759.251	-0.362869	0.199378	0.00174825	0.0171683
WT MPP4	Msrb3	148.044	-0.362889	0.427679	0.012746	0.0816793
WT MPP4	Slc39a6	3041.48	-0.363116	0.111401	4.77341e-05	0.00075328
WT MPP4	Arpc5l	5062.43	-0.36387	0.0836261	9.90746e-07	2.30666e-05
WT MPP4	Wdfy2	272.133	-0.363991	0.297026	0.00601601	0.0460525
WT MPP4	Sytl1	1722.25	-0.364249	0.166868	0.000774147	0.00855621
WT MPP4	Arhgef25	189.596	-0.364536	0.348373	0.00858225	0.0608697
WT MPP4	Ifit3	210.727	-0.365115	0.434568	0.0128431	0.0820347
WT MPP4	Nusap1	6513.6	-0.366765	0.120857	9.07285e-05	0.00133087
WT MPP4	Mis18bp1	2305.74	-0.36746	0.122573	0.000100358	0.0014571
WT MPP4	Samsn1	11067	-0.368262	0.1085	3.15845e-05	0.000519253
WT MPP4	Prkd2	1875.45	-0.368431	0.167745	0.000742338	0.00827534
WT MPP4	Nlrp1a	423.209	-0.36863	0.236858	0.00300508	0.0263536
WT MPP4	Mast3	1714.34	-0.369242	0.197211	0.00152868	0.0153179
WT MPP4	Map3k19	80.0697	-0.369789	0.531577	0.0164226	0.0990055
WT MPP4	Zdhhc1	595.827	-0.370729	0.23912	0.00301971	0.0264622
WT MPP4	Ddah2	2027.04	-0.372677	0.104455	1.81131e-05	0.000321514
WT MPP4	B4gat1	1016.64	-0.373317	0.189871	0.00122896	0.0127925
WT MPP4	Foxp1	10062.3	-0.373433	0.0986574	8.6718e-06	0.000164305
WT MPP4	Ccna2	4132.3	-0.373542	0.0998863	1.01589e-05	0.000189739
WT MPP4	Fam102a	603.67	-0.373566	0.242269	0.00304207	0.0265862
WT MPP4	Kansl1l	496.928	-0.374337	0.266449	0.00402245	0.0331571
WT MPP4	Tnfaip8l2	2883.07	-0.37451	0.13366	0.000167707	0.00229921
WT MPP4	Il17ra	10476.9	-0.37456	0.105466	1.90729e-05	0.000336527
WT MPP4	Afap1l1	5464.98	-0.375912	0.11071	3.12277e-05	0.000516263
WT MPP4	Pik3r5	296.49	-0.376222	0.271442	0.00415152	0.0341257
WT MPP4	Bub1	2361.38	-0.377169	0.138577	0.000205222	0.00275591
WT MPP4	Tsc22d1	19891.6	-0.377296	0.252331	0.00330619	0.0283779
WT MPP4	Gm15991	97.5738	-0.37754	0.349271	0.00763058	0.055531
WT MPP4	Irf2	5294.47	-0.377952	0.0980211	6.72431e-06	0.000130335
WT MPP4	Agpat2	2093.32	-0.378055	0.199074	0.00140306	0.014265
WT MPP4	Camsap1	499.18	-0.378512	0.245062	0.0029728	0.0261677
WT MPP4	Jag2	228.135	-0.378822	0.306664	0.00557644	0.043277
WT MPP4	Disc1	103.436	-0.379195	0.407968	0.0102454	0.0695027
WT MPP4	Mtdh	9758.46	-0.379275	0.066391	1.05803e-09	4.20505e-08
WT MPP4	Pik3c2a	344.93	-0.379288	0.283478	0.00452553	0.0366388
WT MPP4	Maml3	1733.04	-0.379828	0.124545	8.55181e-05	0.00126657
WT MPP4	Tpcn1	544.481	-0.379838	0.247021	0.00300131	0.0263401
WT MPP4	Psap	29363.3	-0.380147	0.073422	2.00195e-08	6.49205e-07
WT MPP4	Sgpl1	2365.43	-0.381103	0.102975	1.15317e-05	0.000213076
WT MPP4	Btbd3	546.4	-0.38387	0.251375	0.00302435	0.0264833
WT MPP4	Slc29a1	9500.32	-0.385245	0.0710195	5.31718e-09	1.8848e-07
WT MPP4	Nfkbie	1612.61	-0.385248	0.133703	0.000133795	0.00187344
WT MPP4	Arhgef1	7448.47	-0.385814	0.174446	0.000684998	0.00773752
WT MPP4	Creld1	527.103	-0.386089	0.245975	0.00274818	0.0245382
WT MPP4	Fmnl1	4965.18	-0.388216	0.12466	7.05772e-05	0.00106944
WT MPP4	Repin1	3105.25	-0.389478	0.10908	1.76699e-05	0.000314593
WT MPP4	Csf1r	1369.55	-0.390872	0.237265	0.00229979	0.0213754
WT MPP4	Pfkfb4	547.581	-0.392795	0.253161	0.00278726	0.0248121
WT MPP4	Mafk	2021.25	-0.393494	0.13474	0.000119005	0.00168554
WT MPP4	2310022B05Rik	1246.14	-0.394574	0.308724	0.00483323	0.0386265
WT MPP4	Irf7	1996.73	-0.394744	0.371018	0.00742268	0.0543532
WT MPP4	Map4k2	1761.81	-0.39891	0.210122	0.00131732	0.013545
WT MPP4	Tox	1093.07	-0.398917	0.193247	0.000918712	0.0098946
WT MPP4	Miip	2672.88	-0.39938	0.0971379	2.53173e-06	5.37493e-05
WT MPP4	Gm15411	369.191	-0.399418	0.46257	0.0108531	0.0723784
WT MPP4	Ppp1r16a	1041.23	-0.40192	0.178849	0.000605631	0.00695415
WT MPP4	Cd44	8679.34	-0.402339	0.0708277	1.22908e-09	4.81996e-08
WT MPP4	Lipt2	1311.53	-0.403419	0.115682	2.27218e-05	0.000389838
WT MPP4	Ptprcap	14367.5	-0.403646	0.0967705	1.99207e-06	4.35452e-05
WT MPP4	Rwdd3	411.103	-0.40402	0.235953	0.00192264	0.0185567
WT MPP4	Tmem206	3792.64	-0.404253	0.0875762	2.99383e-07	7.82434e-06
WT MPP4	Helz2	687.546	-0.405232	0.293134	0.00377202	0.031422
WT MPP4	Arl4c	499.367	-0.405968	0.433919	0.00922342	0.0640824
WT MPP4	Psrc1	1459.67	-0.406272	0.137512	0.000106321	0.00153051
WT MPP4	Ccnf	3580.82	-0.40665	0.162593	0.000332266	0.00412849
WT MPP4	Stxbp4	2924.06	-0.406849	0.220386	0.00143744	0.0145519
WT MPP4	Rasal3	9207.17	-0.409223	0.166336	0.000363755	0.00444029
WT MPP4	Ttc13	4143.75	-0.409226	0.0855278	1.35952e-07	3.77596e-06
WT MPP4	Fmnl3	839.408	-0.409703	0.296176	0.00370823	0.0310439
WT MPP4	Snx29	757.586	-0.411281	0.265675	0.00263694	0.0237607
WT MPP4	Stard3	2156.27	-0.411633	0.133744	7.53562e-05	0.00113169
WT MPP4	Eldr	446.84	-0.414091	0.249055	0.00206319	0.0196387
WT MPP4	Ncs1	2174.86	-0.41436	0.127218	4.50692e-05	0.000716977
WT MPP4	Rltpr	1177.41	-0.414975	0.286809	0.00320226	0.0276312
WT MPP4	Faah	1591.19	-0.415067	0.12278	3.11488e-05	0.000516263
WT MPP4	Nek2	2290.82	-0.415164	0.158336	0.000243611	0.00316469
WT MPP4	Pif1	584.985	-0.41534	0.234518	0.00163966	0.0162099
WT MPP4	Map3k3	825.652	-0.415463	0.224468	0.00138539	0.0141097
WT MPP4	Nfatc1	3483.72	-0.416621	0.122727	2.97669e-05	0.000496984
WT MPP4	Chst15	1247.55	-0.418047	0.295823	0.0033943	0.0290336
WT MPP4	Parp8	3885.27	-0.419681	0.110307	7.71699e-06	0.000148599
WT MPP4	Limd2	17689.2	-0.420241	0.089556	2.06528e-07	5.56588e-06
WT MPP4	Kifc1	2095.5	-0.422133	0.153821	0.00017746	0.00241883
WT MPP4	Krt7	144.03	-0.424368	0.458039	0.00884223	0.0621402
WT MPP4	Ift81	530.448	-0.424384	0.25928	0.00210552	0.0198987
WT MPP4	1300002E11Rik	336.095	-0.4264	0.227695	0.00127947	0.0132134
WT MPP4	Aurka	4147.01	-0.42712	0.1165	1.22875e-05	0.000225219
WT MPP4	Mfng	6171.5	-0.427529	0.0715182	2.04453e-10	8.97161e-09
WT MPP4	Cdc25b	1300.74	-0.427883	0.125277	2.74507e-05	0.000464889
WT MPP4	Gm43460	493.055	-0.428008	0.397046	0.00646481	0.0489171
WT MPP4	Gm28417	474.09	-0.428071	0.128019	3.4112e-05	0.000555391
WT MPP4	Pex6	1062.93	-0.428834	0.344045	0.00459122	0.0370689
WT MPP4	Cdip1	1609.8	-0.428904	0.124596	2.52251e-05	0.000429664
WT MPP4	Acot1	1421.5	-0.429181	0.322688	0.00387351	0.0320862
WT MPP4	Susd3	1201.13	-0.429669	0.209661	0.00086885	0.00945244
WT MPP4	B9d1	93.9049	-0.433187	0.536416	0.0107712	0.0720359
WT MPP4	Spc25	3482.73	-0.433318	0.0860647	3.86358e-08	1.18456e-06
WT MPP4	Tcf19	1970.99	-0.433564	0.172136	0.000298976	0.00379475
WT MPP4	Gpr45	342.534	-0.433765	0.224216	0.00109778	0.0115081
WT MPP4	Abr	2239.27	-0.435055	0.0990221	7.6536e-07	1.82511e-05
WT MPP4	Fam26f	874.15	-0.435307	0.129323	3.15208e-05	0.000518928
WT MPP4	BC016579	493.495	-0.436603	0.360405	0.00480869	0.0385674
WT MPP4	Stk17b	3350.92	-0.437492	0.161763	0.000189397	0.00256052
WT MPP4	Pgap3	375.45	-0.439338	0.294469	0.00270067	0.0242239
WT MPP4	BC022687	151.734	-0.43988	0.511501	0.00956965	0.0660199
WT MPP4	Tbc1d5	2402.79	-0.440104	0.110412	3.88038e-06	7.89723e-05
WT MPP4	Plk1	3863.72	-0.440221	0.159667	0.000165248	0.00227077
WT MPP4	Mgat4a	621.733	-0.440834	0.173514	0.000278964	0.0035676
WT MPP4	Coro7	9430.35	-0.440878	0.0953153	2.72753e-07	7.20042e-06
WT MPP4	Ezh1	1867.35	-0.445423	0.161224	0.000161053	0.00222348
WT MPP4	2210404O09Rik	226.291	-0.44635	0.373017	0.00480948	0.0385674
WT MPP4	Fkrp	1216.8	-0.446353	0.16188	0.000162915	0.0022455
WT MPP4	Tcof1	7362.26	-0.446781	0.0934211	1.30183e-07	3.62425e-06
WT MPP4	Arhgap27	1309.4	-0.448273	0.163971	0.000171917	0.00235146
WT MPP4	Bmyc	968.051	-0.448803	0.105742	1.39494e-06	3.13982e-05
WT MPP4	Rcsd1	7364.23	-0.449024	0.0846769	9.36772e-09	3.15933e-07
WT MPP4	Hcn3	76.477	-0.449239	0.522872	0.00930999	0.0646062
WT MPP4	Foxred2	1602.72	-0.4504	0.175819	0.000259298	0.00334143
WT MPP4	Poll	1313.59	-0.451612	0.138	4.03705e-05	0.000646586
WT MPP4	Crip1	10076	-0.453923	0.0927416	7.50056e-08	2.19694e-06
WT MPP4	Esr1	2406.85	-0.453933	0.152093	8.94093e-05	0.00131532
WT MPP4	4833445I07Rik	274.407	-0.455583	0.285901	0.00208894	0.0198055
WT MPP4	Panx1	2634.23	-0.456085	0.13009	1.97265e-05	0.000346506
WT MPP4	Bin1	5488.5	-0.456291	0.116941	5.15095e-06	0.000102017
WT MPP4	Ikzf1	9777.57	-0.457617	0.187802	0.000340725	0.00420263
WT MPP4	Ap2a2	2637.37	-0.459959	0.122651	8.75204e-06	0.000165294
WT MPP4	Tmem51	128.554	-0.460028	0.415796	0.00554418	0.0431117
WT MPP4	Tmem194b	887.669	-0.460829	0.130199	1.75775e-05	0.000313421
WT MPP4	Irf9	4158.66	-0.460891	0.156064	9.56585e-05	0.00139058
WT MPP4	Fam64a	2743.11	-0.461332	0.140071	3.72455e-05	0.00060474
WT MPP4	Il18r1	246.258	-0.462854	0.345602	0.00342995	0.0293172
WT MPP4	Mapk13	88.534	-0.46291	0.587334	0.0101527	0.0691287
WT MPP4	Lsm3	6433.08	-0.464092	0.0963932	1.08361e-07	3.03823e-06
WT MPP4	Ptger3	1211.18	-0.4646	0.186466	0.000294937	0.0037475
WT MPP4	Rab7b	319.73	-0.465242	0.309223	0.00243409	0.0222924
WT MPP4	Ctxn1	1184.54	-0.466263	0.116174	3.34457e-06	6.93837e-05
WT MPP4	Ap1s2	503.517	-0.467687	0.192603	0.000338521	0.00418023
WT MPP4	Extl1	100.775	-0.468439	0.47471	0.00687672	0.0510842
WT MPP4	Rsph9	120.904	-0.470111	0.39106	0.00443771	0.0361012
WT MPP4	Ptp4a3	7106.22	-0.470241	0.134627	1.99898e-05	0.000350609
WT MPP4	Pqlc3	2087.32	-0.470402	0.144417	4.06213e-05	0.00064972
WT MPP4	Tbc1d16	325.689	-0.471698	0.3235	0.00262599	0.0237179
WT MPP4	Traf5	375.503	-0.473802	0.201191	0.000393294	0.00476637
WT MPP4	Ube2c	5331.66	-0.475043	0.102939	2.69229e-07	7.12551e-06
WT MPP4	Cd163	1014.38	-0.477023	0.221265	0.000604662	0.00694979
WT MPP4	Arid5a	4798.1	-0.478354	0.102983	2.32967e-07	6.19357e-06
WT MPP4	E430021H15Rik	359.934	-0.478772	0.408838	0.00461424	0.0371785
WT MPP4	Lppos	70.0317	-0.47882	0.489481	0.00679232	0.0506805
WT MPP4	Mllt6	914.67	-0.479219	0.141823	2.78412e-05	0.000470153
WT MPP4	Adat3	313.832	-0.480378	0.278646	0.00148728	0.0149538
WT MPP4	St3gal2	694.62	-0.481199	0.210261	0.000447251	0.00529908
WT MPP4	4930432K21Rik	82.5252	-0.483874	0.56412	0.00842225	0.0599616
WT MPP4	Pygo2	1197.86	-0.48435	0.237117	0.000755729	0.00839983
WT MPP4	Sema4d	2622.13	-0.484865	0.118678	2.44493e-06	5.21879e-05
WT MPP4	Lztfl1	913.66	-0.485844	0.186322	0.000213149	0.00285585
WT MPP4	Bex6	4347.82	-0.488209	0.105125	2.28942e-07	6.11409e-06
WT MPP4	Tspan6	1485.31	-0.48856	0.202454	0.000331964	0.00412849
WT MPP4	Gm26819	75.5658	-0.489231	0.442451	0.00511955	0.0404763
WT MPP4	Snx9	1288.57	-0.494596	0.34248	0.00253555	0.0231117
WT MPP4	Ckap4	1071.85	-0.496168	0.332758	0.00229441	0.0213422
WT MPP4	Sept1	10169.2	-0.49644	0.108379	2.9961e-07	7.82434e-06
WT MPP4	Shisa5	11943.7	-0.496927	0.0849959	4.00052e-10	1.65692e-08
WT MPP4	Tmsb10	34867.5	-0.497602	0.0751252	2.96919e-12	1.59311e-10
WT MPP4	Hdac7	1551.34	-0.498272	0.142412	1.84623e-05	0.000326731
WT MPP4	Lpxn	317.33	-0.499179	0.228683	0.000537609	0.0062831
WT MPP4	Lims1	7399.42	-0.500505	0.105888	1.5164e-07	4.17239e-06
WT MPP4	Il4ra	2486.83	-0.502294	0.154557	3.86284e-05	0.000623762
WT MPP4	Trim59	4498.17	-0.5031	0.107388	1.83049e-07	4.99008e-06
WT MPP4	Gpr132	1417.2	-0.504299	0.118785	1.23804e-06	2.84316e-05
WT MPP4	Il16	5253.41	-0.505547	0.0802485	2.42155e-11	1.191e-09
WT MPP4	Ahi1	656.873	-0.507993	0.280468	0.00115205	0.012045
WT MPP4	Coro2a	8539.66	-0.509214	0.143702	1.56183e-05	0.00028018
WT MPP4	Ppm1m	1009.97	-0.509762	0.19213	0.000180154	0.0024443
WT MPP4	Cpne5	219.441	-0.51517	0.482115	0.00515655	0.0406871
WT MPP4	Bdh1	434.635	-0.516894	0.371851	0.00267257	0.0240267
WT MPP4	Lrrc49	1152.76	-0.517284	0.177358	9.21279e-05	0.00134756
WT MPP4	Rnf220	5429.5	-0.520548	0.0834959	3.52089e-11	1.7033e-09
WT MPP4	Tns1	2095.32	-0.520572	0.13195	3.8153e-06	7.80517e-05
WT MPP4	Pan3	3407.34	-0.520873	0.19674	0.000177652	0.00241883
WT MPP4	Gm43634	100.384	-0.52101	0.401804	0.0032013	0.0276312
WT MPP4	Milr1	1796.62	-0.521064	0.131019	3.3863e-06	7.00034e-05
WT MPP4	Trit1	1266.89	-0.522049	0.154273	2.48359e-05	0.000423646
WT MPP4	Cd86	343.492	-0.52248	0.357539	0.00227817	0.0212183
WT MPP4	Gngt2	301.219	-0.523078	0.205232	0.000222926	0.00297
WT MPP4	Ltb	3497.36	-0.523595	0.15785	3.01922e-05	0.000501955
WT MPP4	Cracr2a	265.989	-0.523663	0.283071	0.00102096	0.0108572
WT MPP4	Hilpda	1719.06	-0.523698	0.135577	5.1108e-06	0.000101484
WT MPP4	Slc44a1	151.86	-0.526271	0.435224	0.00377719	0.0314429
WT MPP4	Itpk1	1705.21	-0.526936	0.142287	8.83786e-06	0.000166649
WT MPP4	Dusp2	3364.34	-0.530532	0.480344	0.00461934	0.0371942
WT MPP4	Clcn3	1697.23	-0.531297	0.14677	1.15453e-05	0.000213076
WT MPP4	Pde7a	572.002	-0.531947	0.258114	0.000641959	0.00732143
WT MPP4	Dtx2	784.429	-0.532516	0.211473	0.000233754	0.00307607
WT MPP4	Hpse	1074.66	-0.532594	0.228759	0.000359031	0.00439627
WT MPP4	Msh5	476.378	-0.533177	0.220591	0.000293904	0.00373841
WT MPP4	Ramp1	21321.9	-0.535495	0.0905115	2.37229e-10	1.01458e-08
WT MPP4	Pomgnt2	2152.13	-0.535973	0.130662	2.01838e-06	4.39575e-05
WT MPP4	Desi1	1675.41	-0.537914	0.115759	1.97857e-07	5.35666e-06
WT MPP4	Hes6	5737.11	-0.538728	0.105155	1.93941e-08	6.30657e-07
WT MPP4	Prex1	1767.27	-0.539472	0.133365	2.49065e-06	5.29722e-05
WT MPP4	BC035044	11146.2	-0.540157	0.144938	7.8828e-06	0.000150564
WT MPP4	Ppdpf	5785.96	-0.541592	0.090155	1.34323e-10	6.07488e-09
WT MPP4	Ctsw	759.801	-0.544845	0.166417	3.24777e-05	0.000531859
WT MPP4	Abcd2	575.535	-0.544873	0.232046	0.000333288	0.00413684
WT MPP4	Rilpl1	346.483	-0.54671	0.324875	0.00136348	0.0139346
WT MPP4	Cacnb1	191.129	-0.547066	0.411351	0.00281076	0.0250024
WT MPP4	Lrp5	1029.64	-0.548472	0.268249	0.000638214	0.00728655
WT MPP4	Itpkb	733.931	-0.549698	0.233089	0.000322034	0.00403106
WT MPP4	Ablim1	2782.36	-0.551166	0.123941	4.64314e-07	1.16118e-05
WT MPP4	Them6	251.575	-0.551294	0.288988	0.000845938	0.0092287
WT MPP4	Ttll9	88.5665	-0.553228	0.627119	0.00668492	0.050069
WT MPP4	Cd28	72.286	-0.553278	0.706544	0.00793474	0.0572504
WT MPP4	Pkib	804.553	-0.556577	0.197136	0.000106029	0.00152817
WT MPP4	Tmem173	6330.02	-0.558472	0.0845232	2.75046e-12	1.49615e-10
WT MPP4	C920009B18Rik	99.5704	-0.559387	0.435436	0.00299787	0.0263295
WT MPP4	Tnfaip1	1341.07	-0.560138	0.146526	5.34194e-06	0.000105269
WT MPP4	Rasgrp2	8624.07	-0.561063	0.134336	1.39657e-06	3.13982e-05
WT MPP4	Btbd16	62.7307	-0.563421	0.559858	0.00517726	0.040768
WT MPP4	P2ry13	202.736	-0.563604	0.457931	0.0033141	0.0284044
WT MPP4	Xrcc6	9974.19	-0.563697	0.0695854	4.0648e-17	3.77803e-15
WT MPP4	Ggta1	3675.25	-0.564263	0.111799	2.62184e-08	8.20908e-07
WT MPP4	Mxd3	686.245	-0.564315	0.14548	4.31451e-06	8.69087e-05
WT MPP4	Bcl2	4008.82	-0.565099	0.107083	7.9154e-09	2.69261e-07
WT MPP4	4930427A07Rik	2764.57	-0.565689	0.112938	3.16393e-08	9.80237e-07
WT MPP4	Cd4	268.282	-0.567187	0.397856	0.00220821	0.0207088
WT MPP4	Ly9	2782.89	-0.567907	0.110941	1.79274e-08	5.8782e-07
WT MPP4	Gfra1	171.647	-0.568767	1.18981	0.00966686	0.0664963
WT MPP4	Il6ra	1017.3	-0.569779	0.154044	8.00729e-06	0.000152695
WT MPP4	Slc29a3	1919.14	-0.570757	0.119997	1.06608e-07	3.00334e-06
WT MPP4	Ccl3	2516.94	-0.571856	0.78345	0.00825834	0.0592234
WT MPP4	Nfatc2	427.518	-0.571911	0.345552	0.00136329	0.0139346
WT MPP4	Hivep3	510.575	-0.572115	0.243553	0.000311899	0.003925
WT MPP4	Rdh12	776.908	-0.572179	0.207635	0.000120795	0.0017035
WT MPP4	Nkx2-3	1116.25	-0.573832	0.221261	0.000177662	0.00241883
WT MPP4	Sh2d5	5489.46	-0.574585	0.113573	2.37613e-08	7.56006e-07
WT MPP4	Glipr2	2132.73	-0.57649	0.13904	1.50473e-06	3.36399e-05
WT MPP4	Sidt2	1471.42	-0.576775	0.14157	1.99704e-06	4.35732e-05
WT MPP4	Uvrag	2344.04	-0.578277	0.134907	8.44543e-07	1.9938e-05
WT MPP4	Cbx8	821.045	-0.579408	0.167665	1.72254e-05	0.00030804
WT MPP4	Dzip1	205.507	-0.581942	0.391509	0.00188802	0.0182673
WT MPP4	Smap2	2335.39	-0.583839	0.109612	5.66881e-09	1.97972e-07
WT MPP4	5830418P13Rik	143.812	-0.589871	0.413688	0.00210258	0.0198869
WT MPP4	Fam234a	1661.95	-0.596075	0.151987	3.36481e-06	6.96811e-05
WT MPP4	Cd93	7726.06	-0.597536	0.0855398	1.72053e-13	1.08605e-11
WT MPP4	Zcchc24	133.116	-0.599333	0.419809	0.00205472	0.0195754
WT MPP4	Fam129b	1146.3	-0.599684	0.249937	0.000262131	0.00337058
WT MPP4	D5Ertd605e	951.089	-0.600738	0.183509	2.82893e-05	0.000475679
WT MPP4	Wdr86	265.475	-0.601593	0.331053	0.000914713	0.00986953
WT MPP4	Cd52	4969.44	-0.60258	0.178064	2.02561e-05	0.000353181
WT MPP4	Tecpr1	822.667	-0.604122	0.144889	1.25828e-06	2.88404e-05
WT MPP4	Amica1	105.82	-0.60414	0.626973	0.00510449	0.0404114
WT MPP4	Zmiz1	3281.12	-0.606974	0.103019	2.07687e-10	9.07976e-09
WT MPP4	Kbtbd11	439.106	-0.607008	0.31026	0.00067567	0.00766148
WT MPP4	Csrnp1	2882.36	-0.610018	0.146985	1.33583e-06	3.02651e-05
WT MPP4	Cyb561a3	2277.09	-0.611364	0.124108	4.0441e-08	1.23032e-06
WT MPP4	Slc16a11	1272.58	-0.61145	0.343398	0.00096785	0.0103577
WT MPP4	Kif23	3984.13	-0.611617	0.0875459	1.59855e-13	1.01448e-11
WT MPP4	Xpc	7901.52	-0.613205	0.0731609	3.06107e-18	3.1149e-16
WT MPP4	P2ry14	4331.32	-0.613221	0.103861	1.87696e-10	8.32918e-09
WT MPP4	Fam78a	1039.91	-0.614039	0.181884	2.01853e-05	0.000352466
WT MPP4	Ppp1r3b	939.012	-0.617285	0.20393	5.43388e-05	0.000846194
WT MPP4	Bcl11a	5538.18	-0.617398	0.0914312	7.91467e-13	4.648e-11
WT MPP4	C230096K16Rik	76.956	-0.618564	0.69011	0.00557448	0.043277
WT MPP4	Baiap3	188.339	-0.620793	0.540941	0.00346484	0.0295087
WT MPP4	D8Ertd82e	68.5796	-0.62095	0.811707	0.00693161	0.0513627
WT MPP4	4930555A03Rik	837.584	-0.621151	0.142797	5.62911e-07	1.3672e-05
WT MPP4	Lca5	237.208	-0.621303	0.331462	0.000780412	0.00860933
WT MPP4	Pstpip1	3746.11	-0.623271	0.116736	4.52542e-09	1.6286e-07
WT MPP4	Mei4	300.387	-0.6267	0.335527	0.000783161	0.00862354
WT MPP4	Adgrg3	13258.6	-0.627058	0.112889	1.35349e-09	5.2211e-08
WT MPP4	Prr5	1141.9	-0.627502	0.563158	0.00364756	0.0307103
WT MPP4	Parpbp	463.968	-0.627794	0.210393	5.95744e-05	0.000919237
WT MPP4	Gm26740	114.297	-0.62901	0.499106	0.00272306	0.0243877
WT MPP4	Cd180	726.305	-0.630445	0.164089	4.09651e-06	8.2942e-05
WT MPP4	Obfc1	787.911	-0.631152	0.132107	7.77324e-08	2.26556e-06
WT MPP4	Kif17	1355.29	-0.632513	0.180275	1.27538e-05	0.000233043
WT MPP4	Slc26a11	806.224	-0.635106	0.202286	3.83607e-05	0.000621138
WT MPP4	Sesn1	8174.55	-0.635456	0.0741885	5.5953e-19	6.23085e-17
WT MPP4	Ly6a	1680.7	-0.637899	0.143357	3.45438e-07	8.88356e-06
WT MPP4	Smim14	8342.71	-0.6398	0.077884	1.07309e-17	1.03826e-15
WT MPP4	Pag1	1011	-0.640517	0.136661	1.15871e-07	3.23343e-06
WT MPP4	Foxm1	578.891	-0.642261	0.178236	9.13316e-06	0.000171668
WT MPP4	Pip4k2a	953.984	-0.642356	0.274901	0.000276933	0.00354573
WT MPP4	Ifnar2	4596.22	-0.64323	0.0732069	7.69467e-20	9.17454e-18
WT MPP4	Rab36	190.15	-0.646234	0.455954	0.00191681	0.0185156
WT MPP4	Entpd1	1126.86	-0.648064	0.187151	1.42351e-05	0.000257717
WT MPP4	Rab6b	256.176	-0.648378	0.367253	0.00093173	0.0100257
WT MPP4	Tbc1d10c	9833.49	-0.649264	0.0680647	6.9844e-23	1.11411e-20
WT MPP4	Calhm2	1038.09	-0.649456	0.135444	6.70591e-08	1.99387e-06
WT MPP4	Chd3os	614.166	-0.653511	0.170997	4.15476e-06	8.38339e-05
WT MPP4	St3gal5	204.435	-0.654202	0.450995	0.00176522	0.0172775
WT MPP4	Zdhhc8	515.479	-0.660858	0.283644	0.000271883	0.00348837
WT MPP4	Slc9a7	384.147	-0.663015	0.226271	6.39498e-05	0.000976537
WT MPP4	Smoc1	142.659	-0.663033	0.611478	0.00359375	0.0303655
WT MPP4	Rab11fip4	122.265	-0.663098	0.482875	0.00203315	0.0193933
WT MPP4	Il6st	1560.55	-0.664693	0.168533	2.56651e-06	5.43898e-05
WT MPP4	Hgfac	127.385	-0.666656	0.495064	0.00213178	0.0201309
WT MPP4	Cd82	3254.71	-0.668801	0.115839	3.23098e-10	1.35724e-08
WT MPP4	Ppm1l	501.224	-0.669388	0.186796	9.17361e-06	0.000172155
WT MPP4	Agpat3	257.532	-0.670299	0.321401	0.00045652	0.00539415
WT MPP4	Pycr1	487.305	-0.67055	0.182813	6.87531e-06	0.000132825
WT MPP4	Mef2a	1568.74	-0.670636	0.199749	1.88329e-05	0.00033279
WT MPP4	Sla2	1029.82	-0.672274	0.164093	1.3863e-06	3.12886e-05
WT MPP4	Phf11b	768.618	-0.675894	0.283965	0.000236644	0.00310372
WT MPP4	Pld2	147.418	-0.676521	0.527299	0.00237879	0.0218979
WT MPP4	Ppcdc	3160.71	-0.677203	0.129172	6.21384e-09	2.1573e-07
WT MPP4	Padi2	1113.06	-0.677254	0.196021	1.37105e-05	0.000248982
WT MPP4	Ccdc102a	232.355	-0.679039	0.290343	0.000258408	0.00333361
WT MPP4	Fam83d	844.587	-0.679642	0.145354	1.07828e-07	3.03049e-06
WT MPP4	Gm1966	1652.69	-0.68994	0.186469	5.90324e-06	0.000115177
WT MPP4	Cacfd1	1187.51	-0.690629	0.130649	4.70295e-09	1.68223e-07
WT MPP4	Nlrp10	411.325	-0.691245	0.209721	2.18072e-05	0.000375785
WT MPP4	Gphn	893.119	-0.692029	0.215861	2.84004e-05	0.000476868
WT MPP4	H2afy	54677.4	-0.692671	0.294771	0.000246564	0.00319477
WT MPP4	Auts2	255.531	-0.693341	0.361205	0.00062584	0.00716529
WT MPP4	Cyth4	5381.3	-0.69588	0.203773	1.50154e-05	0.000271013
WT MPP4	Enc1	222.623	-0.696738	0.388993	0.000814427	0.0089179
WT MPP4	Peak1	548.238	-0.698592	0.199877	1.15727e-05	0.000213111
WT MPP4	Dcaf12l1	201.512	-0.69889	0.296572	0.000240539	0.00314204
WT MPP4	Havcr2	277.646	-0.701768	0.405446	0.00091572	0.00987138
WT MPP4	BC064078	1048.53	-0.702711	0.171531	1.29149e-06	2.94311e-05
WT MPP4	Cep164	618.852	-0.702886	0.17995	2.71861e-06	5.72023e-05
WT MPP4	Hoxa9	4813.83	-0.703276	0.165037	6.52616e-07	1.57214e-05
WT MPP4	Mier3	2004.22	-0.715161	0.146082	3.35324e-08	1.03346e-06
WT MPP4	Cobll1	890.972	-0.715266	0.269627	0.000117798	0.00167327
WT MPP4	Kif5a	156.222	-0.717116	0.451761	0.00120099	0.0125123
WT MPP4	Arhgef3	3161.36	-0.718637	0.117443	3.31113e-11	1.60842e-09
WT MPP4	Siglece	148.74	-0.71955	0.458354	0.00123999	0.0128732
WT MPP4	Rgs10	787.013	-0.720666	0.121178	9.52852e-11	4.39354e-09
WT MPP4	Fbxo32	823.288	-0.720762	0.272681	0.000119595	0.00169065
WT MPP4	Dgkd	2223.81	-0.7215	0.0911283	8.33483e-17	7.56802e-15
WT MPP4	Fam71e1	137.668	-0.723269	0.292632	0.00017858	0.00242852
WT MPP4	Mgat1	15194	-0.723504	0.102303	5.25776e-14	3.54643e-12
WT MPP4	Il1r2	225.286	-0.72435	0.344879	0.000406719	0.00489889
WT MPP4	Sqrdl	952.397	-0.730458	0.173237	7.45776e-07	1.78201e-05
WT MPP4	Arap2	590.507	-0.733999	0.321701	0.000270231	0.00347095
WT MPP4	Gm7694	399.224	-0.734138	0.310496	0.000224586	0.00298538
WT MPP4	Rgs3	633.398	-0.7343	0.160992	1.61284e-07	4.41716e-06
WT MPP4	Clec12a	4251.9	-0.735143	0.170751	5.0631e-07	1.25382e-05
WT MPP4	Dok2	3966.09	-0.735351	0.135164	1.77526e-09	6.80361e-08
WT MPP4	6330416G13Rik	930.561	-0.737638	0.162801	1.84207e-07	5.0101e-06
WT MPP4	B3gnt3	177.121	-0.737767	0.400613	0.000689498	0.00776606
WT MPP4	Itgb7	2453.64	-0.739194	0.150863	3.11003e-08	9.66075e-07
WT MPP4	Slc14a1	2001.68	-0.739413	0.147518	1.75374e-08	5.76635e-07
WT MPP4	Themis2	1909.35	-0.741083	0.170222	4.06079e-07	1.03083e-05
WT MPP4	Rfx2	262.752	-0.741468	0.382836	0.000562074	0.00652382
WT MPP4	Cbx2	1280.71	-0.741527	0.188134	2.21634e-06	4.78276e-05
WT MPP4	Pik3ap1	1466.71	-0.74161	0.12579	1.23346e-10	5.62153e-09
WT MPP4	Rtn4rl1	59.5616	-0.742266	0.731531	0.00350494	0.0297643
WT MPP4	Haao	1988.14	-0.746162	0.109797	3.49267e-13	2.11423e-11
WT MPP4	Fam234b	1207.85	-0.747694	0.191817	2.59319e-06	5.48567e-05
WT MPP4	Lrrc75a	167.592	-0.751928	0.36426	0.00042304	0.00507476
WT MPP4	Cd69	3871.2	-0.752326	0.627411	0.00244925	0.0223769
WT MPP4	Ano10	971.217	-0.757693	0.116259	2.27158e-12	1.24715e-10
WT MPP4	Lfng	1310.22	-0.758323	0.268975	7.36682e-05	0.00110774
WT MPP4	Akap12	68.9988	-0.764606	0.765887	0.00346399	0.0295087
WT MPP4	Il21r	1633.9	-0.771216	0.140625	1.29601e-09	5.06561e-08
WT MPP4	Tnip3	1162.6	-0.774601	0.291649	0.00010835	0.00155781
WT MPP4	Tmem229b	3440.43	-0.777949	0.155947	1.86002e-08	6.0727e-07
WT MPP4	Tmem109	2880.38	-0.780638	0.113819	2.11099e-13	1.31842e-11
WT MPP4	Ppp1r18	3999.98	-0.783522	0.108783	1.77498e-14	1.27755e-12
WT MPP4	Cd2ap	491.442	-0.787253	0.34254	0.000243705	0.00316469
WT MPP4	Rai2	75.4505	-0.791547	0.936595	0.00430885	0.0352417
WT MPP4	Tmem154	995.101	-0.792902	0.219782	7.00693e-06	0.000135147
WT MPP4	Lbh	1170.73	-0.801234	0.111255	1.75789e-14	1.27302e-12
WT MPP4	Icosl	336.712	-0.802902	0.29569	9.10481e-05	0.00133341
WT MPP4	Tspan2	1280.04	-0.806039	0.246187	2.01043e-05	0.000351573
WT MPP4	Gm5111	1053.37	-0.807759	0.19513	9.34602e-07	2.1889e-05
WT MPP4	St8sia4	3177.99	-0.81176	0.135321	5.96016e-11	2.83684e-09
WT MPP4	Rpgrip1	625.643	-0.811991	0.219383	4.99158e-06	9.93602e-05
WT MPP4	Meis3	118.235	-0.813462	0.677838	0.00220677	0.0207088
WT MPP4	5830432E09Rik	386.861	-0.816351	0.229785	8.28552e-06	0.000157492
WT MPP4	Pitx2	108.731	-0.823398	0.633874	0.00180425	0.0175721
WT MPP4	Ctr9	8206.77	-0.830871	0.111565	2.80088e-15	2.2041e-13
WT MPP4	Paqr5	1794	-0.834034	0.201054	8.90372e-07	2.08945e-05
WT MPP4	Nim1k	518.564	-0.834195	0.228377	5.84128e-06	0.000114346
WT MPP4	Abi3	584.967	-0.83469	0.205749	1.29154e-06	2.94311e-05
WT MPP4	Sh3tc1	286.231	-0.838964	0.277231	3.97115e-05	0.00063863
WT MPP4	2410018L13Rik	91.6905	-0.842331	0.505489	0.000857814	0.00934962
WT MPP4	Zc3h12d	204.262	-0.846924	0.314655	9.28344e-05	0.00135453
WT MPP4	Aldh1b1	1131.51	-0.847388	0.141792	6.85955e-11	3.2131e-09
WT MPP4	Evpl	133.594	-0.859251	0.859995	0.00294604	0.0260546
WT MPP4	5031414D18Rik	563.982	-0.861508	0.19645	3.22003e-07	8.35367e-06
WT MPP4	9930111J21Rik1	335.167	-0.865657	0.232282	4.46221e-06	8.97306e-05
WT MPP4	Fam167a	254.941	-0.873867	0.514278	0.000772109	0.00854169
WT MPP4	Nav1	1385.55	-0.874987	0.175581	1.86235e-08	6.0727e-07
WT MPP4	Camkv	101.317	-0.877149	1.30056	0.00459942	0.0371098
WT MPP4	Fbxw4	620.333	-0.878959	0.151072	1.83161e-10	8.1586e-09
WT MPP4	Bcl9l	436.918	-0.888742	0.202942	3.3326e-07	8.62675e-06
WT MPP4	Rnf141	2399.8	-0.88919	0.0969881	1.55113e-21	2.23287e-19
WT MPP4	Ptpro	64.3239	-0.892614	0.740298	0.00193025	0.018615
WT MPP4	Hoxa3	133.731	-0.896256	0.347942	0.000117638	0.00167301
WT MPP4	Il17re	1687.24	-0.903696	0.131885	2.36813e-13	1.46353e-11
WT MPP4	Tle3	1439.42	-0.90727	0.163237	8.63876e-10	3.49219e-08
WT MPP4	Ccnd1	1826.12	-0.908265	0.151438	6.44809e-11	3.0324e-09
WT MPP4	Tmc8	176.166	-0.917097	0.405146	0.000231506	0.0030533
WT MPP4	Plekha6	89.4959	-0.917944	0.614943	0.00109017	0.0114661
WT MPP4	Cldn4	93.8319	-0.92046	0.698822	0.00151035	0.0151471
WT MPP4	E430014B02Rik	283.272	-0.920719	0.505618	0.000573501	0.00664338
WT MPP4	Adam2	64.4806	-0.921409	0.615439	0.00107607	0.0113512
WT MPP4	Gimap7	675.865	-0.924135	0.412144	0.000240807	0.00314204
WT MPP4	Gm19708	112.613	-0.925835	0.348339	9.52617e-05	0.00138652
WT MPP4	Epb41l4b	946.936	-0.927958	0.236848	2.23373e-06	4.81148e-05
WT MPP4	Tmem158	121.125	-0.930035	0.700362	0.00146073	0.0147498
WT MPP4	Ldlrad4	844.585	-0.930618	0.211163	3.02692e-07	7.88736e-06
WT MPP4	Tcf4	8295.25	-0.931213	0.0921221	1.89812e-25	3.55641e-23
WT MPP4	Net1	2948.17	-0.941501	0.0968221	9.21474e-24	1.59957e-21
WT MPP4	Il18rap	2462.11	-0.942075	0.176915	3.32355e-09	1.21084e-07
WT MPP4	Sdc3	143.101	-0.942155	0.84139	0.00209706	0.0198506
WT MPP4	H2-Ob	4521.25	-0.942756	0.1709	1.1566e-09	4.56607e-08
WT MPP4	Tapt1	1008.45	-0.944842	0.216974	3.85191e-07	9.84155e-06
WT MPP4	Gsn	1924.26	-0.949296	0.165708	3.47313e-10	1.45329e-08
WT MPP4	Unc93b1	7375.09	-0.951643	0.129784	8.44174e-15	6.42879e-13
WT MPP4	Smox	1214.66	-0.952337	0.122582	3.01266e-16	2.59573e-14
WT MPP4	Aim1	149.025	-0.952428	0.53887	0.00061482	0.00704596
WT MPP4	Emb	21702.4	-0.95596	0.0873398	2.94679e-29	7.09874e-27
WT MPP4	Gpr171	10259.1	-0.956707	0.107028	1.58072e-20	1.98498e-18
WT MPP4	Ccser1	179.55	-0.962258	0.397079	0.0001581	0.00218526
WT MPP4	Plxnb2	1176.18	-0.962931	0.185488	7.03105e-09	2.42674e-07
WT MPP4	Aim1l	151.581	-0.9754	0.47409	0.000337152	0.00417601
WT MPP4	Gm27252	105.508	-0.976946	0.505881	0.000433592	0.00517329
WT MPP4	Hdac11	356.802	-0.97995	0.202535	4.32442e-08	1.31222e-06
WT MPP4	Itgax	103.976	-0.98581	0.875947	0.00195349	0.0187624
WT MPP4	Lsp1	15022.1	-0.987268	0.0872558	5.41283e-31	1.45212e-28
WT MPP4	Tmem38a	199.582	-0.994085	0.32141	3.12242e-05	0.000516263
WT MPP4	Pld4	1023.27	-0.995128	0.296885	1.50984e-05	0.000272094
WT MPP4	Myl10	4308.44	-0.995382	0.728019	0.0012437	0.0128904
WT MPP4	Klf3	1146.75	-1.00024	0.291216	1.1782e-05	0.000216628
WT MPP4	Akna	2518.16	-1.00221	0.160921	1.90778e-11	9.53701e-10
WT MPP4	Zcchc18	389.745	-1.00798	0.207206	3.97296e-08	1.2118e-06
WT MPP4	Ppfia4	281.207	-1.00813	0.252692	1.78394e-06	3.92135e-05
WT MPP4	5031439G07Rik	703.98	-1.01002	0.213519	7.59085e-08	2.21788e-06
WT MPP4	Baiap2	975.403	-1.0112	0.151176	9.68061e-13	5.60147e-11
WT MPP4	Tmem121	1164.25	-1.01608	0.195487	7.48696e-09	2.56162e-07
WT MPP4	Trp53i11	2452.61	-1.0162	0.182755	1.04833e-09	4.18056e-08
WT MPP4	Sulf2	116.487	-1.01996	0.581249	0.000583771	0.0067425
WT MPP4	Mctp2	489.172	-1.02089	0.313201	1.97028e-05	0.000346506
WT MPP4	Clcf1	756.559	-1.02349	0.169178	6.08093e-11	2.87117e-09
WT MPP4	Ralgds	712.462	-1.032	0.224796	1.4934e-07	4.11871e-06
WT MPP4	Sh3bp5	1474.45	-1.03676	0.155581	1.23531e-12	7.04423e-11
WT MPP4	Whrn	95.0897	-1.03978	0.533322	0.000392169	0.00475762
WT MPP4	9030617O03Rik	1225.84	-1.04088	0.233915	2.82675e-07	7.41489e-06
WT MPP4	Mef2c	14001.4	-1.05296	0.113411	9.64567e-22	1.42322e-19
WT MPP4	Dhrs3	8463.4	-1.05324	0.147646	4.97959e-14	3.39867e-12
WT MPP4	Il10ra	732.407	-1.05633	0.215689	3.66248e-08	1.12583e-06
WT MPP4	Myl4	252.107	-1.06027	0.243284	4.28206e-07	1.08234e-05
WT MPP4	Cd7	175.792	-1.06522	0.479235	0.000222424	0.00296666
WT MPP4	Gm11342	57.4113	-1.06702	1.17929	0.00257992	0.0234076
WT MPP4	Serpinh1	138.979	-1.0685	0.684686	0.000795242	0.00874672
WT MPP4	Sec31b	171.953	-1.07046	0.772402	0.00109333	0.0114717
WT MPP4	Arhgef10	793.107	-1.07054	0.248406	5.30266e-07	1.29981e-05
WT MPP4	Frmd6	2047.95	-1.07073	0.128684	5.20436e-18	5.11936e-16
WT MPP4	H2-DMb2	300.053	-1.0729	0.217141	3.04169e-08	9.49524e-07
WT MPP4	Camsap2	129.628	-1.07303	0.877536	0.00146504	0.0147806
WT MPP4	Gjb3	250.962	-1.07405	0.360704	4.11559e-05	0.00065738
WT MPP4	1700001O22Rik	166.171	-1.07604	0.466086	0.000184944	0.0025064
WT MPP4	Sapcd1	142.739	-1.07633	0.391814	7.13952e-05	0.00108045
WT MPP4	Stk10	2568.3	-1.07768	0.129218	4.52773e-18	4.4912e-16
WT MPP4	Tmem119	452.773	-1.0796	0.259744	9.93049e-07	2.30747e-05
WT MPP4	Scpep1	1789.52	-1.08138	0.131794	1.40661e-17	1.34989e-15
WT MPP4	Caskin2	292.739	-1.08473	0.363065	4.00028e-05	0.00064244
WT MPP4	Ighm	26043.8	-1.08665	0.44663	0.0001416	0.00197804
WT MPP4	Fzd9	111.254	-1.10252	0.860303	0.00127133	0.0131408
WT MPP4	Uchl1	233.026	-1.10814	0.251459	3.67307e-07	9.42541e-06
WT MPP4	N4bp3	933.127	-1.11625	0.237439	1.01217e-07	2.87203e-06
WT MPP4	Smad7	283.028	-1.12098	0.299732	4.60464e-06	9.22804e-05
WT MPP4	2410004P03Rik	261.545	-1.13051	0.27143	1.00097e-06	2.3213e-05
WT MPP4	Dusp22	209.781	-1.13857	0.2868	2.09194e-06	4.53921e-05
WT MPP4	Tnfrsf13c	877.652	-1.13897	0.204733	1.33182e-09	5.15436e-08
WT MPP4	Mgst2	736.147	-1.14474	0.22807	2.31463e-08	7.42441e-07
WT MPP4	Gapt	490.746	-1.14834	0.228092	2.15739e-08	6.95789e-07
WT MPP4	Ptafr	805.24	-1.16194	0.197791	2.36359e-10	1.01454e-08
WT MPP4	Cd276	122.512	-1.16508	0.771619	0.000781656	0.008615
WT MPP4	Kcnh2	217.102	-1.16642	0.374343	2.82501e-05	0.000475679
WT MPP4	Cacna2d4	247.15	-1.16871	0.33916	1.15417e-05	0.000213076
WT MPP4	Egfl7	9478.77	-1.17115	0.139269	3.27255e-18	3.30164e-16
WT MPP4	Fgd2	4223.6	-1.17252	0.112438	1.66955e-26	3.34022e-24
WT MPP4	Hlx	631.873	-1.17712	0.21816	3.51527e-09	1.27283e-07
WT MPP4	Pou2f2	1686.81	-1.18489	0.138131	7.98368e-19	8.72587e-17
WT MPP4	Gpr18	333.976	-1.18938	0.237146	2.49873e-08	7.9075e-07
WT MPP4	Itgb5	345.072	-1.19016	0.477406	0.000115783	0.00164861
WT MPP4	Fads3	104.816	-1.19608	0.552391	0.000222299	0.00296666
WT MPP4	Dennd2a	57.9333	-1.2029	0.803622	0.000768398	0.00850861
WT MPP4	Slc9a9	1246.35	-1.20911	0.13426	1.91087e-20	2.37431e-18
WT MPP4	5830444F18Rik	370.925	-1.21127	0.540757	0.000189588	0.00256052
WT MPP4	Gem	967.168	-1.21228	0.241286	2.45198e-08	7.78043e-07
WT MPP4	Cass4	196.194	-1.25076	0.454571	6.39317e-05	0.000976537
WT MPP4	Jakmip1	2077.98	-1.25205	0.14171	9.27952e-20	1.08451e-17
WT MPP4	C230085N15Rik	1387.8	-1.25346	0.590717	0.000229428	0.00303947
WT MPP4	Gm26597	836.138	-1.25994	0.572761	0.00019644	0.00264399
WT MPP4	Myof	530.164	-1.26292	0.307422	1.3226e-06	3.0023e-05
WT MPP4	Gprin3	159.255	-1.26749	0.38491	1.72496e-05	0.00030804
WT MPP4	Lax1	1408.16	-1.28569	0.137922	1.12188e-21	1.6349e-19
WT MPP4	Rbm47	672.378	-1.29149	0.337784	3.57754e-06	7.35702e-05
WT MPP4	Gcsam	352.12	-1.29524	0.194258	1.96457e-12	1.08364e-10
WT MPP4	Them7	281.409	-1.29761	0.218207	1.80855e-10	8.08639e-09
WT MPP4	Il1r1	2705.92	-1.30133	0.187002	2.71536e-13	1.66938e-11
WT MPP4	Trib3	265.29	-1.30135	0.402917	2.00391e-05	0.000350952
WT MPP4	Atp1a3	1035.49	-1.30533	0.239914	3.10822e-09	1.14297e-07
WT MPP4	Nucb2	507.113	-1.30779	0.300076	5.06669e-07	1.25382e-05
WT MPP4	Hdac9	348.996	-1.31745	0.352147	4.64159e-06	9.28633e-05
WT MPP4	Sv2a	194.189	-1.324	0.391288	1.32131e-05	0.00024069
WT MPP4	St3gal6	354.578	-1.33979	0.321617	1.06825e-06	2.46763e-05
WT MPP4	Dtx4	659.137	-1.34179	0.294502	2.23071e-07	5.98439e-06
WT MPP4	Bcam	144.337	-1.34297	0.563653	0.000128113	0.00179602
WT MPP4	Ets1	2033.66	-1.35654	0.192226	1.37111e-13	8.79597e-12
WT MPP4	Fxyd1	72.2784	-1.35721	0.492945	5.9132e-05	0.000913606
WT MPP4	Cdk19	3470.22	-1.36057	0.140591	3.72078e-23	6.10001e-21
WT MPP4	Gm37248	193.484	-1.36355	0.513985	7.28322e-05	0.00109797
WT MPP4	Rasa4	1882.94	-1.37516	0.119796	1.74729e-31	4.79651e-29
WT MPP4	Satb1	4658.13	-1.37829	0.126416	1.14194e-28	2.64304e-26
WT MPP4	Icos	231.181	-1.38832	0.220001	1.97793e-11	9.80988e-10
WT MPP4	Tnni2	181.457	-1.39521	0.292934	8.88443e-08	2.57012e-06
WT MPP4	Mmp11	264.36	-1.39632	0.39209	7.75417e-06	0.00014883
WT MPP4	Rftn2	334.713	-1.39826	0.253526	2.07778e-09	7.93726e-08
WT MPP4	Irf8	8376.59	-1.41519	0.239555	2.25175e-10	9.7006e-09
WT MPP4	Cd74	2794.54	-1.42359	0.197996	5.08825e-14	3.45182e-12
WT MPP4	Tnfsf8	194.972	-1.42764	0.583906	0.000105682	0.00152503
WT MPP4	Sgsm1	536.326	-1.43233	0.213084	1.31892e-12	7.41361e-11
WT MPP4	Azin2	162.84	-1.43641	0.428106	1.33966e-05	0.000243657
WT MPP4	Rara	649.219	-1.44236	0.19904	3.30993e-14	2.28482e-12
WT MPP4	H2-Aa	900.283	-1.45079	0.219892	2.96098e-12	1.59311e-10
WT MPP4	H2-Eb1	482.087	-1.45204	0.265288	2.52051e-09	9.32668e-08
WT MPP4	P2rx7	316.77	-1.45918	0.309197	1.04729e-07	2.96456e-06
WT MPP4	Ahnak	182.938	-1.4687	0.300179	4.68399e-08	1.41045e-06
WT MPP4	Clec2i	886.763	-1.48254	0.494797	3.14381e-05	0.000518928
WT MPP4	Spef2	101.104	-1.49258	0.584467	8.07646e-05	0.00120677
WT MPP4	Dyrk4	71.8449	-1.49861	0.747593	0.000231139	0.00305187
WT MPP4	Spag1	288.749	-1.50347	0.347399	5.30761e-07	1.29981e-05
WT MPP4	Abtb2	112.169	-1.524	0.387785	2.25326e-06	4.8359e-05
WT MPP4	Bfsp2	155.486	-1.54265	0.328045	1.05154e-07	2.96945e-06
WT MPP4	Gm3739	54.5569	-1.55176	0.618496	8.44713e-05	0.00125421
WT MPP4	Lck	3315.23	-1.55266	0.118115	1.37948e-40	5.81551e-38
WT MPP4	Sh2d2a	82.6432	-1.55704	0.543949	4.01805e-05	0.000644417
WT MPP4	Cd5	104.766	-1.56454	0.437438	6.62998e-06	0.00012893
WT MPP4	Cd300lb	943.812	-1.6055	0.24001	1.24967e-12	7.07949e-11
WT MPP4	Mx1	119.459	-1.61024	0.436591	4.58695e-06	9.20823e-05
WT MPP4	Gm4955	416.902	-1.62099	0.34374	9.08085e-08	2.6144e-06
WT MPP4	Snn	1570.51	-1.63743	0.177534	1.65939e-21	2.33183e-19
WT MPP4	A430105I19Rik	66.4743	-1.64668	0.55128	2.84742e-05	0.000477428
WT MPP4	Gas6	490.609	-1.64945	0.274839	9.3201e-11	4.31429e-09
WT MPP4	Ifi27l2a	505.663	-1.65998	0.332504	2.33354e-08	7.46479e-07
WT MPP4	Pygm	331.168	-1.67954	0.355549	8.14014e-08	2.36666e-06
WT MPP4	Card11	160.259	-1.68772	0.349977	5.09337e-08	1.52983e-06
WT MPP4	Amdhd1	82.6486	-1.68845	0.614429	4.68673e-05	0.000740592
WT MPP4	Drc7	1058.61	-1.6904	0.214539	1.60145e-16	1.41071e-14
WT MPP4	Nsg2	133.921	-1.6934	0.396761	5.61032e-07	1.36545e-05
WT MPP4	Il20ra	76.6374	-1.69362	0.616306	4.67049e-05	0.000739015
WT MPP4	Grap	131.46	-1.70781	0.474109	5.50311e-06	0.000108265
WT MPP4	Shisa8	1362.37	-1.71351	0.591568	3.33704e-05	0.000544819
WT MPP4	Colq	54.7595	-1.71564	0.857287	0.000199309	0.00267955
WT MPP4	Phlda3	679.363	-1.72932	0.25794	8.62259e-13	5.01385e-11
WT MPP4	Hs3st1	64.4534	-1.73102	0.702011	8.13124e-05	0.00121342
WT MPP4	Wdr35	314.393	-1.73684	0.329159	4.87287e-09	1.73251e-07
WT MPP4	Pirb	170.155	-1.74036	0.380081	1.44982e-07	4.0173e-06
WT MPP4	Lgmn	678.566	-1.74277	0.313362	1.02017e-09	4.08205e-08
WT MPP4	Lrp1	170.13	-1.74347	0.56375	2.08196e-05	0.000361478
WT MPP4	Scn1b	101.592	-1.74787	0.52236	1.09657e-05	0.000203841
WT MPP4	Ctss	2060.58	-1.74842	0.142552	5.89417e-36	1.98785e-33
WT MPP4	Kmo	358.444	-1.75524	0.279333	1.3069e-11	6.73651e-10
WT MPP4	Tpm4	3090.42	-1.77179	0.141839	3.26339e-37	1.13297e-34
WT MPP4	Nfil3	642.294	-1.78118	0.256167	1.36592e-13	8.79597e-12
WT MPP4	Rgs8	100.312	-1.78338	0.689352	6.17375e-05	0.000947659
WT MPP4	Atp1b1	235.313	-1.79655	0.302865	1.07167e-10	4.92217e-09
WT MPP4	Ncf1	2707.01	-1.79734	0.125186	3.46805e-48	2.15457e-45
WT MPP4	Ephb2	182.186	-1.80497	0.587278	2.09754e-05	0.000363041
WT MPP4	Cd247	173.015	-1.80669	0.310183	1.99825e-10	8.80126e-09
WT MPP4	Camk1d	1295.12	-1.82235	0.186627	5.50572e-24	9.69992e-22
WT MPP4	Phf11c	122.475	-1.83904	0.432414	5.16467e-07	1.27008e-05
WT MPP4	8430408G22Rik	557.26	-1.84071	0.272584	4.8735e-13	2.90539e-11
WT MPP4	Actn2	64.6636	-1.87034	0.649156	3.14824e-05	0.000518928
WT MPP4	Btla	548.197	-1.87112	0.380802	2.58574e-08	8.16043e-07
WT MPP4	Ppp1r16b	297.302	-1.9007	0.263427	1.60425e-14	1.16892e-12
WT MPP4	Gm42983	79.4588	-1.92594	0.524421	3.83785e-06	7.83771e-05
WT MPP4	Dse	52.9894	-1.92972	1.05978	0.000245346	0.00318249
WT MPP4	Gm38399	82.2493	-1.9434	0.413948	6.88744e-08	2.03142e-06
WT MPP4	Zfp658	190.396	-1.9438	0.567029	7.82418e-06	0.000149687
WT MPP4	Atp4a	55.3356	-1.9484	0.725672	4.63049e-05	0.000734654
WT MPP4	Sstr2	1319.39	-1.96087	0.170663	3.62619e-32	1.04399e-29
WT MPP4	Chl1	32.7231	-1.96274	1.66748	0.000658538	0.00748881
WT MPP4	Sorcs2	133.619	-1.97043	0.599582	1.13316e-05	0.000210312
WT MPP4	Zap70	95.6469	-1.97501	0.541734	4.07153e-06	8.25778e-05
WT MPP4	Tbxa2r	1597.71	-1.97641	0.18661	7.89291e-28	1.66371e-25
WT MPP4	Kynu	93.5525	-1.9794	0.515768	2.18144e-06	4.71606e-05
WT MPP4	Ulk4	45.9312	-1.99351	0.858627	9.38814e-05	0.00136812
WT MPP4	Slc27a2	225.219	-2.00149	0.380156	3.67025e-09	1.32488e-07
WT MPP4	Notch1	1695.19	-2.00984	0.189974	8.46785e-28	1.75359e-25
WT MPP4	Rgl1	803.547	-2.04801	0.303268	3.55585e-13	2.14149e-11
WT MPP4	Adora2b	116.202	-2.05912	0.403915	8.55087e-09	2.90042e-07
WT MPP4	Pacsin1	69.722	-2.09123	0.818622	5.71565e-05	0.0008854
WT MPP4	Flt3	24704	-2.11401	0.101251	1.55484e-98	6.11778e-95
WT MPP4	Noxred1	53.2234	-2.11946	0.495293	3.94242e-07	1.0051e-05
WT MPP4	Clu	101.049	-2.11982	0.449997	5.77018e-08	1.72871e-06
WT MPP4	Ankrd6	288.727	-2.16728	0.310363	6.60247e-14	4.40314e-12
WT MPP4	Il12a	5719.11	-2.20265	0.138238	7.1235e-59	5.25536e-56
WT MPP4	Spint1	272.449	-2.25619	0.403335	5.37188e-10	2.2094e-08
WT MPP4	Lpar1	255.439	-2.26234	0.941667	7.26741e-05	0.00109699
WT MPP4	Gm13919	90.3851	-2.26339	0.451529	1.28688e-08	4.29104e-07
WT MPP4	Gbp6	146.57	-2.27624	0.680843	9.05414e-06	0.000170455
WT MPP4	Card6	240.213	-2.36189	0.460528	7.33279e-09	2.51617e-07
WT MPP4	Ptger2	777.34	-2.36248	0.241844	3.72906e-24	6.66937e-22
WT MPP4	Cnn3	3636.2	-2.37038	0.181255	1.07574e-40	4.70297e-38
WT MPP4	Blnk	465.991	-2.47625	0.227436	3.99873e-29	9.44021e-27
WT MPP4	Mpeg1	1643.68	-2.49682	0.243206	3.15535e-26	6.10585e-24
WT MPP4	Rasgrp3	97.7357	-2.55095	0.77406	1.0229e-05	0.000190747
WT MPP4	Pydc4	137.719	-2.56031	0.589934	3.45436e-07	8.88356e-06
WT MPP4	Postn	82.2505	-2.5783	1.95159	0.000282503	0.00360504
WT MPP4	Krt83	75.9059	-2.59513	1.07178	6.31315e-05	0.000967798
WT MPP4	Il7r	432.498	-2.62506	0.345312	1.12679e-15	9.43307e-14
WT MPP4	Mn1	3562.01	-2.64263	0.14067	5.15697e-80	7.60912e-77
WT MPP4	Fgf13	160.069	-2.71045	0.342212	1.11787e-16	1.00673e-14
WT MPP4	Crispld2	134.532	-2.74523	1.2427	8.54229e-05	0.00126657
WT MPP4	Fcrl1	319.825	-2.8908	0.392267	1.11234e-14	8.31015e-13
WT MPP4	Ar	87.3192	-2.8967	0.929409	1.53257e-05	0.000275349
WT MPP4	Tlr7	503.139	-2.89956	0.296219	1.05116e-23	1.77255e-21
WT MPP4	Cd6	263.918	-2.9298	0.346001	1.99212e-18	2.07781e-16
WT MPP4	Ighv1-23	285.988	-2.93507	0.316647	1.62298e-21	2.30815e-19
WT MPP4	Slc35d3	695.603	-2.96293	0.320063	1.9203e-21	2.63572e-19
WT MPP4	5830405F06Rik	59.7066	-3.03643	0.765246	1.73315e-06	3.82395e-05
WT MPP4	Bank1	147.806	-3.06672	0.399615	1.54468e-15	1.26621e-13
WT MPP4	Rem2	61.2161	-3.0968	0.576829	4.68308e-09	1.68022e-07
WT MPP4	Sema3d	329.599	-3.10271	0.468714	2.9441e-12	1.59311e-10
WT MPP4	Tmem108	310.554	-3.13429	0.290412	5.21716e-28	1.16195e-25
WT MPP4	Ccr7	434.786	-3.20071	0.532712	1.50043e-10	6.75676e-09
WT MPP4	Arpp21	858.637	-3.2108	0.248692	6.71132e-39	2.73174e-36
WT MPP4	Rag2	481.275	-3.21291	0.318209	8.48623e-25	1.56518e-22
WT MPP4	Wfdc17	3652.24	-3.22299	0.295683	1.82677e-28	4.14678e-26
WT MPP4	Rag1	65.5298	-3.25465	0.743012	4.60388e-07	1.15381e-05
WT MPP4	Evl	1013.55	-3.29571	0.185693	3.68452e-71	4.34921e-68
WT MPP4	Cd33	762.513	-3.31281	0.24231	2.91498e-43	1.37634e-40
WT MPP4	Kcng1	873.963	-3.35238	0.296624	2.36663e-30	6.07297e-28
WT MPP4	AA467197	109.622	-3.45155	0.483183	1.19063e-13	7.76474e-12
WT MPP4	Ighj4	50.6567	-3.48886	0.544729	1.71013e-11	8.63879e-10
WT MPP4	Sdc4	547.169	-3.55503	0.288246	1.25306e-35	3.9976e-33
WT MPP4	Sdc1	1696.28	-3.59938	0.373179	9.59163e-23	1.50959e-20
WT MPP4	Ighj1	345.936	-3.64521	0.257227	3.00918e-46	1.69145e-43
WT MPP4	Emp1	1062.21	-3.68896	0.198947	2.12237e-77	2.7836e-74
WT MPP4	Ighv1-79	117.431	-3.70551	0.577448	1.703e-11	8.63879e-10
WT MPP4	Igf2r	458.463	-3.71645	0.516583	9.0583e-14	5.94023e-12
WT MPP4	Ighd4-1	72.4071	-3.76972	0.510918	2.3821e-14	1.68373e-12
WT MPP4	Mycl	57.597	-3.96893	1.09349	3.56252e-06	7.33891e-05
WT MPP4	Ccr9	227.095	-3.98117	0.436912	1.33249e-20	1.70965e-18
WT MPP4	Rasal1	281.029	-3.99973	1.70349	2.48279e-05	0.000423646
WT MPP4	RP23-92D22.3	835.912	-4.00026	0.43809	1.10663e-20	1.43545e-18
WT MPP4	Gm8891	63.4307	-4.00344	0.541416	1.98156e-14	1.41759e-12
WT MPP4	Cox6a2	550.833	-4.04355	0.318786	1.28237e-37	4.58699e-35
WT MPP4	Ctnnd2	97.8746	-4.05747	0.578309	2.92778e-13	1.78142e-11
WT MPP4	Ddit4l	70.1855	-4.05998	0.633879	1.71254e-11	8.63879e-10
WT MPP4	Ddx4	698.489	-4.08287	0.296907	8.73577e-44	4.48335e-41
WT MPP4	Cmah	1051.64	-4.17312	0.246205	3.21234e-65	2.70846e-62
WT MPP4	Ighv1-74	188.934	-4.21712	0.488386	7.9803e-19	8.72587e-17
WT MPP4	Gm43643	168.554	-4.28158	0.498239	1.0786e-18	1.15744e-16
WT MPP4	Slc18a1	443.247	-4.29688	0.352335	4.65874e-35	1.41004e-32
WT MPP4	St8sia1	62.9134	-4.35953	0.76991	1.10567e-09	4.37964e-08
WT MPP4	Ighv1-82	146.21	-4.67948	0.435927	6.15241e-28	1.32042e-25
WT MPP4	Wfdc18	228.301	-4.70795	0.333363	2.47647e-46	1.46161e-43
WT MPP4	Dntt	26785	-4.73367	0.229994	3.62008e-95	1.06829e-91
WT MPP4	Ighd	227.939	-4.80232	0.515128	7.88775e-22	1.17857e-19
WT MPP4	Mrvi1	172.092	-4.81476	0.979178	2.3686e-08	7.55648e-07
WT MPP4	Klhl30	115.804	-4.88054	1.54566	2.93342e-06	6.1069e-05
WT MPP4	Ighv1-77	242.4	-5.1917	0.410199	3.9784e-38	1.46753e-35
WT MPP4	Ighv1-75	52.804	-5.35063	0.925774	8.86587e-11	4.12019e-09
WT MPP4	Ighv1-76	76.2924	-5.48415	0.644421	2.49282e-19	2.82935e-17
WT MPP4	Ighv1-83	104.913	-6.10423	0.637527	1.45226e-24	2.63731e-22
WT MPP4	Gm19331	136.441	-6.17374	0.674117	5.03812e-23	8.14658e-21
WT MPP4	Lifr	89.5793	-9.1408	1.28676	1.63895e-17	1.56018e-15

## Sheet: DE genes Ebf1KOvsWT
Supplemental Table S3. Bulk-RNA sequencing: DEseq2 results and normalized counts. The log2 fold-change, basemean, lfcSE, pvalue and padjusted value of the significantly differentially regulated genes of MPP3 and MPP4 cells from Ebf1-KO relative to Ebf1-WT mice, derived from the same DESeq2 object, are indicated in the table. padj <0.1. The table is organised into MPP3-specific, common, and MPP4-s…
DE annotation	gene_name	baseMean	log2FoldChange	lfcSE	pvalue	padj
MPP3 specific DE genes	Lifr	89.5793	6.48228	1.13329	7.48214e-09	1.2617e-05
MPP3 specific DE genes	Abcd2	575.535	0.998209	0.192902	3.82977e-10	1.13017e-06
MPP3 specific DE genes	Ms4a4c	120.06	0.683635	0.731799	2.42067e-05	0.00793711
MPP3 specific DE genes	Cd300lb	943.812	0.62658	0.287839	3.3911e-05	0.00916434
MPP3 specific DE genes	Ctsh	519.662	0.621809	0.27241	3.16649e-05	0.00916434
MPP3 specific DE genes	Lrrc25	224.541	0.621624	0.371052	4.3446e-05	0.0104661
MPP3 specific DE genes	Sorcs2	133.619	0.615301	0.795317	3.52e-05	0.00916434
MPP3 specific DE genes	Pyhin1	777.699	0.591321	0.370281	5.76414e-05	0.0126
MPP3 specific DE genes	Gm4951	287.747	0.589256	0.621108	3.57133e-05	0.00916434
MPP3 specific DE genes	Mcpt8	1163.44	0.576791	0.187797	1.27081e-05	0.00484748
MPP3 specific DE genes	Phf11d	140.968	0.564305	0.392723	6.88741e-05	0.0140117
MPP3 specific DE genes	Tgfbi	616.465	0.526523	0.30289	0.00010392	0.0185126
MPP3 specific DE genes	App	589.388	0.523581	0.140653	3.76719e-06	0.00234042
MPP3 specific DE genes	H2-Eb1	482.087	0.50589	0.335956	0.000133638	0.0205423
MPP3 specific DE genes	Pycr1	487.305	0.476328	0.219208	8.06619e-05	0.0156087
MPP3 specific DE genes	Hpse	1074.66	0.465298	0.256041	0.000143935	0.021228
MPP3 specific DE genes	Atp8b4	3336.32	0.462377	0.203642	7.1222e-05	0.0140117
MPP3 specific DE genes	Pld4	1023.27	0.459974	0.339728	0.000202827	0.0249393
MPP3 specific DE genes	Ccl9	6075.38	0.447908	0.217833	0.000107226	0.0185126
MPP3 specific DE genes	9030617O03Rik	1225.84	0.435952	0.294028	0.00024723	0.0286109
MPP3 specific DE genes	Prtn3	26395.5	0.42882	0.161776	3.53573e-05	0.00916434
MPP3 specific DE genes	C1galt1c1	970.975	0.399528	0.180945	8.67855e-05	0.0165228
MPP3 specific DE genes	Tpm4	3090.42	0.385846	0.193973	0.000137482	0.0205423
MPP3 specific DE genes	Sqrdl	952.397	0.357339	0.227421	0.000337479	0.0344179
MPP3 specific DE genes	Ncf1	2707.01	0.349813	0.174194	0.000132101	0.0205423
MPP3 specific DE genes	Cxcr2	319.772	0.345363	0.354754	0.000463239	0.0412612
MPP3 specific DE genes	Ahnak	182.938	0.341999	0.343249	0.000523262	0.0450715
MPP3 specific DE genes	Pi16	261.328	0.336602	0.327055	0.000607037	0.0497602
MPP3 specific DE genes	B4galt1	3350.06	0.334362	0.127847	2.72033e-05	0.00845019
MPP3 specific DE genes	Cd68	1121.19	0.321749	0.216398	0.000447154	0.0406016
MPP3 specific DE genes	Ifit3	210.727	0.28371	0.392031	0.000372092	0.0369091
MPP3 specific DE genes	Mtus1	405.895	0.280845	0.32273	0.000926617	0.0656891
MPP3 specific DE genes	Man1c1	275.876	0.276247	0.276042	0.00120374	0.0776445
MPP3 specific DE genes	Ifi47	6692.44	0.274602	0.126528	6.77158e-05	0.0140117
MPP3 specific DE genes	Cybb	262.343	0.271035	0.379185	0.000444911	0.0406016
MPP3 specific DE genes	Themis2	1909.35	0.269535	0.218097	0.000927233	0.0656891
MPP3 specific DE genes	Tmem50b	1096.42	0.265874	0.187567	0.000606711	0.0497602
MPP3 specific DE genes	Ccr2	563.119	0.263056	0.321016	0.00103681	0.0700574
MPP3 specific DE genes	Gstm1	9069.13	0.262266	0.165772	0.000387257	0.0374687
MPP3 specific DE genes	Parp8	3885.27	0.257688	0.148604	0.000247067	0.0286109
MPP3 specific DE genes	Ctss	2060.58	0.255238	0.196467	0.000847878	0.063344
MPP3 specific DE genes	Tmed3	5825.07	0.247737	0.170072	0.000565055	0.0473043
MPP3 specific DE genes	Casp1	2785.77	0.246965	0.166996	0.000530748	0.0450715
MPP3 specific DE genes	Vit	150.207	0.242983	0.323204	0.00107883	0.0719465
MPP3 specific DE genes	Glt8d1	793.967	0.238321	0.191016	0.00102901	0.0700574
MPP3 specific DE genes	Rapgef2	378.376	0.228306	0.220205	0.00174475	0.0969256
MPP3 specific DE genes	Lbp	2032.31	0.217214	0.139216	0.000437725	0.0403664
MPP3 specific DE genes	Pglyrp1	1230.41	0.21701	0.190763	0.00150278	0.0882527
MPP3 specific DE genes	Aldh1b1	1131.51	0.206181	0.178489	0.00152412	0.0890628
MPP3 specific DE genes	Rgs10	787.013	0.205249	0.158205	0.00102661	0.0700574
MPP3 specific DE genes	Lmo4	3720.97	0.203151	0.165423	0.00126757	0.0800128
MPP3 specific DE genes	Serpinf1	6640.13	0.202805	0.178801	0.00164153	0.0945203
MPP3 specific DE genes	Gm14165	1697.8	0.202484	0.123369	0.000353381	0.0353501
MPP3 specific DE genes	Rab27a	4585.35	0.19548	0.127648	0.000522062	0.0450715
MPP3 specific DE genes	Scpep1	1789.52	0.19001	0.166375	0.00173947	0.0969256
MPP3 specific DE genes	Ssr4	5013.41	0.186272	0.103286	0.000227663	0.0271448
MPP3 specific DE genes	Anxa2	5820.76	0.176237	0.102592	0.000332843	0.0344179
MPP3 specific DE genes	Ostc	5672.05	0.156831	0.0833905	0.000273598	0.0304675
MPP3 specific DE genes	Rpl10	26778.8	0.150361	0.0700063	0.000145668	0.021228
MPP3 specific DE genes	Fau	14715.3	0.15022	0.0857873	0.000464905	0.0412612
MPP3 specific DE genes	Gatm	5248.7	0.143539	0.105869	0.0015668	0.0911059
MPP3 specific DE genes	Lta4h	15478.2	0.143462	0.105964	0.00157696	0.0912471
MPP3 specific DE genes	Atp4a	55.3356	0.120979	0.306411	0.00128885	0.0803659
MPP3 specific DE genes	Spop	11109.4	0.100262	0.0476758	0.00174398	0.0969256
MPP3 specific DE genes	Uba1	12209.1	-0.114911	0.057441	0.000929352	0.0656891
MPP3 specific DE genes	Thrap3	10170.5	-0.119759	0.0695896	0.0013072	0.0803659
MPP3 specific DE genes	Cd79a	64.0506	-0.124631	0.506697	0.000925806	0.0656891
MPP3 specific DE genes	Ighv1-76	76.2924	-0.134961	0.663663	0.00118565	0.0768976
MPP3 specific DE genes	Acap1	10579.2	-0.139499	0.0919522	0.00112258	0.0740273
MPP3 specific DE genes	Polr1b	2901.54	-0.141725	0.106666	0.0017373	0.0969256
MPP3 specific DE genes	Ncapd2	9117.44	-0.144488	0.0987752	0.00116102	0.0757162
MPP3 specific DE genes	Tln1	7761.9	-0.160361	0.129775	0.00171096	0.0969256
MPP3 specific DE genes	Ezr	5283.25	-0.161235	0.0959621	0.000460633	0.0412612
MPP3 specific DE genes	Incenp	5726.69	-0.167957	0.0999856	0.000416447	0.0393625
MPP3 specific DE genes	Usp19	4602.73	-0.170017	0.142402	0.001749	0.0969256
MPP3 specific DE genes	Mboat7	2929.82	-0.170619	0.123728	0.00101344	0.0700574
MPP3 specific DE genes	Dag1	2092.64	-0.182434	0.123681	0.000680104	0.0535197
MPP3 specific DE genes	Senp3	1812.02	-0.188851	0.152754	0.00134317	0.0813068
MPP3 specific DE genes	Dock8	3608.42	-0.192544	0.167357	0.0016724	0.0954206
MPP3 specific DE genes	Ciz1	3017.76	-0.193185	0.130844	0.000629806	0.050573
MPP3 specific DE genes	Lrch1	1293.42	-0.195143	0.157942	0.001296	0.0803659
MPP3 specific DE genes	Rps6ka6	68.4334	-0.195778	0.471297	0.00037829	0.0372111
MPP3 specific DE genes	Stat6	3885.68	-0.196897	0.151183	0.00105467	0.0707348
MPP3 specific DE genes	Wasf2	5478.44	-0.199594	0.16548	0.0013745	0.0827783
MPP3 specific DE genes	4930427A07Rik	2764.57	-0.201545	0.148367	0.000870087	0.0641907
MPP3 specific DE genes	Ubqln4	3236.66	-0.201793	0.118266	0.000286011	0.0312933
MPP3 specific DE genes	Pik3cd	3409.04	-0.208975	0.17298	0.00130148	0.0803659
MPP3 specific DE genes	Pml	3128.01	-0.213971	0.151003	0.000691508	0.0537011
MPP3 specific DE genes	Vars	9530.04	-0.214723	0.187293	0.00148801	0.0878224
MPP3 specific DE genes	Abi2	2093.24	-0.216308	0.130186	0.000316522	0.033064
MPP3 specific DE genes	Pak4	926.235	-0.222424	0.183651	0.00121106	0.077692
MPP3 specific DE genes	Adck2	1187.47	-0.225334	0.167505	0.000824708	0.0620055
MPP3 specific DE genes	Pold1	9770	-0.230684	0.166159	0.000715943	0.0548766
MPP3 specific DE genes	Lax1	1408.16	-0.230811	0.187767	0.00111307	0.0738129
MPP3 specific DE genes	Mier2	584.192	-0.231834	0.291717	0.00167334	0.0954206
MPP3 specific DE genes	Nedd9	980.392	-0.232348	0.156049	0.000528705	0.0450715
MPP3 specific DE genes	Pkmyt1	3930.41	-0.233106	0.155224	0.000507866	0.0444063
MPP3 specific DE genes	Hjurp	9144.59	-0.250573	0.17187	0.000560118	0.0472259
MPP3 specific DE genes	Fbrs	556.957	-0.250874	0.201186	0.000980012	0.0685344
MPP3 specific DE genes	Eme2	190.801	-0.254107	0.289551	0.00143863	0.0857658
MPP3 specific DE genes	mt-Nd4	7818.27	-0.25612	0.161696	0.000386628	0.0374687
MPP3 specific DE genes	Lzts2	929.939	-0.262447	0.291667	0.00132676	0.0807273
MPP3 specific DE genes	Kynu	93.5525	-0.264752	0.47004	0.000241811	0.0285434
MPP3 specific DE genes	Sertad2	1246.58	-0.266001	0.163631	0.000341194	0.0344227
MPP3 specific DE genes	Pip4k2c	1704.6	-0.266044	0.185522	0.000580577	0.0482615
MPP3 specific DE genes	Anks1	3309.42	-0.270844	0.256906	0.00123221	0.078199
MPP3 specific DE genes	Fbxl18	1079.38	-0.271676	0.231356	0.00103508	0.0700574
MPP3 specific DE genes	Nup188	2854.12	-0.274525	0.204417	0.000714101	0.0548766
MPP3 specific DE genes	Adamts10	2201.51	-0.284147	0.254094	0.00103863	0.0700574
MPP3 specific DE genes	Ap2a1	914.869	-0.300484	0.333262	0.000745109	0.0567436
MPP3 specific DE genes	Capn15	472.073	-0.31529	0.309462	0.000783831	0.0593099
MPP3 specific DE genes	Blk	47.4661	-0.320842	1.12807	0.000430504	0.0403307
MPP3 specific DE genes	Ncoa2	1631.98	-0.321498	0.185292	0.000252637	0.0289527
MPP3 specific DE genes	Pdgfrb	1570.9	-0.327543	0.216621	0.000416834	0.0393625
MPP3 specific DE genes	Dpy19l3	914.13	-0.3495	0.205358	0.000264351	0.0297181
MPP3 specific DE genes	Cic	616.282	-0.354034	0.241794	0.000414088	0.0393625
MPP3 specific DE genes	Rgs14	731.076	-0.361616	0.220976	0.000293871	0.0318243
MPP3 specific DE genes	Wdr6	4619.15	-0.362904	0.141999	3.69281e-05	0.00927444
MPP3 specific DE genes	Cntrob	696.21	-0.365651	0.306771	0.00049931	0.043984
MPP3 specific DE genes	Man1b1	3421.97	-0.372563	0.194327	0.000161798	0.022469
MPP3 specific DE genes	Nfe2l1	1747.53	-0.37345	0.213112	0.000226909	0.0271448
MPP3 specific DE genes	Atxn2l	2689.6	-0.380111	0.19664	0.000155337	0.0218285
MPP3 specific DE genes	Zfp408	779.067	-0.404546	0.191031	0.00010411	0.0185126
MPP3 specific DE genes	Iqgap3	1068.65	-0.409031	0.225905	0.000184627	0.0234338
MPP3 specific DE genes	Fmnl1	4965.18	-0.409449	0.13985	1.87292e-05	0.00631657
MPP3 specific DE genes	Plekhg5	337.963	-0.413701	0.332424	0.000311069	0.0327844
MPP3 specific DE genes	Bag6	2382.42	-0.413834	0.240858	0.000211711	0.0257633
MPP3 specific DE genes	Arap1	3003.99	-0.414949	0.265551	0.000262901	0.0297181
MPP3 specific DE genes	Pidd1	1322.77	-0.42865	0.205077	0.000105987	0.0185126
MPP3 specific DE genes	Dennd3	726.555	-0.439405	0.252319	0.000182015	0.0233533
MPP3 specific DE genes	Jak3	5648.14	-0.439819	0.228145	0.000136494	0.0205423
MPP3 specific DE genes	Abl1	1772.65	-0.442838	0.212957	0.000104497	0.0185126
MPP3 specific DE genes	Ighm	26043.8	-0.445922	0.426053	0.000134551	0.0205423
MPP3 specific DE genes	Zc3h7b	1795.71	-0.451048	0.236365	0.000134941	0.0205423
MPP3 specific DE genes	Zfp335	541.563	-0.455264	0.27173	0.000181318	0.0233533
MPP3 specific DE genes	Mzb1	67.3731	-0.460212	0.977056	0.000101832	0.0185126
MPP3 specific DE genes	Arhgap33	180.436	-0.467729	0.43663	0.000109948	0.0185403
MPP3 specific DE genes	Plekhg2	302.72	-0.481218	0.392675	0.000134322	0.0205423
MPP3 specific DE genes	Dennd4b	730.995	-0.481326	0.305096	0.000163755	0.0224763
MPP3 specific DE genes	Map3k19	80.0697	-0.483291	0.834527	6.872e-05	0.0140117
MPP3 specific DE genes	Athl1	1045.29	-0.491577	0.149317	9.85139e-06	0.00400986
MPP3 specific DE genes	Numa1	4843.43	-0.501549	0.151357	9.39804e-06	0.00396194
MPP3 specific DE genes	Ambra1	932.15	-0.51705	0.197327	3.38188e-05	0.00916434
MPP3 specific DE genes	Mapk8ip3	759.639	-0.607838	0.23829	2.49762e-05	0.00796807
MPP3 specific DE genes	Camkv	101.317	-0.960526	2.24728	0.000194591	0.0244178
MPP3 specific DE genes	Arpp21	858.637	-1.16769	0.312735	9.70586e-09	1.4321e-05
MPP3 specific DE genes	Ctnnd2	97.8746	-5.30585	1.7904	1.37071e-06	0.000951754
MPP3 specific DE genes	Ighv1-80	75.0136	-10.0916	1.71888	3.41694e-09	6.72227e-06
MPP3 specific DE genes	Syce1	55.7474	-22.8859	4.13254	1.19011e-08	1.56089e-05
Common DE genes	Mt1	2673.68	2.85	0.285092	1.50691e-23	1.77876e-19
Common DE genes	Mpeg1	1643.68	1.00558	0.245552	2.98e-08	3.51759e-05
Common DE genes	Mgst2	736.147	0.736554	0.231603	4.19572e-06	0.0023584
Common DE genes	Slpi	868.595	0.724232	0.322433	1.40837e-05	0.00507378
Common DE genes	Iigp1	1012.69	0.7195	0.247908	7.27657e-06	0.00330356
Common DE genes	Lgals1	6770.88	0.670977	0.156841	4.98146e-07	0.000392008
Common DE genes	Ap3s1	2792.95	0.669038	0.162897	8.43935e-07	0.000622613
Common DE genes	Anxa3	1723.03	0.650549	0.196123	5.77667e-06	0.00284116
Common DE genes	H2-Aa	900.283	0.649885	0.25153	1.83002e-05	0.00631657
Common DE genes	Ms4a6c	2326.95	0.614417	0.184635	6.78063e-06	0.00320154
Common DE genes	Ctsg	13100.8	0.607255	0.249126	2.91134e-05	0.00881167
Common DE genes	Rab7b	319.73	0.599313	0.309947	5.08674e-05	0.0117733
Common DE genes	Tyrobp	3037.53	0.580661	0.151204	2.54087e-06	0.00166625
Common DE genes	Csf1r	1369.55	0.492081	0.255366	0.000108215	0.0185126
Common DE genes	Emb	21702.4	0.488022	0.08507	1.87956e-09	4.43726e-06
Common DE genes	Irf8	8376.59	0.480153	0.309066	0.000167282	0.0224869
Common DE genes	Gbp3	2619.81	0.466929	0.130174	4.99902e-06	0.0026822
Common DE genes	Ly86	619.975	0.456879	0.375904	0.000179307	0.0233533
Common DE genes	Plac8	39170.3	0.437345	0.181068	5.66269e-05	0.0126
Common DE genes	Ms4a6b	1981.21	0.414692	0.228656	0.000180277	0.0233533
Common DE genes	Ctsz	7533.78	0.39432	0.130509	1.41846e-05	0.00507378
Common DE genes	Slc4a8	450.602	0.334943	0.283565	0.000660926	0.0527133
Common DE genes	Igtp	3205.79	0.319313	0.155622	0.000112626	0.0187245
Common DE genes	Apoe	7657.2	0.309582	0.239672	0.000686546	0.0536688
Common DE genes	F13a1	2945.18	0.30181	0.376146	0.000433963	0.0403346
Common DE genes	Fkbp5	2455.8	0.300777	0.259036	0.000876273	0.0642455
Common DE genes	Ifi27l2a	505.663	0.27253	0.332532	0.00086336	0.064095
Common DE genes	Ly6a	1680.7	0.269708	0.192357	0.000625649	0.050573
Common DE genes	Tmem119	452.773	0.265825	0.284893	0.00132004	0.0807273
Common DE genes	Klhl17	348.225	0.261467	0.273746	0.00140463	0.084164
Common DE genes	Stom	1915.44	0.249032	0.193383	0.000891839	0.0649832
Common DE genes	Clec12a	4251.9	0.242879	0.212311	0.00128858	0.0803659
Common DE genes	H2-Ab1	4345.8	0.217025	0.205663	0.0018176	0.0997903
Common DE genes	Ssr1	19315.8	0.186574	0.0643302	4.17781e-06	0.0023584
Common DE genes	Psmb8	24984.2	0.178033	0.101259	0.000286317	0.0312933
Common DE genes	Npc2	11989.3	0.161314	0.103728	0.000669327	0.0530251
Common DE genes	Sfxn1	9318.71	0.144638	0.0987565	0.00115209	0.0755517
Common DE genes	Timm23	4960.66	0.117496	0.0551686	0.00062016	0.0504853
Common DE genes	Adgrg1	55708.7	-0.16795	0.126794	0.00122297	0.0780322
Common DE genes	Car2	36747.6	-0.197288	0.14575	0.000901926	0.0653149
Common DE genes	Emid1	1787.3	-0.223727	0.215314	0.00179422	0.0989672
Common DE genes	Arhgef2	8337.72	-0.228193	0.136379	0.000299058	0.0320803
Common DE genes	Pear1	2470.63	-0.231606	0.207019	0.00144903	0.0859514
Common DE genes	Hlf	3840.96	-0.260518	0.212033	0.000981219	0.0685344
Common DE genes	Arhgap30	4528.94	-0.264514	0.162404	0.000338231	0.0344179
Common DE genes	Rgs12	1221.85	-0.280662	0.154181	0.000196517	0.0244178
Common DE genes	Ccdc97	2515.83	-0.308961	0.159524	0.000149357	0.0213879
Common DE genes	Akna	2518.16	-0.402343	0.214649	0.000167642	0.0224869
Common DE genes	Relb	261.384	-0.404101	0.269118	0.00030167	0.0320803
Common DE genes	Msi2	2989.43	-0.417346	0.218222	0.000150389	0.0213879
Common DE genes	Prkd2	1875.45	-0.444624	0.183259	5.51552e-05	0.0125202
Common DE genes	Sipa1	4307.26	-0.461259	0.198138	6.45055e-05	0.0138441
Common DE genes	2610035D17Rik	2190.92	-0.470085	0.250073	0.000129103	0.0205423
Common DE genes	Peg13	3112.95	-0.471127	0.191126	4.95066e-05	0.0116875
Common DE genes	Cap1	3047.1	-0.477189	0.150648	1.27306e-05	0.00484748
Common DE genes	Vasp	4626.56	-0.502527	0.191512	3.49479e-05	0.00916434
Common DE genes	Ptk2b	2780.03	-0.503036	0.101033	7.14325e-08	7.02658e-05
Common DE genes	Mast3	1714.34	-0.511937	0.20227	3.99136e-05	0.00981541
Common DE genes	Rfx1	662.818	-0.55758	0.289544	7.11906e-05	0.0140117
Common DE genes	Arhgap27	1309.4	-0.696261	0.141261	3.38923e-08	3.63695e-05
Common DE genes	Chpf2	594.229	-0.724204	0.266471	8.93672e-06	0.003907
Common DE genes	Sbf1	2766.73	-0.780954	0.176857	1.36965e-07	0.000115481
Common DE genes	Espl1	957.808	-0.782983	0.17187	7.94404e-08	7.21319e-05
Common DE genes	Xlr3b	405.458	-0.812215	0.325638	5.29263e-06	0.00271627
Common DE genes	Ighv11-2	301.315	-25.6684	4.11016	1.63171e-10	6.42025e-07
Common DE genes	Igkv14-126	506.344	-26.6835	3.33797	4.80888e-16	2.8382e-12
MPP4 specific DE genes	Tek	605.125	1.69741	0.378834	1.24648e-09	4.34273e-06
MPP4 specific DE genes	Mtch1	1034.4	0.641714	0.299275	6.93751e-06	0.00325173
MPP4 specific DE genes	Gm23935	2434.68	0.508108	0.200847	1.18639e-05	0.00476929
MPP4 specific DE genes	Zmynd19	488.029	0.508045	0.287177	3.39632e-05	0.0103397
MPP4 specific DE genes	Ccdc9	352.464	0.484777	0.292079	4.58169e-05	0.0117742
MPP4 specific DE genes	Noc2l	1316.38	0.458436	0.213062	3.26488e-05	0.0103397
MPP4 specific DE genes	Dtnbp1	3602.82	0.457307	0.1545	5.14151e-06	0.002559
MPP4 specific DE genes	Fndc3b	260.081	0.436054	0.301007	8.15866e-05	0.0167205
MPP4 specific DE genes	Egln1	560.341	0.432199	0.229992	6.2436e-05	0.0137403
MPP4 specific DE genes	Blnk	465.991	0.425412	0.261408	8.84359e-05	0.0171173
MPP4 specific DE genes	Ints8	410.557	0.414592	0.222846	7.40484e-05	0.0154791
MPP4 specific DE genes	Pkd2	211.378	0.413851	0.260526	0.000102771	0.0186354
MPP4 specific DE genes	Nt5dc2	923.346	0.390083	0.28879	0.000140583	0.0201284
MPP4 specific DE genes	Abhd17a	503.455	0.389842	0.326242	0.000121136	0.018945
MPP4 specific DE genes	Ppfia4	281.207	0.380618	0.269263	0.000161164	0.0218764
MPP4 specific DE genes	Ppp2ca	1169.52	0.375132	0.254268	0.000169328	0.0226899
MPP4 specific DE genes	Lars2	7202.29	0.372949	0.126425	4.41076e-06	0.00241284
MPP4 specific DE genes	Mapkapk2	1673.01	0.354717	0.170798	6.61575e-05	0.0141118
MPP4 specific DE genes	Gm9843	8903.23	0.348452	0.119631	4.617e-06	0.00241284
MPP4 specific DE genes	Hmga1	7964.06	0.343311	0.152149	4.12887e-05	0.0116635
MPP4 specific DE genes	Gnai2	3588.03	0.323207	0.165334	0.000108342	0.0188732
MPP4 specific DE genes	Prnp	197.27	0.309599	0.284286	0.000338596	0.0350396
MPP4 specific DE genes	Cdc25a	1364.03	0.304603	0.178644	0.00023506	0.0284718
MPP4 specific DE genes	Rpl18-ps2	720.897	0.302722	0.195806	0.000334371	0.0349485
MPP4 specific DE genes	Nudt3	4030.01	0.300152	0.154362	0.000129588	0.0193493
MPP4 specific DE genes	Gm5844	445.704	0.288901	0.198657	0.000452801	0.0402449
MPP4 specific DE genes	Gm6136	7757.44	0.288712	0.131006	6.31012e-05	0.0137403
MPP4 specific DE genes	S1pr3	1428.7	0.28526	0.191769	0.000445874	0.0401748
MPP4 specific DE genes	Rab44	2533.69	0.278726	0.177689	0.000408068	0.0394919
MPP4 specific DE genes	BE692007	189.406	0.272885	0.279914	0.000485963	0.04154
MPP4 specific DE genes	Uba52	2409.62	0.265204	0.17232	0.00050412	0.0424458
MPP4 specific DE genes	Cebpg	1628.89	0.26464	0.153342	0.000326334	0.0348813
MPP4 specific DE genes	Gm13461	310.827	0.258574	0.184303	0.000704882	0.0508502
MPP4 specific DE genes	Arf3	1776.75	0.258219	0.193757	0.000783583	0.0532963
MPP4 specific DE genes	Rcc2	6855.58	0.249438	0.117099	0.000122695	0.018945
MPP4 specific DE genes	Gm13680	2734.31	0.248422	0.140817	0.000358826	0.036062
MPP4 specific DE genes	Ftl2-ps	1889.39	0.245513	0.145513	0.000454354	0.0402449
MPP4 specific DE genes	Rab26os	274.693	0.244431	0.213021	0.00108316	0.0636021
MPP4 specific DE genes	Nrp1	215.888	0.242459	0.262734	0.000753406	0.0524974
MPP4 specific DE genes	Gm4149	16287.1	0.24108	0.108232	0.000103668	0.0186354
MPP4 specific DE genes	Pgls	8719.65	0.232028	0.102988	0.000114028	0.018945
MPP4 specific DE genes	Rps19-ps6	16918.8	0.231729	0.11589	0.000242441	0.0284718
MPP4 specific DE genes	Hmga1-rs1	249.812	0.231565	0.197362	0.00133127	0.0695721
MPP4 specific DE genes	Rcor1	1389.34	0.221665	0.120223	0.000444803	0.0401748
MPP4 specific DE genes	Rpl3-ps1	9326.47	0.220648	0.115424	0.000380526	0.0371706
MPP4 specific DE genes	Gm10131	1725.27	0.220067	0.129902	0.000661984	0.0500802
MPP4 specific DE genes	Pi4k2a	566.778	0.218905	0.176287	0.00155556	0.0759752
MPP4 specific DE genes	Rps26-ps1	2780.05	0.217795	0.119605	0.000507628	0.0424458
MPP4 specific DE genes	Pom121	892.437	0.215195	0.179031	0.00171642	0.0800422
MPP4 specific DE genes	Gm15772	5772.96	0.211582	0.115632	0.000563727	0.0449777
MPP4 specific DE genes	Gm9794	8987.52	0.209661	0.102633	0.000344842	0.0353218
MPP4 specific DE genes	Cnnm3	467.793	0.207266	0.180795	0.00204264	0.0868652
MPP4 specific DE genes	Gm8730	10675.5	0.206393	0.09688	0.000298748	0.0328686
MPP4 specific DE genes	Gm6180	319.718	0.205522	0.156967	0.00179725	0.0810844
MPP4 specific DE genes	Ppp2r2d	326.924	0.205355	0.216667	0.00184784	0.0821857
MPP4 specific DE genes	Gm10132	10353	0.204419	0.0819286	0.0001172	0.018945
MPP4 specific DE genes	Gm13456	8879.65	0.204315	0.103672	0.000472469	0.041152
MPP4 specific DE genes	Napsa	8917.21	0.200443	0.071361	5.41268e-05	0.0127318
MPP4 specific DE genes	Srsf1	4554.57	0.200182	0.212722	0.00204447	0.0868652
MPP4 specific DE genes	Rpl17-ps5	404.721	0.198493	0.162166	0.00226073	0.0919422
MPP4 specific DE genes	Zfp746	551.402	0.198386	0.163234	0.00228445	0.0925469
MPP4 specific DE genes	Gm10039	2401.61	0.198168	0.111413	0.000857948	0.0558597
MPP4 specific DE genes	Mrpl20	2971.77	0.195831	0.0736646	0.000100803	0.0186354
MPP4 specific DE genes	mt-Nd6	1274.14	0.195216	0.148201	0.00215032	0.0895422
MPP4 specific DE genes	Gna12	562.619	0.194171	0.165017	0.00255637	0.0966892
MPP4 specific DE genes	Rpl36a-ps2	8197.84	0.192388	0.10343	0.000831189	0.0550849
MPP4 specific DE genes	Gm7331	4966.33	0.191727	0.125975	0.00166053	0.0792506
MPP4 specific DE genes	Tomm5	3403.05	0.191718	0.102819	0.000837974	0.0550849
MPP4 specific DE genes	Psmb5	5834.39	0.191414	0.0746982	0.000155878	0.0214853
MPP4 specific DE genes	Ogfrl1	1761.79	0.191374	0.184391	0.0027893	0.0996929
MPP4 specific DE genes	Gm8172	15932.2	0.191107	0.0985769	0.000724745	0.0515309
MPP4 specific DE genes	Tmem229b	3440.43	0.18992	0.144045	0.00238246	0.0938752
MPP4 specific DE genes	Alyref	825.011	0.188461	0.159463	0.00284607	0.0996929
MPP4 specific DE genes	Rpl37rt	13327.5	0.187302	0.0967799	0.000814653	0.0545817
MPP4 specific DE genes	Rpsa-ps10	1840.48	0.187024	0.152367	0.00281136	0.0996929
MPP4 specific DE genes	Gm10036	3152.27	0.184938	0.0850125	0.000515963	0.0425503
MPP4 specific DE genes	Rpl36a-ps3	819.029	0.184384	0.137298	0.00258483	0.0968337
MPP4 specific DE genes	Gm10288	2165.31	0.183809	0.141149	0.00275935	0.0993777
MPP4 specific DE genes	Pkig	2555.83	0.182013	0.13684	0.00276683	0.0993777
MPP4 specific DE genes	Socs2	458.216	0.181196	0.411092	0.000261329	0.0300155
MPP4 specific DE genes	Cox6a2	550.833	0.181106	0.224783	0.00203574	0.0868652
MPP4 specific DE genes	Gm5786	3152.33	0.180083	0.107842	0.00168506	0.0793344
MPP4 specific DE genes	U2af1	9098.87	0.179785	0.0769844	0.000430182	0.0399361
MPP4 specific DE genes	Gm7666	1132.69	0.177877	0.106635	0.00179436	0.0810844
MPP4 specific DE genes	Fbxo45	310.904	0.177676	0.21281	0.0025698	0.0966892
MPP4 specific DE genes	Pitpna	1533.6	0.176679	0.231113	0.00183498	0.0820336
MPP4 specific DE genes	Larp1	2916.53	0.175743	0.106883	0.00198255	0.0861722
MPP4 specific DE genes	Klf13	5081.26	0.173151	0.10932	0.0023507	0.0938752
MPP4 specific DE genes	Psmb6	14031	0.172939	0.0675352	0.000332554	0.0349485
MPP4 specific DE genes	Oaz1-ps	950.314	0.172487	0.110206	0.00246536	0.0950848
MPP4 specific DE genes	Set	31411.1	0.171441	0.115472	0.00286204	0.0996929
MPP4 specific DE genes	Rpl10a-ps1	3805.25	0.170618	0.114469	0.0028996	0.0996929
MPP4 specific DE genes	Ankhd1	2030.82	0.170004	0.104243	0.00238145	0.0938752
MPP4 specific DE genes	Ankrd11	5457.56	0.167347	0.107775	0.00289418	0.0996929
MPP4 specific DE genes	Sell	25172.4	0.166964	0.0789813	0.00112031	0.064693
MPP4 specific DE genes	Slco3a1	2662.15	0.166796	0.0983617	0.00236231	0.0938752
MPP4 specific DE genes	Gm15427	27876.1	0.164633	0.0892855	0.00198694	0.0861722
MPP4 specific DE genes	Tspan31	3972.75	0.161746	0.0706051	0.000966939	0.0601574
MPP4 specific DE genes	Eef1b2	14965	0.161241	0.0707224	0.00100918	0.0616838
MPP4 specific DE genes	Gstp1	5230.26	0.160856	0.0717052	0.00110317	0.0641095
MPP4 specific DE genes	Psmb7	4739.38	0.155604	0.0598043	0.000634266	0.0483894
MPP4 specific DE genes	Rpl6	43858.6	0.155107	0.0678484	0.00128128	0.0686767
MPP4 specific DE genes	Mrps18b	1348.11	0.15304	0.0805571	0.00274476	0.0993777
MPP4 specific DE genes	Rpl36al	6273.19	0.152656	0.0668043	0.0014201	0.0724044
MPP4 specific DE genes	Ago2	1914.05	0.152531	0.0784937	0.00261338	0.0971615
MPP4 specific DE genes	H2afj	6810.98	0.152524	0.0697185	0.00171855	0.0800422
MPP4 specific DE genes	Selplg	17165.2	0.152222	0.0789946	0.00271281	0.0993777
MPP4 specific DE genes	Krtcap2	6267.28	0.150306	0.0679654	0.00179981	0.0810844
MPP4 specific DE genes	Tex261	6915.3	0.148187	0.0623155	0.00141778	0.0724044
MPP4 specific DE genes	Dctpp1	7436.55	0.144198	0.0638868	0.00212088	0.089026
MPP4 specific DE genes	Tecr	16270.2	0.143567	0.0574142	0.00131775	0.0694986
MPP4 specific DE genes	Acaa2	5453.94	0.141125	0.0626415	0.00242173	0.0938752
MPP4 specific DE genes	Gm3511	2889.92	0.136643	0.0582943	0.00242161	0.0938752
MPP4 specific DE genes	Slc25a5	57572.5	0.135805	0.0525738	0.00147209	0.0743301
MPP4 specific DE genes	Eef1d	10477.7	0.1318	0.0512139	0.00174196	0.0800422
MPP4 specific DE genes	Camkk1	713.923	-0.126024	0.215924	0.002624	0.0971615
MPP4 specific DE genes	Jak1	13774.9	-0.138267	0.0615748	0.00275465	0.0993777
MPP4 specific DE genes	S100a11	3609.82	-0.141202	0.0585266	0.0017537	0.0800422
MPP4 specific DE genes	Stat3	12111.3	-0.142374	0.0669322	0.00288852	0.0996929
MPP4 specific DE genes	Stat5a	3668.71	-0.146031	0.0709669	0.00280162	0.0996929
MPP4 specific DE genes	Vps39	3495.87	-0.147272	0.0664778	0.00202265	0.0868652
MPP4 specific DE genes	Rab5b	2447.86	-0.151568	0.0793416	0.00285375	0.0996929
MPP4 specific DE genes	Zmym3	2115.38	-0.152832	0.0814425	0.00286678	0.0996929
MPP4 specific DE genes	Bap1	4785.16	-0.153374	0.0809335	0.00273061	0.0993777
MPP4 specific DE genes	Plcg2	9520.13	-0.155389	0.066645	0.00115605	0.0649626
MPP4 specific DE genes	Tbc1d17	3182.82	-0.156819	0.08511	0.00261278	0.0971615
MPP4 specific DE genes	Rab3gap1	2780.74	-0.159643	0.0873958	0.00242502	0.0938752
MPP4 specific DE genes	Stk38	3554.74	-0.162991	0.0761362	0.00123794	0.0677433
MPP4 specific DE genes	Dnmt1	12623	-0.163919	0.0802812	0.00143879	0.0730011
MPP4 specific DE genes	Foxo3	3476.81	-0.165687	0.0843442	0.0015531	0.0759752
MPP4 specific DE genes	Scaf8	2066.61	-0.168002	0.0805249	0.00113726	0.0649299
MPP4 specific DE genes	Meis1	11357.3	-0.170666	0.102702	0.00222278	0.091108
MPP4 specific DE genes	Itga5	1048.23	-0.174683	0.123467	0.00291551	0.0999112
MPP4 specific DE genes	Adgrl4	26163.4	-0.174968	0.102843	0.00183657	0.0820336
MPP4 specific DE genes	Kcnh2	217.102	-0.175105	0.230287	0.00187579	0.0830753
MPP4 specific DE genes	Suv420h2	2796.93	-0.177403	0.125813	0.00275089	0.0993777
MPP4 specific DE genes	Ctc1	3838.45	-0.177601	0.104867	0.00172836	0.0800422
MPP4 specific DE genes	Dtx3	4067.92	-0.17846	0.12022	0.00240024	0.0938752
MPP4 specific DE genes	Diaph3	1967.4	-0.179679	0.10574	0.00161547	0.0778108
MPP4 specific DE genes	B230118H07Rik	2072.3	-0.181851	0.101948	0.001298	0.0688666
MPP4 specific DE genes	Zbtb42	189.284	-0.181873	0.228285	0.00189896	0.0833948
MPP4 specific DE genes	Tprn	1443.38	-0.182324	0.123873	0.00223362	0.0911946
MPP4 specific DE genes	Abhd4	5446.39	-0.182327	0.0872106	0.000680712	0.05082
MPP4 specific DE genes	Fbxw5	3857.48	-0.183476	0.0914178	0.000785269	0.0532963
MPP4 specific DE genes	Kcnab2	4507.09	-0.18421	0.145573	0.00285908	0.0996929
MPP4 specific DE genes	Plekhb2	3521.33	-0.186475	0.0736717	0.000205346	0.0261741
MPP4 specific DE genes	Rela	4843.52	-0.188773	0.0998783	0.000860449	0.0558597
MPP4 specific DE genes	Cpxm1	634.475	-0.189499	0.209254	0.00240623	0.0938752
MPP4 specific DE genes	Anxa11	1257.79	-0.190674	0.134514	0.00202746	0.0868652
MPP4 specific DE genes	Ppp2r3a	679.702	-0.192836	0.144234	0.00219143	0.0902863
MPP4 specific DE genes	Hcfc2	844.987	-0.194523	0.163423	0.00251216	0.0961798
MPP4 specific DE genes	Lrrn4	428.872	-0.194592	0.18354	0.00263076	0.0971615
MPP4 specific DE genes	Sft2d2	3703.4	-0.194663	0.103681	0.000753187	0.0524974
MPP4 specific DE genes	Ttc7	3487.51	-0.195385	0.156642	0.00233813	0.0938752
MPP4 specific DE genes	Ric8	4602.98	-0.195782	0.0832039	0.000231106	0.0284178
MPP4 specific DE genes	Lrch3	1080.96	-0.195838	0.174751	0.00255452	0.0966892
MPP4 specific DE genes	Brd2	9638.96	-0.195879	0.0721172	8.53615e-05	0.0168339
MPP4 specific DE genes	Mecom	1092.77	-0.196032	0.185827	0.0025524	0.0966892
MPP4 specific DE genes	Sept8	348.789	-0.196214	0.198445	0.00242257	0.0938752
MPP4 specific DE genes	Fam160b2	343.866	-0.196541	0.20211	0.00235224	0.0938752
MPP4 specific DE genes	Mtmr6	2902.67	-0.199452	0.0813174	0.000156227	0.0214853
MPP4 specific DE genes	Thada	844.959	-0.200854	0.145213	0.00175192	0.0800422
MPP4 specific DE genes	P2rx1	1177.22	-0.201286	0.167593	0.0021941	0.0902863
MPP4 specific DE genes	Akr1c13	3041.71	-0.201885	0.127402	0.00118967	0.0664857
MPP4 specific DE genes	Mfng	6171.5	-0.203038	0.0725571	5.04349e-05	0.0125511
MPP4 specific DE genes	Slc16a11	1272.58	-0.20328	0.226347	0.00168484	0.0793344
MPP4 specific DE genes	Acss2	1250.67	-0.204009	0.171679	0.00211032	0.0889399
MPP4 specific DE genes	Lgals8	2446.95	-0.207422	0.138106	0.00125748	0.0678535
MPP4 specific DE genes	Armcx1	1301.88	-0.207878	0.154559	0.00163755	0.0785124
MPP4 specific DE genes	Usp38	1251.03	-0.20805	0.126263	0.000921278	0.0583587
MPP4 specific DE genes	Trappc9	2028.1	-0.210656	0.154481	0.00151612	0.0754594
MPP4 specific DE genes	Parg	1429.07	-0.210939	0.189217	0.00192901	0.0843598
MPP4 specific DE genes	Nfic	4637.26	-0.211199	0.13691	0.00108277	0.0636021
MPP4 specific DE genes	Dyrk1b	288.342	-0.212075	0.225886	0.00155467	0.0759752
MPP4 specific DE genes	Atg9a	352.316	-0.212342	0.240021	0.00128928	0.0687529
MPP4 specific DE genes	Zc3h3	425.97	-0.212808	0.22398	0.00157486	0.0762059
MPP4 specific DE genes	Plekho2	1853.02	-0.213358	0.175197	0.00174697	0.0800422
MPP4 specific DE genes	Pnpla8	1767.32	-0.213432	0.106466	0.000348081	0.0353218
MPP4 specific DE genes	Bivm	647.555	-0.214916	0.149768	0.00124901	0.0678535
MPP4 specific DE genes	Gng11	898.354	-0.215789	0.146279	0.00114181	0.0649299
MPP4 specific DE genes	Gcnt2	12090.2	-0.218244	0.15057	0.00115078	0.0649626
MPP4 specific DE genes	Ccar2	3403.92	-0.220737	0.147171	0.00100213	0.0616838
MPP4 specific DE genes	Pex26	443.976	-0.22181	0.205142	0.00157471	0.0762059
MPP4 specific DE genes	Nedd4	13821	-0.222566	0.0730994	1.07546e-05	0.00449627
MPP4 specific DE genes	Slc2a3	2754.97	-0.222643	0.104802	0.00020392	0.0261741
MPP4 specific DE genes	Eml3	1523.4	-0.223687	0.152848	0.0010268	0.0620354
MPP4 specific DE genes	Pxn	3577.85	-0.225447	0.176758	0.00134914	0.0701552
MPP4 specific DE genes	Wbp1l	2334.1	-0.227163	0.169799	0.00120832	0.0668222
MPP4 specific DE genes	Acap2	2000.08	-0.227819	0.141956	0.00071504	0.051189
MPP4 specific DE genes	Etv5	774.214	-0.229144	0.207168	0.00139328	0.0717366
MPP4 specific DE genes	Fam160a2	485.996	-0.232239	0.200736	0.00132321	0.0694986
MPP4 specific DE genes	Cdc14a	966.6	-0.233599	0.160973	0.000905254	0.0580473
MPP4 specific DE genes	Trerf1	716.219	-0.234906	0.199691	0.00125943	0.0678535
MPP4 specific DE genes	Wdfy3	823.751	-0.235903	0.196998	0.0012276	0.067531
MPP4 specific DE genes	Ppp1r10	2265.52	-0.236314	0.10697	0.000119808	0.018945
MPP4 specific DE genes	Smarca2	3495.22	-0.236899	0.102321	8.49975e-05	0.0168339
MPP4 specific DE genes	Mpl	6757.66	-0.239476	0.14857	0.000591782	0.0461129
MPP4 specific DE genes	Gm43568	339.932	-0.240767	0.190313	0.00108096	0.0636021
MPP4 specific DE genes	Ercc2	1013.43	-0.241071	0.206553	0.00114304	0.0649299
MPP4 specific DE genes	Cd200	409.13	-0.24293	0.19591	0.0010706	0.0636021
MPP4 specific DE genes	Hgf	1027.33	-0.245073	0.162929	0.000695062	0.0508502
MPP4 specific DE genes	Fnbp1l	1006.1	-0.245153	0.192432	0.00100465	0.0616838
MPP4 specific DE genes	Hip1r	1786.56	-0.247956	0.159478	0.000600947	0.0461846
MPP4 specific DE genes	Gorab	816.404	-0.25166	0.190594	0.000869613	0.0561061
MPP4 specific DE genes	Smg6	1818.88	-0.253416	0.151308	0.00042335	0.0399361
MPP4 specific DE genes	Dcaf7	5185.44	-0.258762	0.10019	2.32652e-05	0.00784413
MPP4 specific DE genes	Nkx2-3	1116.25	-0.258876	0.205723	0.000836367	0.0550849
MPP4 specific DE genes	Gem	967.168	-0.262915	0.237557	0.00077698	0.0532963
MPP4 specific DE genes	Prrg4	421.322	-0.26325	0.221423	0.000804884	0.0542751
MPP4 specific DE genes	Il27ra	928.864	-0.271453	0.21492	0.000698207	0.0508502
MPP4 specific DE genes	Atp2a3	5459.53	-0.276832	0.203495	0.000595602	0.0461129
MPP4 specific DE genes	Mnt	427.234	-0.281736	0.207386	0.000561449	0.0449777
MPP4 specific DE genes	Tceal1	253.755	-0.286476	0.243415	0.000559577	0.0449777
MPP4 specific DE genes	Hnf4a	1125.92	-0.290366	0.209351	0.000488846	0.04154
MPP4 specific DE genes	Myct1	3227.32	-0.294503	0.150944	0.000132544	0.019449
MPP4 specific DE genes	Slc26a11	806.224	-0.297337	0.210306	0.000435742	0.0399507
MPP4 specific DE genes	Afap1	363.339	-0.299813	0.297604	0.000327054	0.0348813
MPP4 specific DE genes	Dgkd	2223.81	-0.30421	0.109803	7.71492e-06	0.00335985
MPP4 specific DE genes	Maged1	2616.44	-0.305254	0.152316	0.000105194	0.0186354
MPP4 specific DE genes	Rgag4	381.01	-0.307105	0.243101	0.000424144	0.0399361
MPP4 specific DE genes	Eya2	1863.54	-0.309784	0.159581	0.000122405	0.018945
MPP4 specific DE genes	Mroh1	457.978	-0.313748	0.261391	0.000373638	0.0370409
MPP4 specific DE genes	Wdr41	1677.19	-0.313975	0.138489	4.4273e-05	0.0117742
MPP4 specific DE genes	Fnip1	1148.44	-0.315058	0.134613	3.46241e-05	0.0103397
MPP4 specific DE genes	Mib2	1114.71	-0.319688	0.205134	0.000276941	0.0311245
MPP4 specific DE genes	Rnf216	2576.45	-0.322255	0.125232	1.52688e-05	0.00557169
MPP4 specific DE genes	Ptgs1	1023.77	-0.323628	0.199463	0.000237817	0.0284718
MPP4 specific DE genes	Ankrd6	288.727	-0.328171	0.312106	0.000228634	0.0284178
MPP4 specific DE genes	Serinc5	737.808	-0.336218	0.218154	0.000241763	0.0284718
MPP4 specific DE genes	Il1rl2	493.956	-0.343839	0.19208	0.000142903	0.0201841
MPP4 specific DE genes	Trim26	1674.94	-0.351317	0.133945	1.2691e-05	0.00491282
MPP4 specific DE genes	Ddx58	1866.85	-0.361399	0.162691	4.33218e-05	0.0117742
MPP4 specific DE genes	S1pr1	518.214	-0.363852	0.243473	0.000190154	0.0248436
MPP4 specific DE genes	Kit	21481.1	-0.366895	0.0823362	1.04967e-08	2.74278e-05
MPP4 specific DE genes	Bcorl1	266.819	-0.393957	0.290486	0.000133977	0.019449
MPP4 specific DE genes	Slc22a3	6853.33	-0.407586	0.129656	2.7022e-06	0.00166137
MPP4 specific DE genes	Dnajc6	1239.66	-0.432178	0.121219	8.00029e-07	0.000696825
MPP4 specific DE genes	Def8	6697.7	-0.472898	0.141631	1.85814e-06	0.00128276
MPP4 specific DE genes	4931406P16Rik	358.472	-0.550271	0.253611	1.54592e-05	0.00557169

## Sheet: Normalised ReadCounts_MPP3_MPP4
Supplemental Table S3. Bulk-RNA sequencing: DEseq2 results and normalized counts. The normalized read counts of the replicates of MPP3 and MPP4 cells from Ebf1-WT and Ebf1-KO mice, derived from the same DESeq2 object, are indicated in the table.
gene_name	MPP3_KO1	MPP3_KO2	MPP3_KO3	MPP3_KO4	MPP3_WT1	MPP3_WT2	MPP3_WT3	MPP3_WT4	MPP4_KO1	MPP4_KO2	MPP4_KO3	MPP4_KO4	MPP4_WT1	MPP4_WT2	MPP4_WT3	MPP4_WT4
Gnai3	8200.5	7700.7	8125.2	8174.8	7098	7845.7	8575	8176.7	6684.8	6784.3	6630.4	6901.3	6634	7182	6803.5	7220.1
Cdc45	2082	2709.3	2598.6	2742.1	2781.1	2360.6	2188.8	2709.3	2611.5	2695.1	2821.1	3363.9	2840.3	2482.8	2300.7	2718.7
Scml2	196.9	190.4	175.2	174.1	215	172.7	104.9	182.2	152.3	106.6	193.6	150.8	119.6	314.7	277.8	193.9
Narf	1378.6	1364.7	1747.3	1861.4	1534.8	1897.2	1995.5	1745.8	1643	1268.3	1363.5	1484.3	1684.4	1391.5	1745	1373.2
Cav2	644.3	467.6	337.1	210.2	290.6	290.7	595.5	541.1	381.2	308.2	266.6	248.4	235	165.2	376.3	309.7
Klf6	2892.3	2051.3	13096.7	1961.6	1557.1	2231.4	13133.9	7053.7	2743.1	1876.1	12264.7	2642.4	1842.5	2686.6	12452.3	6175.1
Scmh1	1177	1066.1	1003.6	1026.8	1028.1	995.6	1056.7	1173.8	1310.4	860.3	1084.9	939.3	1104.8	1239.6	986.4	1118
Cox5a	7482.1	8321.7	7819.5	7520.6	7030.9	6428.8	7524.4	7473.4	7974.5	9238.4	7227.2	7813.9	7060.6	7005.9	6491.9	7032.9
Fer	422	428.3	298	316.7	427.9	282.3	408.3	330.8	123.3	121	221.5	272	325.3	148.3	322.7	191.4
Xpo6	2903.6	2608.1	3144.2	2710.5	1451.7	2182.2	2712.4	2975.8	3160.6	3150.2	3778.7	2696.6	1593.3	2130.7	3180.5	3412.8
Tfe3	672.4	649.7	718.9	875.2	973.9	1019.5	935.3	742.4	853.6	714.3	802.4	892	928.4	1133.5	1084.9	930.8
Brat1	1524.9	1686	1631.1	1582.6	2573.5	2213.1	1604.6	1475.6	1911.3	1848.3	1774.6	1636.1	2691.4	2052.3	1635.5	2339.3
Gna12	513.9	540.2	598	687.5	434.2	492.9	556.5	607.3	707.5	867	599.5	520.4	461.7	455.8	491	468.4
Slc22a18	424.8	465.2	352.3	332.9	464	404.4	432.6	292.8	245.5	254.4	311.7	251.3	424	290.6	210.2	256.8
Dlat	3643.5	3493.4	3753.6	3952.9	4073.2	4009.2	3514.3	4203.9	3027	3189.6	3716.4	3431.9	4012	4519.5	3686.2	3507.6
Sdhd	11293.5	12170.9	11549.3	11783.9	11205.2	10832.5	11653.3	11238.6	10642	11700.2	11012.6	11120.7	10601.7	10982.8	9982.6	11720.7
Ccnd2	17708.3	21934.7	18200.5	18265.1	15217.7	17257.1	19023.4	20559.2	28511.6	29905.2	26479.1	27276.8	19686.2	26456.2	21403.6	25073
Gpr107	688.4	604.4	916	853.6	965.3	1299	852.1	794	656.8	916.9	917.8	795.4	971.9	1117.8	1029.1	940.1
Tspan32	13515.3	13779.5	14679.3	14000.8	14890.9	14181.7	14396.9	13179.2	10545.6	11407.3	11342.9	11758.4	12852.3	12942.3	12150.2	11674.5
Gmpr	2549.1	2678.3	2781.4	3017.3	2980.1	2585.3	3066.1	3041	1706.2	1776.2	1744.1	1817.5	1810.7	1975.2	1886.1	1836.5
Trim25	2002.3	2277.4	2117.7	2302.6	2905.6	2409.7	1807.4	2261.5	2673.7	2545.3	2944.5	2330	2939	2972.4	2368.3	2642.3
Dgke	461.4	468.8	466.6	354.6	449.1	344	650.1	555.6	885.7	611.6	652.6	453.4	727.6	663.2	700.5	673.2
Scpep1	1422.7	1665.8	1237.9	1194.6	1187.8	769.5	1150.3	1041.5	2490.3	2570.3	2482.9	2453.2	2174.5	2316.4	2200	2274.6
Mnt	277.6	378.4	355.2	255.3	579	436.7	354.5	440.5	346	335.1	431.1	364.7	582.1	535.4	597.6	566.6
Itgb2	1643.1	2254.7	1518.8	1974.2	1113.3	1454.8	1469.3	1540.9	1709.3	2082.5	1163.2	1784	1602.5	1664.1	2164	1884.3
Hddc2	2746.9	2665.2	2337.7	2095.1	2234	2086.7	2623.1	2606.8	2731.7	2504	2494.8	2328	2237.3	2201.9	2420.5	2759.8
Pemt	217.6	278.4	293.3	304.1	326.7	359.5	282.6	242.9	261.1	391.7	258.6	274	251.7	209.8	299.9	339.9
Clec10a	778.4	817.4	452.3	511.6	824.8	564.5	534	448.7	304.6	468.5	368.7	492.8	602.2	511.3	425.6	260.2
Arvcf	364.8	416.4	269.5	257.2	648.2	665.6	333.7	319.1	336.7	402.3	461.6	460.3	465	431.7	453.5	368.5
Comt	4313.1	4790.3	5331.4	4996	5171.5	4281.6	4450.5	4688	4134.3	5346	4939.3	5380.5	5111	5326.2	5018.1	5319.8
Rtca	1760.3	1984.7	1812.1	1779.3	1638	1725.8	2036.3	1708.6	1798.4	1869.4	1766.7	1768.2	1760.5	1650.8	1588.4	1642.6
Dbt	845	899.5	1063.6	817.5	773.8	754.1	973.5	762.3	639.2	888.1	745.4	930.4	673.3	588.5	635.1	604.3
Dazap2	32675.4	31968.6	32614.1	30786.1	28633.5	26992.9	34288	33288.9	27850.6	27969.6	28428.8	30007	25736.5	26558.7	31272.9	31426.9
Mcts1	2657.8	1965.6	2129.1	2062.6	1890.2	2067.1	2383.9	2199.9	2539	2330.2	2005.4	2205.8	2103.4	2031.8	2242.6	1999.3
Rnf17	125.7	50	51.4	152.5	75.6	47.7	114.4	128.7	104.6	48	132.6	188.3	15.1	48.2	50	104.9
Trappc10	261.7	506.9	402.8	350.1	497	261.2	449.9	463.2	400.9	570.3	387.3	509.6	428.2	284.6	351.3	555.6
Ccm2	4587.9	4940.2	4457.3	4277.8	3883.7	3531.7	4354.3	4089.7	4155.1	4701.8	4487	5085.8	3406.5	4079.4	4419.8	4625.7
Tbrg4	2736.6	3696.8	3376.5	3353.8	3107.8	3276.2	2957.7	3420.8	3310.8	3520.8	3277.4	2756.8	3072	3589.8	3659.8	3483.3
Mx1	51.6	99.9	142.8	48.7	35.1	46.3	28.6	48.9	215.5	172.8	278.5	176.4	141.3	214.6	87.5	122.5
Ndufa9	8480	7455.5	8040.5	8403	7533.3	7128.1	8699	8257.4	8346.4	8425.2	7528.3	7954.9	7309	7130.1	7388.6	7579.3
Lck	1456.5	1712.2	1226.4	1449.1	1528.4	1513.8	1886.3	1515.5	5562.9	6295.6	4947.2	4786.1	5238.1	4634	4406.6	4885
Galnt1	3092.1	2942.5	2392.9	2129.4	1581.6	2259.5	2379.5	2737.4	2481	2748.9	2797.3	2150.6	1572.4	1782.2	2480.8	2707.7
Mkrn2	1959.2	1697.9	1771.1	1577.2	1773.2	1658.4	1765.8	1826.4	1989	1924.1	1807.8	1977.1	1942.9	1853.4	2242.6	1958.2
Raf1	2237.7	2270.2	2549.1	3007.3	2782.1	2722.9	2693.4	2871.5	2061.5	2680.7	2630.1	2246.2	2847.8	3013.4	2570.4	2533.2
Sept1	8855.1	9562.8	8100.4	6769.9	7757.8	7788.1	8944.3	8254.7	11837.4	14165.8	12100.2	10996.5	11315.1	10861	12714	12684.2
Grasp	317	493.8	393.3	258.1	141.6	279.4	319.9	486.7	310.8	453.2	626	324.3	102.9	309.9	646.8	567.4
Acvr1b	2180.5	2240.5	1855.9	1821.7	3517.6	3113.3	2210.5	1934.3	624.7	971.7	871.4	1155.1	952.6	994.8	1015.8	919.1
Tom1l2	429.5	428.3	418	246.3	835.5	560.3	500.2	475	696.1	346.6	647.3	407.1	563.7	698.2	810.7	722.7
Zfp385a	1209.8	1243.4	1180.7	1053.9	1752.9	1586.8	1103.5	1301.6	589.4	916.9	730.8	654.4	752.7	817.6	818.1	813.3
Itga5	1198.6	1214.8	1017.9	1380.5	1153.7	1370.6	1365.3	1189.2	788.3	718.2	761.3	709.6	800.4	935.7	1122.4	1045
Wdr77	3812.3	3332.7	3148	3621.8	3085.5	3562.6	3429.3	3460.7	3730.3	3333.6	2713.7	3327.4	2945.7	3217.2	2867.4	3076.2
Atp5f1	14088.3	14086.5	13055.7	12888.3	12717.6	11826.8	12925.8	13372.3	13487.6	13174	13706.4	12782.4	12716	12119.9	12201.6	12413.1
Hnrnpd	1776.3	1569.4	1107.4	1092.7	1186.7	1300.4	1660.9	1530.9	1984.8	1862.7	1039.9	1151.2	1349.9	1088.9	1247.4	1322
Dynlt1c	270.1	227.3	268.5	267.1	250.1	328.6	213.2	184	248.6	211.2	234.8	268.1	272.7	261.7	244	190.5
C1d	5906.5	5083	5090.5	4544.8	4645.8	5365.7	6010	4785.9	4734.1	4316.8	4780.1	4162.2	4773.1	4414.6	4477.1	4565.2
Gm2a	23518.3	25237.7	21605.6	20724.7	18689.5	17438.2	21097.8	21714	20270.8	22297.1	18306.1	20362.7	18625.7	17340	19699	19820.4
Krit1	2966.4	2228.6	2567.2	3061.5	3276	3937.6	3828.1	2838.9	2542.1	2122.9	2382.1	2882.9	2720.7	3036.3	2817.4	2322.5
Clcn4	2842.6	3191.2	3421.3	3814.9	3196.2	3307.1	3252.5	3026.5	2861.2	3187.6	3440.5	3249.6	3303.6	3147.2	3038.6	3299.5
Hk2	1076.6	1180.3	1595	1919.2	1476.2	1411.3	1285.6	1395.9	920.9	1105.1	1035.9	1256.7	1006.1	1209.5	900.4	758.8
Myo18a	1808.2	1390.9	1280.7	1584.4	2439.4	1926.7	1327.2	1705	2287.3	2099.8	2187.1	2133.9	2442.2	2254.9	2194.8	2157.1
Haao	1482.7	1739.5	1535.9	1408.5	1288.9	1343.9	1472.8	1567.2	2467.6	2787.3	2632.8	2356.6	2524.1	2150	2310.2	2742.2
Cd52	3480.3	3551.7	4109.7	3922.3	3177	2961.6	5572.2	3728.1	5823.9	5925.9	6729.8	5526.3	5865.4	4900.5	7896.5	6339.6
Abhd15	1606.5	1580.1	1151.2	1422.9	1270.8	1202.1	1585.5	1381.4	1301.1	1349	1571.7	1656.8	1559.8	1684.6	1715.6	1682.1
Loxl3	136.9	217.7	161.9	140.8	135.2	176.9	206.3	92.5	189.6	121	112.7	94.6	75.3	137.5	114.7	60.4
Kat2b	376.1	245.1	392.3	310.4	269.3	233.1	406.6	474.1	473.4	338	466.9	304.6	341.2	250.8	328.6	237.5
Rab5b	2370.9	2447.5	2502.4	2509.3	2545.9	3073.9	2503.5	2499.9	2325.6	2082.5	2054.5	2023.5	2593.6	2297.1	2643.9	2691.8
Aire	87.2	30.9	118.1	55	151.1	61.8	143	33.5	132.6	63.4	172.4	125.2	280.2	237.6	223.5	106.6
Icosl	338.6	241.5	264.7	319.4	309.7	242.9	216.7	190.3	302.5	357.2	490.7	228.7	516.9	336.4	571.1	460
Spg7	1352.4	1459.9	1265.5	886	492.8	1043.4	1135.6	1379.6	1719.6	1929.9	1746.8	1011.2	657.4	852.5	1800.1	1683.7
Rpl13	69411.6	79543.3	76220.5	73815.5	67237.5	62742.8	65568	69636.9	70935.5	88118	79819.1	75106.6	73100.4	72310.7	73343.6	78579.9
Chmp1a	4577.6	5479.2	5819.9	5414.6	5688.8	5406.4	5492.5	5327	4870.9	6155.4	5404.8	5196.1	5678.9	5419.1	6023.6	6326.2
Rpa1	12895.3	13078.7	13505.2	13767.1	13833	12683.4	13511	14102	13901	13974.7	13754.1	14901.5	15096.3	14162.6	14003.2	14749
Serpinf1	7652.8	8207.5	7568.2	5439.9	4418	5009	6325.5	5574.4	8193.1	8620.1	8247.2	6313.8	5203.8	5861.6	6910.8	6696.3
Tubgcp3	2403.7	2248.8	2205.3	2537.2	2954.6	2899.8	2129.9	2823.5	2339.1	1993.2	2415.3	2169.3	2612	2960.3	2446.9	2952
Polr3d	1166.7	1244.6	1358.8	1107.1	1338.9	1616.3	1059.3	1120.3	1171.6	1309.6	1177.8	1212.3	1242.8	1245.6	1308.4	1271.6
Tcf7	610.5	396.2	421.8	665.9	190.5	484.5	299.1	335.4	69.4	50.9	22.5	33.5	0	80.8	38.2	4.2
Ddx3x	4537.3	3495.8	2969	3468.4	2748.1	3370.3	4328.3	3796.1	4304.2	3397.9	2923.3	3307.7	3374.7	2954.3	3105.5	3193.7
Il12rb1	731.5	731.8	532.3	310.4	655.6	450.8	516.7	568.3	646.4	791.1	632.7	377.5	717.6	601.7	713	889.7
Usp32	228.8	207	295.2	364.5	205.4	241.5	293.9	329.9	360.5	290	246.7	370.6	323.7	326.8	276.4	356.7
Txnrd3	1140.4	1113.7	962.7	848.2	944.1	799	1150.3	1266.3	842.2	758.5	799.8	780.6	717.6	1086.5	899	1213.7
Zfp512b	1908.5	1855	1631.1	1668.3	1576.3	1877.5	2205.3	1898	2389.9	2313	1822.4	2071.8	1732.9	1922.1	2465.3	2352.7
Dnajc5	3413.7	3487.4	3280.4	3508.1	3968.9	4117.3	3524.7	3702.7	3836	3567.8	3599.7	3738.4	3733.5	3470.4	3898.6	3751.1
Tpd52l2	5880.3	6027.7	5944.6	6373.8	5918.7	5591.8	6288.2	5569.9	5415.8	5394	6170.1	6049.7	5781.8	5821.8	5814.2	6532.7
Fmr1	1874.7	1417.1	1472.1	1107.1	952.6	1192.2	1287.3	1652.4	1665.8	1426.8	1569.1	945.2	960.1	1108.2	1412	1367.3
Bcl11a	4439.7	3907.4	3609.8	4003.5	4630.9	4985.2	4505.1	4278.3	6646.4	5778.1	6346.5	6735.7	8214.7	6739.4	7071.1	6719
Pxmp4	1353.3	1643.2	1555.9	1529.4	1539	1461.8	1560.4	1444.8	1334.3	1684.1	1667.2	1465.6	1394.2	1620.7	1760.4	1709.8
Gnb1l	690.3	574.7	830.3	696.6	794	713.4	989.1	881.9	644.3	829.6	890	693.9	899.9	879.1	768.1	794
Mmp11	298.2	227.3	156.2	87.5	234.2	108.1	156.9	78	316	341.8	165.8	314.4	456.7	422	439.6	427.2
Smarcb1	6806.9	7145	7618.6	7368.1	7890.9	8370.9	7210.6	7348.3	7632.6	8669	7716.6	7436.4	7770.6	7771.6	6784.4	7273
Hip1r	1710.6	1722.9	1473.1	1215.4	2065.8	2082.5	1520.5	1840	1720.7	1410.4	1779.9	1332.5	2101.8	2051.1	2100	2457.6
Nsun5	1776.3	1989.4	2217.7	2224.1	2284	2054.4	1951.3	2142.8	1923.7	2147.8	2148.7	2158.5	1883.5	2368.3	1813.3	1687.9
Top1mt	1077.6	1362.4	1304.5	1133.3	1303.8	1393	1097.5	1132.1	1405.7	1414.3	1329	1216.2	1142.5	1252.9	1111.4	1206.1
Hoxa10	797.2	699.6	637	559.4	834.4	942.3	619.8	716.1	741.7	675.9	917.8	848.6	1060.5	945.4	1212.1	916.6
Slc7a7	332	241.5	237.1	293.2	298	210.6	63.3	284.6	109.8	152.7	165.8	196.1	167.3	162.8	164.6	119.2
Oxa1l	2331.5	2515.3	2482.4	2638.3	2459.6	2545.9	2513.9	2567	2871.6	2865	2837	3125.4	2785.9	2816.8	2584.4	2909.2
Heatr6	1997.6	2389.2	2759.5	3151.7	2461.8	2294.6	2247.8	2541.6	2366	2052.8	2733.6	3097.8	2392	3129.2	2267.6	2414
Ccl3	1088.8	542.6	2634.8	681.2	329.9	731.6	2020.7	1535.5	2538	1012.9	6637	2381.2	1338.2	2476.8	8398.5	5923.3
Wfdc18	21.6	46.4	45.7	22.6	18.1	21.1	23.4	13.6	241.4	267.9	419.1	389.3	732.7	472.7	479.2	438.1
Icam4	532.7	685.3	622.7	739.9	759.9	556.1	671	803.1	152.3	221.8	147.2	164.6	213.3	209.8	156.6	231.7
Ilf2	6291	7442.5	6900.7	8104.4	7421.5	7715.1	7598.9	6981.2	7236.9	7037.8	7004.4	7406.9	6976.1	6922.7	7082.8	6818
Chtop	6232.9	7126	7054.9	6418	6889.4	7241.8	6706.1	6147.3	6278.7	7130.9	7182.1	7649.3	6411.5	7579.9	6924.8	7179
Snapin	4157.5	3516	3583.2	3476.5	3488.8	3875.8	3899.2	4128.7	3470.3	3476.6	3427.3	3813.3	3720.1	3738.1	3720.8	3980.2
S100a6	1021.3	1317.2	789.4	752.5	837.6	556.1	764.6	688	978.9	1113.8	771.9	669.2	817.1	552.3	727	723.5
Icam2	3257.1	3180.4	3704.1	3625.4	3082.3	3050.1	2926.5	2617.7	2640.6	2655.7	3325.1	2925.3	2825.2	2989.3	2370.5	2276.3
Mapk7	537.4	928.1	886.5	572.1	971.7	946.5	804.5	631.8	642.3	1157	1146	785.5	1210.2	891.1	890.9	908.2
B9d1	68.5	40.5	93.3	14.4	51.1	52	39.9	55.3	154.4	88.3	144.6	212.9	234.2	89.2	56.6	107.4
Sec24b	1479.9	1571.8	1619.7	1755.9	1950.9	1714.6	1832.6	1918.9	1813.9	1471.9	1875.4	1990.9	1712.9	2582.9	1945.6	2218.4
N4bp3	347	415.3	556.1	397	683.3	806.1	503.6	328.1	1144.7	1325	1894	1188.6	1365.8	1404.8	1303.2	1267.4
Rmnd5b	2323	2219.1	2801.4	2460.5	2791.7	2540.3	2468.8	2264.2	2575.3	3156.9	4695.2	3456.5	3070.3	3740.5	2835.8	3537
Nhp2	8162	9530.6	9102.2	8584.4	7778.1	7584.5	8228.3	8353.5	8821.9	10753.5	9060.2	8535.4	8198.8	8491.5	7021.1	8530.3
Vps9d1	530.8	411.7	451.3	358.2	516.2	456.4	390.1	543.8	588.4	333.2	685.7	284.8	381.4	660.8	807.8	522.9
Zfp276	450.2	387.9	413.3	490.8	717.4	692.3	330.3	384.3	422.7	314.9	327.6	392.3	443.3	501.6	618.2	592.6
Mfsd10	5868.1	7233	7241.6	7012.6	8153.8	7152	7055.4	7625.6	5978.3	6637.4	6454	5607.1	6044.4	5737.4	6689.6	6555.3
Luzp1	802.8	773.4	837	1064.7	1004.7	898.7	911.1	972.6	1003.8	1012	801.1	1058.5	1027.1	949	843.8	831.8
Kctd10	3130.5	3519.5	3312.7	3225.7	4157.2	2856.3	3304.5	3594.8	3567.7	3156.9	3643.5	3067.2	3322	3349.8	4221.3	3831.6
Poldip2	4955.6	6130.1	5317.1	5248.6	5133.2	5242.1	4702.7	5433.9	5572.2	5913.5	6038.8	5044.4	5308.4	5521.5	5502.5	6330.4
Ift20	2417.8	2583.1	3137.5	2786.3	2860.9	2870.3	2643.1	2693	2769	2714.3	2891.4	2358.6	2599.4	2506.9	2292.6	2478.6
Pcbp3	946.3	1024.5	1120.8	1079.1	1052.6	1265.2	1302	1205.5	551.1	884.3	960.3	738.2	1185.1	1012.9	949.7	1045
Lgals9	26515.6	28990.5	29018.6	26381.2	24782.7	21427.8	29056.5	28997.9	22760.1	24415.2	22200.3	22377.3	20381.3	18310.7	22188.6	21712.3
Araf	3569.4	3407.7	4202.1	4250.7	4393.5	3725.5	3637.4	3452.5	3439.2	2927.4	3858.3	4426.4	4055.5	4165	3892.8	3802.3
Cfp	1999.5	2371.4	2496.7	2065.3	1681.6	1874.7	1890.6	1833.7	2561.8	2451.2	2542.6	1897.3	1906.1	2139.2	2474.9	1896.9
Uxt	723.1	681.8	718.9	648.7	651.4	727.4	778.4	830.3	702.4	709.5	647.3	575.6	635.6	606.5	583.6	632
Cnnm3	433.3	342.7	407.5	455.7	402.3	410	436.9	586.4	639.2	661.5	542.5	556.9	505.2	296.6	392.5	415.5
Lman2l	1297	1469.5	1809.2	1915.6	1963.7	2199.1	1369.6	1249	1221.3	1671.6	1760.1	1794.8	2180.4	1955.9	1847.9	1309.4
Mcm3ap	1886.9	1484.9	1888.2	1488.8	2678.9	2218.7	1613.2	1696.8	1280.4	1811.8	1652.6	1559.2	2009.8	2273	1860.4	1592.2
Pcnt	4512	3817	4298.3	3921.4	5203.5	4521.8	4068.2	5074.1	4310.5	3531.4	4650.1	4197.7	6302	5613.2	4695.4	3944.9
Mxd1	1080.4	1241	1175	1167.6	1006.8	1283.5	1375.7	1188.3	706.5	771.9	1136.7	1070.4	983.6	1100.9	1613.4	1003
Gmcl1	2103.6	1896.6	2202.5	1892.1	648.2	2075.5	1854.2	2165.4	2068.7	2051.8	2545.2	1660.8	770.3	1836.5	2102.9	2423.2
Snrnp27	2248.9	2196.4	2437.7	2285.5	2179.7	2265.1	2183.6	1939.7	2059.4	2335	2256.1	2322.1	2438	2204.3	1992	2245.3
Oas1c	288.9	302.2	379.9	247.2	220.3	275.2	340.7	260.1	206.1	178.6	216.2	227.7	250.1	294.2	227.1	302.2
Ocrl	1574.6	980.4	1615.9	1392.2	1231.4	1511	1547.4	1352.4	1063.9	537.7	832.9	836.8	1048.8	776.6	982.7	945.9
Calm1	18578.7	21518.3	20430.6	22426.4	20563.8	20807.1	19530.5	19989.1	18396.9	21086.4	18396.3	20443.6	20018.3	19322.4	16191.4	17322.5
Agpat3	168.8	184.4	98.1	111	185.2	200.8	190.7	193.1	440.3	348.5	338.2	222.7	292.7	458.2	376.3	311.4
Uhrf1	8257.7	8192.1	8212.8	7931.1	10628.3	9539.2	8424.2	9419.4	10447.2	10095.8	9020.4	9303.2	11515.8	10314.8	9576.1	10533
Dpp9	1286.7	1500.4	1451.2	1579	1989.2	1807.3	1065.4	1485.6	1356	1499.7	1441.7	1407.5	1692	1840.1	1173.1	1543.6
Gramd1a	3478.5	3561.2	4710.6	3162.5	3861.4	5250.6	4253.7	3932.9	3768.7	3703.2	5946	4106.1	3780.3	5773.6	6793.2	5636.2
Hpn	69.4	123.7	101.9	111	128.8	141.8	69.3	74.3	22.8	101.8	39.8	103.5	47.7	44.6	62.5	47
Ckb	150.1	145.2	194.3	197.6	160.7	271	76.3	125.1	257.9	292.8	217.5	193.2	297.7	440.1	121.3	218.2
Sp1	1507.1	1092.3	1371.2	1358.8	1618.8	1950.5	1583.8	1295.3	1582.9	1493	1165.9	1381.8	1872.6	1289	1380.4	1153.3
Itgb7	2045.4	2534.4	1850.1	1847.9	1421.9	1804.5	1748.5	1605.3	2822.9	3632.2	3933.9	2584.3	3293.6	2737.3	2868.1	2528.1
Myg1	2886.7	2868.7	2920.4	3014.6	2838.5	2707.4	2506.1	2748.2	3357.4	3697.5	3033.3	3489.1	2862	3117.1	3188.6	3312.1
Rarg	300.1	207	160.9	172.3	367.2	221.9	190.7	204.8	213.4	142.1	196.3	109.4	249.2	360.5	299.2	202.3
Pfdn5	6589.3	7193.8	6705.5	6058	5893.2	5247.8	6054.2	5767.5	6023.9	5619.7	8667.6	5815.1	7042.2	5835.1	5701	5935.9
Rrp15	3364	3912.2	3770.7	3959.3	3100.4	3339.4	3386	3821.4	3639.2	3246.2	3349	3497.9	3211.6	3767	3013.7	3061.1
Rnd2	83.5	151.1	144.7	131.7	70.2	88.5	63.3	125.1	93.2	56.6	69	51.3	53.5	78.4	57.3	110.8
Srr	441.7	414.1	377.1	417.8	302.3	575.8	371	241.1	377.1	332.2	496.1	408	376.4	307.5	332.2	368.5
Acp5	305.7	455.7	248.5	302.3	304.4	235.9	254	348.1	145	274.6	192.3	178.4	212.4	299	200.7	172.1
Fbxo9	2867	3764.7	3468.9	3487.4	3173.8	3413.8	3114.6	3459.8	1824.3	2219.8	2532	2467	2483.2	2818.1	2438.9	3221.4
Vps50	1269.8	1233.9	1156	1117.9	1226.1	1230.1	1061	1278.9	1226.5	1187.7	1128.7	914.6	1136.6	1225.1	1025.4	1021.5
Hars	3381.9	4078.8	4140.2	4431.1	4190.2	3807	4167	4053.5	4012.1	3942.3	4005.5	4113	4163.4	4110.7	3689.9	3699.9
Zmat2	3108.9	2828.3	3028	3026.3	3065.2	2839.4	3112	2945.8	3289	3346.1	3065.2	3088.9	3009.2	2820.5	3098.2	3247.4
Ube2c	3811.4	4373.9	3939.3	4686.5	4965.1	4326.6	3872.3	4363.5	6345	7220.2	5542.8	6827.3	6574.6	6310.2	6327.2	5820.9
Smg5	1588.7	1520.6	1319.8	1887.6	2579.9	2871.7	1749.3	1589.8	1987.9	1598.6	1879.4	1945.6	2412.1	1917.3	2398.4	2133.6
Cct3	16393.5	17305	17108.3	17099.3	15167.7	15892.1	15620.9	18132.8	14848.8	17141.2	15223.7	15988.6	14880.5	15821.8	14791.2	15828.4
Glmp	4052.4	4774.8	5460	5383.1	5494	4603.2	4613.5	4600.9	4521.8	4981.2	5077.2	5211.9	5274.9	4587	4383.8	4429.2
Mef2d	924.7	1101.8	1078.9	916.7	1103.7	1171.2	1081	1049.6	1591.2	1906.8	1321	1379.9	1220.2	1268.5	1168.7	1443.7
Tmem79	140.7	155.9	180.9	148.9	141.6	85.7	117.9	122.4	176.1	172.8	120.7	96.6	126.3	132.6	96.3	120
Snd1	9462.8	9868.5	10477.2	8651.2	10251.6	9037.9	8373.1	9182	10267	11095.3	12277.9	9431.3	9593.9	11139.6	9741.5	11510.8
Slc19a1	3609.8	4338.2	3903.1	3733.7	3466.5	4159.5	3643.4	4097	3831.9	3873.2	3867.6	3750.3	3222.5	4058.9	3278.3	3827.4
Kpnb1	7633.1	7642.3	6872.1	7949.2	7566.3	7789.5	6423.5	7907.5	7472.1	7799.1	6843.9	8272.2	7439.4	6756.3	6431.6	7128.6
Npepps	1437.7	1242.2	1531.2	1883.1	1314.4	2041.8	1674.8	1350.6	1534.2	1198.2	1176.5	1705.1	1564	1485.6	1344.4	1424.4
Mrpl10	2922.3	2846.1	2885.2	3232	3303.7	2649.9	3005.4	3216.9	3277.6	2860.2	2766.7	3275.2	2805.2	3546.4	2920.3	3289.4
Cyp51	1316.7	1788.3	1625.4	1619.6	1373	1690.7	1719.9	1641.5	1000.7	1761.8	1459	1719.9	1302.2	1596.5	1659.7	1260.7
Tcf25	7274.8	7526.9	7793.8	8144.1	8201.7	8546.4	7836.5	7620.2	7684.4	7662.8	8115.9	8056.4	7902.8	7664.3	8920.4	8297
Tubb6	1245.5	1494.4	1520.7	1422.9	951.5	1482.9	1261.3	1900.7	1722.7	1494	1490.8	909.7	801.2	2164.5	1352.5	2811
Def8	7677.2	8252.7	7654.8	6438.7	11675.6	10016.7	7460.2	7850.4	3790.4	4576.9	4021.5	3633	5898.8	6171.5	6092	5952.7
Foxm1	391.1	386.7	451.3	452.9	475.8	373.5	329.4	464.1	779	803.6	685.7	944.2	814.6	594.5	688.7	627
Itfg2	1480.9	1349.3	1323.6	1547.4	1446.4	1554.5	1384.4	1583.5	1514.5	1291.4	2134.1	1390.7	1636.8	1648.4	1785.4	1672.8
Gtf2h4	1648.7	1237.4	1622.6	1826.2	1931.7	1386	1453.7	1536.4	1448.2	1554.5	1555.8	1789.9	1421.8	1744.9	1267.9	1619.1
Tubb5	85777	79633.7	78408.7	86131.7	71752.3	73659.6	84521.1	94694.7	114253	116067	88728.2	109382	93838	87434.3	94611.2	112174
Ell2	635.9	271.3	302.8	221.1	70.2	324.4	432.6	362.6	185.4	298.6	311.7	156.7	51	277.3	427.1	339.1
Jup	629.3	765.1	892.2	748	684.4	609.5	616.3	583.7	529.4	707.6	878	761.9	799.6	733.2	671.8	749.5
Nom1	2943.9	3507.7	3325.1	3408.9	2930.1	3321.1	3404.2	3292.1	2859.1	3435.4	2599.6	3584.7	2913.9	2942.3	2632.9	2814.3
Ergic1	8562.5	9064.2	7994.7	7489.9	7413	8612.4	7371.8	9540.9	7924.8	8817.8	8245.9	7630.6	6816.3	8928	7991.3	8877
Acap1	8682.5	8566.9	9473.5	8846.1	11307.4	11665.3	10407.6	9317.9	10225.5	11316.1	11429.1	10234.6	11576.1	12086.1	12978.6	11153.3
Ifrd1	1681.6	1461.1	1943.5	1543.8	1214.4	1753.9	2077.9	1927.9	1219.3	1182.9	1440.4	1328.6	1063.9	1199.8	1722.9	1599
Stk38l	458.6	556.8	508.5	635.2	629	608	626.7	432.4	356.4	271.7	362.1	454.4	617.2	587.2	441.8	295.5
Brpf1	1130.1	995.9	973.2	972.7	923.8	1350.9	1055.8	1124	1275.2	1079.2	1378.1	901.8	1112.4	922.5	1195.2	1415.1
Akr1b3	7448.3	8162.3	7878.6	7490.8	7071.4	7321.9	7012.1	7389.1	7453.4	7441	6584	7329	6530.3	6627.3	6768.2	6935.5
Gstt1	326.4	311.7	253.3	250.8	298	237.3	156	236.6	82.9	99.9	65	69	43.5	67.5	82.3	140.2
Gstt3	776.5	750.8	477.1	739.9	895.1	565.9	729.9	731.5	576	589.5	665.8	697.8	700	539	756.4	475.9
Ddt	753.1	699.6	719.9	603.6	764.2	660	656.2	639.9	721	833.4	681.7	646.6	715.9	630.7	566	627
Ddx18	4191.2	3853.9	4599.2	4616.1	4635.1	4634.1	3826.3	4674.4	4430.6	4396.4	4261.5	4340.6	4435.2	4452	4077.3	4048.2
Ubl3	2255.5	2235.7	2194.8	1778.4	1331.5	1492.7	1827.4	2219.8	2476.9	2882.3	3191.2	2313.2	1503.8	2139.2	3033.5	3286.1
Gramd3	834.7	692.5	491.3	589.2	499.2	778	908.5	657.1	596.7	898.7	534.5	682	804.6	716.3	635.8	554.8
Eef1e1	2311.8	2385.6	2253.9	2755.6	2317	2654.1	2383	2598.7	2552.5	2395.5	2445.8	2789.3	2654.6	2547.9	2025.8	2398.9
Akt1	1814.7	1958.5	1980.6	2157.4	1702.9	1808.7	1993.8	2171.8	2087.4	2451.2	2325.1	2085.6	1853.4	1630.3	1723.7	2032.1
Cldn15	143.5	491.4	702.7	787.7	470.4	265.4	103.2	349.9	0	37.4	21.2	4.9	10.9	2.4	11	10.1
Il16	4300	4642.8	4428.7	4212.8	4690.5	3783.1	4362.9	4558.3	5683	5859.7	5833.2	6587.8	6655.8	6167.9	6075.1	6212.9
Tcirg1	3145.5	3018.6	4209.7	4554.8	4995.9	4959.9	3553.3	3585.8	5546.3	4358	5117	4695.5	4574.1	5561.3	5396.7	4350.3
Naglu	1124.5	1649.1	1568.3	941.1	1790.2	1381.8	1202.3	1551.8	1071.1	1212.6	1293.2	1172.9	1671.9	1236	1278.2	1182.6
Coasy	1999.5	2328.5	2309.1	2715.9	2520.3	2034.8	2238.2	2501.7	2174.4	2478.1	2356.9	2410.8	2244	2936.2	2712.3	2602
Smo	985.7	947.1	851.3	714.6	800.4	756.9	866	914.6	734.5	947.6	972.2	699.8	727.6	816.4	799.7	1106.3
Crnkl1	2859.5	2658.1	2764.3	3064.2	2488.4	2714.5	2989.8	2662.1	2564.9	2158.4	2475	2865.2	2482.3	2444.2	2532.2	2497.9
Rin2	129.4	190.4	123.8	172.3	205.4	169.9	98.8	112.4	40.4	77.8	199	187.3	80.3	170	88.2	139.3
Chordc1	3886.4	3780.1	4172.6	5394.8	4285	5485.1	3802.1	3622.9	3893	3424.8	3383.5	5262.2	4419.3	5147.7	3248.9	3451.4
Rtcb	13613.7	14487.5	14174.6	13416.2	13447.7	12359	13798.8	14363.9	13573.6	15595.4	14130.8	15423.8	13494.7	13712.8	13964.3	14325.2
Pwp1	4336.6	4300.1	4470.6	4442	4661.7	4551.2	4010.1	3691.8	3859.8	4282.2	4545.4	4438.2	4186	4433.9	4014	4080.1
Fbxo7	3106.1	3143.6	3802.2	3000.1	3566.5	3566.8	3313.2	3366.4	3009.3	3209.7	3736.3	3917.8	3548.7	3359.5	2771.8	3130.8
Capns1	5931.9	6015.8	4976.2	3668.7	1247.4	4212.8	4447	6000.4	5499.7	6671	5774.9	3552.1	1232.8	2726.4	6150.1	6723.2
Clpb	2143.9	2300	2620.5	2442.5	2614	2147.1	2448	2311.4	2098.8	2484.8	2400.7	2320.1	2118.5	2259.7	1960.3	2398
Sept7	13532.1	11411.8	11493.2	11590.8	11004	11186.4	11772	12051.7	11305	9436.2	10635.9	11181.8	11057.5	10828.5	11577.6	11198.6
Zdhhc4	2693.5	2528.4	2605.2	2502.1	2515	2034.8	2324.9	2700.2	2864.3	2605.8	2665.9	2301.4	2254.8	2640.8	2571.2	2896.6
Rac1	12797.8	13219.1	13410.9	12145.7	7800.4	11442	12755.9	13496.5	10492.8	11262.3	12957	9980.3	7202.7	10522.2	12365.6	13049.4
Nup214	1734.1	1765.7	1501.6	1896.6	2728.9	1996.9	2140.3	1831	1942.3	1520.8	1610.2	1797.8	2361.9	2197	2220.6	1846.6
Aif1l	196	130.9	172.3	171.4	325.7	255.6	227.1	274.6	219.6	164.2	152.5	121.2	110.4	170	114.7	132.6
Cpa3	4283.1	6332.3	10270.5	9195.2	4087	5980.8	8913.1	9383.2	105.7	243.9	188.3	443.5	102	203.8	176.4	191.4
Ugp2	2548.1	1633.7	1726.4	1783.8	1624.2	2151.3	2106.5	1991.4	1923.7	1621.7	1807.8	1637.1	1639.3	2011.3	2133.1	2237.7
Trmt1	2256.4	2401.1	2814.7	2898.2	2319.2	2854.9	2485.3	2264.2	3068.4	3267.3	2957.7	3190.4	2730.7	2957.9	2594.7	2827.8
Nacc1	998.8	1194.6	1076.9	888.8	1773.2	1401.5	1240.5	1281.7	1599.5	1879.9	1319.7	1202.4	1651.8	1384.3	1448	1821.4
Nfix	1636.5	2063.2	1823.5	1798.3	1368.7	1567.2	1892.4	1879	1414	1681.2	1753.4	1399.6	1191.8	1328.8	1475.2	1703
Slc1a5	9335.3	10365.9	11357	10950.2	10249.4	12804.1	9758.3	11469.7	8901.6	10530.7	11521.9	10063.1	9668.3	13838.2	10905	11027.4
Uba1	11131.3	11963.9	11075.1	11722.6	13147.6	12725.5	12702.2	13956.9	11562.9	12558.5	11739.4	10973.8	12191.6	12486.5	12682.4	12726.2
Siae	2817.3	2347.6	2370	2839.5	2788.5	2751	2715.9	2521.6	2149.5	2174.7	2030.6	2415.7	2463.1	2141.6	2064.7	2020.3
Esam	1842.9	1601.5	1442.6	1662	2593.8	1748.3	1403.5	1454.8	199.9	366.8	262.6	257.2	374.7	301.5	259.5	321.5
Spa17	163.2	142.8	131.4	113.7	123.5	119.4	144.8	144.1	105.7	159.4	107.4	107.4	136.3	144.7	155.8	179.6
Fam50a	1476.2	1962	1934.9	1861.4	2090.3	2109.2	1832.6	1986.9	1716.5	1980.8	2165.9	1815.5	2089.2	1773.8	2033.9	2141.2
Emd	4796.1	4889.1	5078.1	4801.1	4588.3	5143.8	4125.4	5075.9	5092.6	5151.1	4985.7	4702.4	4774.8	4976.5	5381.2	5324
Taco1	358.3	348.6	502.8	472.8	455.5	265.4	417	369.8	342.9	365.8	407.2	527.3	444.1	410	270.5	386.9
Gria3	1168.6	1420.7	1828.2	1807.3	1432.6	1464.7	1470.2	1337.9	1064.9	1012.9	1464.3	1570.1	1141.6	1195	1045.2	1144.9
Ap4e1	631.2	589	601.8	770.6	535.4	967.5	766.3	732.4	427.8	583.8	594.2	927.5	543.6	729.5	679.2	604.3
Blvra	2267.7	2407	2423.4	2348.7	2395.8	2289	2422.9	2121	2078.1	2071	2009.4	2111.2	2162	2082.5	1875.1	2066.5
Idh3g	13900.7	15672.6	15643.8	14860.7	14088.4	11860.5	14568.5	14887.8	14121.6	15727.9	14300.6	14697.5	13914.5	13650.1	13768	13577.3
Pnck	800.9	788.9	495.1	531.4	555.6	561.7	807.1	601.9	679.6	1009.1	787.8	660.4	744.4	757.3	986.4	721.8
Ssr4	5701.1	5818.3	6249.3	6046.2	5155.6	4676.2	4900.4	4763.2	4795.3	4877.5	5606.4	4464.8	4551.5	4374.8	4247.8	3986.1
Bcap31	13850.1	14746.9	13717.5	13957.5	12285.5	12769	12681.4	13704	12735.6	13705.9	12785.9	12962.8	12009.3	12847	11565.8	11635.9
Fam98a	1542.8	1602.7	1968.2	1546.5	2057.3	1772.2	1566.4	1750.3	1917.5	1669.7	1604.9	1418.3	1559.8	1777.4	1856	1814.7
Kmt2a	2244.3	1810.9	1932	2546.3	2676.8	2228.6	2760.1	2397.5	2189.9	1699.4	1927.2	2502.5	2733.2	2040.3	1682.5	1745.8
Ift46	1075.7	1311.2	1148.4	1121.5	1153.7	1089.7	1111.3	1248.1	1388.1	1201.1	1193.7	1381.8	1518	1362.6	1402.5	1468.9
Trappc6a	3793.6	4884.3	4683.9	4499.7	4388.2	3599.1	4281.4	3956.5	4025.6	5932.7	4709.8	4280.5	4053.8	4167.4	4557.2	4898.4
Supt6	1747.2	1874	1710.2	1745	2585.2	2135.9	1664.4	1687.7	1819.1	1935.6	1712.3	1538.5	2004.8	2123.5	2191.1	1926.3
Spag5	1620.6	1247	1916.8	2161.9	2098.8	2171	2236.5	1981.4	2661.3	2715.3	2257.4	2441.4	2936.5	2451.5	2907.8	2491.2
Unc119	861.9	798.4	624.6	318.5	221.4	234.5	317.3	720.6	411.3	665.4	569	208.9	100.4	159.2	355	547.3
Rab34	126.6	182	60	95.6	147.9	99.7	80.6	94.3	101.5	158.4	50.4	119.3	87	76	91.9	84.8
Sdf2	2207.7	2814	2597.6	2834.1	2980.1	2397.1	2268.6	2237	2202.4	2278.4	3160.7	2784.4	2831.9	2312.8	2378.6	2237.7
Ccne1	656.5	671.1	595.1	720.9	547.1	730.2	726.4	647.2	621.6	865.1	826.3	755	825.5	657.2	690.2	646.3
Bbc3	629.3	709.1	499.9	503.5	176.7	542	495	664.4	278.7	484.9	672.5	368.6	129.6	400.3	511.6	502.8
Psmc3	13610.9	15118.1	14605	15366.9	13843.6	12651.1	12973.5	14394.7	13396.5	14784.1	13931.9	15064.1	13349.1	12573.3	11584.9	14113.7
Acp2	1357.1	1268.4	1437.8	1357.9	1294.2	1218.9	1598.5	1660.5	928.2	856.4	1039.9	1080.2	961.8	1445.8	1365.7	926.6
Rapsn	174.4	377.2	304.7	265.3	348	178.3	358.9	436.9	80.8	136.3	141.9	137	158.9	108.5	63.9	140.2
Slc39a13	649	583	529.4	453.9	676.9	658.6	468.1	532.1	341.9	446.5	473.5	397.2	384.7	531.8	585.8	500.3
Celf2	14087.3	12579	13689	14123.6	13293.4	13360.2	14370.9	13456.6	15069.5	12812	13516.7	15680.1	14396.3	14235	13582.8	13085.5
Ddb2	521.4	592.5	730.3	657.8	769.5	723.2	535.7	766.8	952	575.1	657.9	834.8	917.5	746.4	1009.9	830.1
Spi1	9732	12412.4	13742.3	11959	9317.1	10155.7	10678.1	10586.9	9166.8	11618.6	12080.3	11121.6	8820.3	10600.6	11027.8	11142.4
Sf3a1	5669.3	5848.1	6187.5	6132.9	6973.4	6354.3	6082.8	6749.1	5967.9	6293.7	6312.1	7288.6	6438.3	6718.9	6905	7012.8
Stat6	2880.1	3289.9	3471.8	3142.7	4738.4	4485.2	3600.1	3748	3350.2	3096.4	4386.2	3770	4528.1	4766.7	4566.1	4351.2
Napsa	8994.9	9907.8	9480.2	8923.7	8130.4	7737.5	8198.8	8471.3	9820.5	11102	9894.5	9143.5	8598.6	7783.7	8181	8307
Vrk3	4247.5	4425	5181.9	5542.8	5262	4874.2	4708.8	4714.3	4372.6	4165.1	4603.7	6102.9	5422.1	4946.4	4628.5	4690.3
Smg9	1850.4	2064.4	2286.3	2026.5	2634.2	2303	2158.5	2684.8	2065.6	1998	2050.5	1930.8	2256.5	2224.8	2297.7	2320.8
Paxip1	1598.1	1835.9	1932	1847.9	1246.3	1436.6	1679.1	1968.7	2000.4	2150.7	2728.3	1623.3	1346.5	1749.7	2272	2543.2
Rmnd5a	1198.6	987.6	1044.6	1239.7	1134.6	1023.7	1077.5	1093.1	1285.6	1229.9	940.4	1135.4	1345.7	797.1	904.8	815.8
Mov10	1285.8	1388.5	1634	1358.8	2122.3	1911.2	1122.6	1399.5	1468.9	1528.5	1802.5	1408.4	2080	1611	1423.8	1925.5
Ppard	72.2	71.4	48.6	166.9	142.6	137.6	70.2	79.8	138.8	169	152.5	192.2	156.4	164	166.1	171.2
Def6	7831.9	9285.5	9605.9	9317.1	11171.1	9681	9070	9604.3	7635.7	9219.2	9398.4	8697	8678.1	9830	9136.5	9591.2
Metrn	242	249.9	179	106.5	109.6	171.3	165.6	267.4	280.7	414.8	245.4	135	111.2	117	252.1	320.6
Lmf1	1088.8	1013.7	1399.7	1385.9	1093.1	1078.5	816.6	1186.5	903.3	923.6	1232.2	1019.1	1140	1207	1113.6	1017.3
Narfl	1356.1	1296.9	1920.6	2019.3	1874.3	1710.4	1511.8	1604.3	1611.9	1689.8	1823.7	1872.7	1712.9	1746.1	1458.3	1468
Angptl4	1695.6	1734.8	1445.5	1468	1386.8	1159.9	1182.4	1663.3	1963.1	1842.5	1220.2	1450.8	1278	1435	1586.2	1268.3
Dbf4	1442.4	1311.2	1418.8	1095.4	665.2	1162.7	1365.3	1552.7	1892.6	1602.5	1648.6	1172.9	810.4	1280.6	1712.6	1428.6
Daxx	2853.9	3116.2	3962.1	3213.1	3602.7	3415.2	3237.7	3559.5	3202	3731.1	4073.2	3718.7	3464.2	3828.5	3622.3	4135.5
Cd320	1825	1964.4	2049.2	1983.2	1590.1	1421.1	1838.6	1452.1	1528	1979.8	1831.7	1633.2	1640.9	1629.1	1667.1	1661.1
Ipo4	1903.8	2336.8	1942.5	1963.4	2510.7	2649.9	1882.8	2405.6	2518.3	2454.1	2636.8	1906.2	2385.3	2988.1	2652	2687.6
Tm9sf1	2876.4	2925.8	3529.8	3483.7	3297.3	3707.3	2778.3	2935	2821.8	3198.2	3613	3424	3266.8	3342.6	3369.4	2900.8
Rec8	753.1	781.7	1045.5	1184.7	932.3	1289.1	1014.2	906.4	384.3	232.4	415.1	693.9	613.1	607.7	478.5	350.8
Irf9	3645.4	3556.4	4970.5	3874.4	3487.8	3426.4	3001.1	2938.6	3635	4661.4	5662.1	4899.5	4992.2	5341.9	3736.9	4708.7
Gmpr2	3266.5	3444.6	3786	3635.3	3560.2	3166.6	2768.8	2817.1	3165.8	3060.9	3358.3	3770	3403.2	3786.3	2827.7	3166
Mdp1	2031.4	2104.8	2519.5	2495.7	2196.8	2391.5	1865.5	2081.1	2217.9	2348.5	2534.6	2707.5	2672.2	2396	2222	2251.1
Dhrs1	2356.8	2724.7	2628.1	2443.4	2361.7	1964.6	2104.7	2454.6	2341.2	2680.7	2154	2419.7	2580.2	2074	2125	2464.3
Tmem161a	1480.9	2123.9	1870.1	2206.1	2518.2	2088.2	1476.3	1908	2278	2304.3	2132.8	2152.6	2453	2555.2	2456.5	2126.9
Armc6	299.2	393.8	546.6	572.1	706.7	655.8	400.5	424.2	363.6	386	476.2	369.6	634	561.9	450.6	405.4
Borcs8	1171.4	1081.6	1229.3	1203.7	1380.4	1204.9	1208.4	1235.4	1160.2	1267.4	1197.7	1148.2	1190.1	1227.5	1109.2	1237.2
Slc25a42	191.3	160.6	271.4	323.9	425.7	536.4	224.5	150.5	293.2	226.6	236.1	393.3	281.9	350.9	344	208.2
Snx9	1354.2	1214.8	1298.8	877	393.8	678.3	819.2	1124	1716.5	2166.1	2261.4	1372	782.8	1037	1927.3	1593.9
Ranbp3	5100	4823.6	6086.5	6132.9	6030.4	5670.4	5231.5	5502.8	5092.6	5818.4	5922.1	6295.1	5754.2	6634.5	5781.1	5951
Ndufa11	3672.6	4052.6	3826.9	4057.6	3778.3	3614.6	3283.7	3661	3763.5	4307.2	3944.5	3782.8	3688.3	3316.1	3211.4	3568.9
Use1	5234.1	5298.4	5719.9	5311.8	4775.6	4492.3	5494.2	4869.2	5137.1	6153.5	5934	5422.8	4983	5151.4	5244.5	5441.5
Ocel1	302	423.6	488.5	446.6	534.3	346.9	347.6	276.5	358.4	350.4	456.3	437.6	513.5	519.7	466.7	499.4
Dyrk1b	178.2	195.1	145.7	249	286.3	353.9	205.4	274.6	213.4	253.5	356.8	165.6	481.7	332.8	469	452.4
Braf	1475.2	1238.6	1638.8	1653.9	1502.8	1346.7	1542.2	1852.7	1026.6	592.4	1111.5	1163	1019.5	1138.3	1480.4	1112.1
Ndufb2	1841.9	1602.7	1486.4	1438.3	1634.8	1374.8	1735.5	1522.8	1450.3	1276	1305.1	1315.8	1379.2	1169.7	1165.8	1212.9
Hltf	2590.3	2102.4	2378.6	2535.4	2397.9	2380.2	2552.9	2489.9	2021.1	1954.8	1916.6	2416.7	2388.6	2516.6	2275.7	1912.9
Prpf6	3699.8	4384.6	3697.4	4453.7	4587.2	4166.5	5202.9	4720.6	3590.5	4519.3	4366.3	3788.7	4325.7	4251.8	4605	4298.3
Rgs19	7129.5	7271.1	7291.1	7257.1	7052.2	7064.9	7058.9	6663.9	6831.9	7461.2	7867.8	7941.1	7263	7695.7	7157.8	8208
Snrpd1	6818.1	7084.3	6324.6	6347.6	6335.9	6858.5	6640.2	6423.7	6953.1	7002.2	6167.5	6176.8	6575.5	6190.8	6146.4	6557
Tchp	622.7	396.2	660.8	480	513	543.5	390.1	474.1	826.7	645.2	612.8	615	618.1	840.5	670.4	650.5
Tiam1	556.1	398.6	624.6	783.2	802.5	1046.2	636.3	716.1	468.2	358.1	460.2	502.7	625.6	527	426.3	476.8
Tsc2	1185.4	1518.2	1439.7	1736	1960.5	2246.8	1186.7	1634.3	1507.3	1422	1527.9	1296.1	2068.3	1738.8	1722.9	1870.1
Slc9a3r2	550.5	775.8	597	626.2	803.6	661.4	755.9	653.5	513.8	631.8	598.2	602.2	562	531.8	607.1	824.2
Puf60	14699.7	15748.7	17115	16904.4	16565.1	16823.2	16435.8	16244.7	14391	16375	17502.4	16539.6	16225.4	17297.8	15879	17003.5
Golga2	1147.9	1665.8	1507.3	1710.7	1907.3	1877.5	1205.8	1803.8	1374.7	1416.2	1783.9	1426.2	2038.2	1920.9	1744.2	1597.3
Uck1	3313.4	4137.1	3252.7	3768	3596.3	3135.7	3477.9	3543.2	3734.5	3742.6	3432.6	3246.6	3539.5	3510.2	3750.9	3763.6
Scin	46	113	280.9	267.1	252.2	195.2	300.8	226.6	34.2	6.7	42.4	105.5	40.1	67.5	102.9	90.6
Mien1	926.6	1080.4	1019.8	1204.6	1089.9	1113.6	1035	894.6	934.4	1248.2	1196.4	1154.2	1135.8	1069.6	1081.2	1038.3
Axl	435.2	411.7	241.9	192.2	359.7	244.3	351.9	274.6	300.4	217.9	197.6	112.4	224.1	220.7	175.7	380.2
Tgfb1	1129.2	837.6	949.4	619.9	415.1	921.2	983.9	1024.2	1110.5	1060.9	1282.6	668.2	376.4	440.1	1222.4	1096.2
Ccdc97	2074.5	1796.7	1977.7	2061.7	2981.2	2821.2	2455.8	2393.8	2061.5	2348.5	2754.8	2148.6	3161.4	3381.2	2671.9	3162.7
Zfp40	535.5	447.4	549.4	606.3	476.8	407.2	560.9	565.6	455.8	326.4	375.4	470.1	444.9	435.3	628.5	363.4
Akap8l	2102.6	1684.8	2208.2	2281	2432	2991.1	2577.2	2200.8	2297.7	1842.5	2524	2269.9	2295	2808.4	2957.8	2198.3
Pdcd2l	1155.4	1338.6	1470.2	1689.1	1514.5	1511	1580.3	1305.2	1519.7	1471.9	1367.5	1525.7	1344	1375.9	1502.4	1693
Gtf2f1	4507.3	5186.5	5141.9	5481.4	4974.6	4458.6	5032.2	4772.3	4776.6	4786.3	4731.1	5332.2	4435.2	4900.5	4637.4	5047.8
Clpp	3667	4243	4503	4424.8	4118.9	3696	4069.1	4263.8	3710.7	4446.4	3911.4	3951.3	3819.7	3998.6	3456.9	4294.9
Alkbh7	1054.1	1088.7	1144.6	1018.7	1133.5	1112.2	944.9	1088.6	1247.2	1063.8	1143.3	1218.2	1022	1176.9	950.4	1121.4
Dennd1c	2022.9	1700.3	1983.5	1759.5	1818.9	1888.7	1819.6	1719.5	1331.2	1780.1	2030.6	2091.5	2173.7	2591.4	2451.4	1882.7
Med6	1123.5	1083.9	1200.7	1212.7	873.8	1122	1146.9	1063.2	998.6	1006.2	1208.3	1028	1017	1173.3	1148.1	1031.6
Lcp2	5761.2	5238.9	5302.9	5196.3	5464.2	5054	6090.6	6031.3	3351.2	3494.9	3493.6	4025.2	3748.6	4175.8	4411	4058.3
Cse1l	6721.5	7374.6	7944.3	7417.7	7738.7	7768.4	7833.9	7060	8100.9	7243.2	6587.9	7866.2	7052.2	8156.3	6463.2	6332
Naa20	3662.3	4043.1	3307	3427.8	3045	3138.5	3259.4	3354.6	3329.4	3518.9	3408.7	3282.1	2980.8	3155.7	3065.8	3233.2
Prkra	1792.2	1716.9	1759.7	1510.4	1568.8	1529.3	1520.5	1515.5	1406.8	1396	1457.6	1187.7	1367.4	1285.4	1260.6	1473.1
Fkbp7	308.6	298.7	264.7	269.8	246.9	220.5	287.8	233.9	295.2	274.6	328.9	407.1	323.7	276.1	330	239.2
Plekha3	190.4	142.8	185.7	227.4	163.9	231.7	284.3	216.6	262.1	268.8	165.8	240.5	246.7	230.3	213.9	165.4
Ykt6	3005.8	3132.9	2542.4	2867.5	3213.2	2582.5	2554.7	2739.2	2637.4	3269.2	3090.4	2879	2981.6	2933.8	3254	2753.9
Baz1b	2954.2	2747.3	2533.8	3494.6	3337.7	3075.4	3073	3041	3491	3411.3	3123.5	3563	4421.8	3601.8	2776.2	3102.2
Pex6	980	1162.5	921.7	583.8	590.7	696.5	641.5	912.8	1196.5	1759	1805.1	797.4	866.5	719.9	1492.9	1880.1
Mrpl2	4164	4526.2	4404	4110.8	4383.9	3812.6	4107.2	4475	4552.9	4687.4	4617	4168.2	3898.3	4168.6	3515.7	4502.3
Mea1	1979.8	2678.3	2659.5	2760.1	2636.3	2221.6	2570.3	2402	2173.4	2526.1	2589	2458.1	2423.8	2431	2320.5	2290.6
Kdelr1	2879.2	3017.4	2952.8	2757.4	3511.2	3312.7	3040.1	3070.9	3179.2	2790.1	2793.3	3001.2	3807.9	2724	3179.8	3401
Tmem143	822.5	628.2	862.7	831.9	1003.7	886.1	613.7	807.6	614.3	1016.8	856.8	824	818.8	857.4	900.4	987.9
Ggct	457.7	598.5	546.6	526.9	554.5	602.4	501	599.1	527.3	556.9	603.5	544.1	417.3	565.5	423.4	548.1
Jag2	161.3	176.1	144.7	70.4	245.9	188.2	176	245.6	207.2	228.5	229.5	171.5	397.3	311.1	376.3	320.6
Btbd6	496.1	727	549.4	611.8	815.3	831.3	688.3	588.3	595.7	826.7	672.5	681.1	779.5	629.4	910	790.7
Nudt14	1672.2	2050.1	1793	1821.7	2064.8	1699.2	1770.1	1909.8	2204.4	2671.1	2639.4	2381.2	2238.1	2370.7	2042.7	2379.6
Epdr1	71.3	145.2	166.6	222.9	242.7	339.8	151.7	117.8	70.4	20.2	54.4	49.3	35.1	162.8	76.4	71.3
Flii	3244	3870.6	3717.4	3653.4	4883.1	4445.9	3386.8	4304.6	3331.5	3624.5	3940.6	3714.8	4036.3	5007.9	4225	4715.5
Top3a	1414.3	1642	1590.2	1668.3	1830.6	1687.9	1933.1	2038.5	2029.4	1773.4	1806.5	1385.8	1736.3	2221.2	1939.8	1950.6
Atg4d	1102.9	896	890.3	1257.8	1304.9	1065.8	951.8	1058.7	1203.7	1200.2	1006.7	1181.7	1424.3	1315.6	1043.8	1054.2
Qtrt1	1961	1965.6	2530	2623	2032.9	2144.3	1991.2	1992.3	2108.1	2226.5	2364.9	2699.6	2040.7	2482.8	2139.7	2131.1
Hdgfrp2	2379.3	2633.1	2546.2	2507.5	3082.3	3836.5	2748.8	2936.8	2712	2765.2	3201.8	2837.6	3531.9	3231.7	2760.8	3266.7
Chaf1a	2397.1	2508.2	2589.1	2845.8	3423.9	3477	2444.6	3337.4	2181.6	3570.7	3355.6	2721.3	3115.4	3232.9	3739.9	4070
Adprh	3740.1	4157.3	4120.2	4211.9	4353.1	4035.9	4139.3	3756.2	4133.3	4724.8	4819.9	4660	4568.2	4884.9	4409.5	4586.2
Tmem39a	1027.9	1206.5	1666.4	1441.9	1300.6	1273.7	938.8	912.8	1270	1157.9	1310.4	1227.1	1022.9	1116.6	939.4	935.9
Timmdc1	502.7	255.8	428.5	466.5	522.6	658.6	392.7	451.4	453.7	392.7	334.2	525.3	573.7	520.9	391.8	437.3
Mcm2	14668.8	16868.4	16771.3	16326	18208.4	17161.6	15239.5	18050.3	15877.5	16988.6	16475.8	15096.6	16137.6	16954.1	16163.5	18817.4
Tpra1	2145.8	2363	2269.1	2411.8	2350	2412.5	2008.5	2117.4	2108.1	2294.7	2318.4	2429.5	1918.6	2373.1	2236	2172.2
Nab1	772.8	698.4	557	628	679	723.2	615.5	647.2	782.1	593.4	671.1	581.5	768.6	602.9	957.8	688.3
Adgre5	158.5	290.3	244.7	252.6	225.6	358.1	194.2	227.5	46.6	56.6	204.3	74.9	63.6	168.8	52.9	84.8
Il17ra	7768.2	8269.4	8209	7662.3	11038.1	10162.7	8902.7	9058.7	9884.7	10195.6	13713	10338.1	13120	13512.7	12955.1	12840.4
Arrdc2	444.5	445	773.2	504.4	637.5	526.6	679.6	554.7	321.1	526.2	850.2	591.4	679.1	621	756.4	799.1
Map2k7	937.8	1016.1	965.5	1097.2	1290	1372	1010.8	904.6	1092.9	1352.8	1210.9	1157.1	1497.9	1285.4	1906	1686.3
Timm44	3618.2	3318.5	3781.2	3588.4	3650.6	3106.2	4034.4	3713.6	3556.3	3683.1	3334.4	3657.6	3705.1	3230.4	3883.2	3785.5
Ap2a2	2053.9	2051.3	2059.6	1847.9	2614	2576.8	1968.7	1909.8	3474.5	2974.5	2907.3	2804.1	3577.9	3304	2974	3099.7
Pnkp	2178.6	2802.1	2957.6	2717.7	2484.1	2266.5	2002.5	2794.5	2485.2	2408	2140.7	2444.3	2622	2186.2	2186.7	2186.5
Med25	1516.5	2221.4	1495	1557.4	2918.4	2843.6	1537	2369.4	2332.9	2498.3	2398	1696.2	2684.7	2736.1	3029.1	3096.4
Bcam	151	117.8	28.6	36.1	93.7	94.1	61.5	44.4	173	253.5	175.1	116.3	182.3	283.4	265.3	233.3
Clptm1	5490.1	6271.7	5420.9	5109.7	4077.4	5694.3	4592.7	5913.4	5499.7	6258.1	6618.4	4769.4	3297.8	4740.2	5506.2	6173.4
Relb	151	179.7	183.8	194.9	306.5	294.9	299.1	265.6	187.5	235.2	216.2	206	314.5	302.7	488.8	355.9
Tomm40	5764.9	7134.3	6359.8	6496.5	7092.6	7226.4	6159.9	6918.6	6887.8	7017.6	7260.4	6357.2	6160.6	6405.4	6391.9	7086.6
Apoe	12480.8	18437.8	17399.7	18990.5	10929.5	12943.2	9187.9	11477	1507.3	2475.2	1578.3	1370	761.1	1238.4	926.9	811.7
Hbp1	8335.5	8677.5	8333.7	6816.8	6589.2	7135.1	7984.7	7393.6	6611.2	6738.2	6544.2	6822.4	6171.5	6973.4	7572.4	8077.9
Prkar2b	2881.1	3117.4	2730.9	1996.8	642.9	2032	2383	3030.1	1727.9	2109.4	1891.4	1122.6	577.1	1070.8	1595	1968.3
Cdkn1b	571.1	337.9	738	482.7	441.7	440.9	565.2	612.7	615.3	305.3	620.7	493.8	431.6	420.8	569.7	530.5
Klf4	23.4	27.4	276.1	79.4	33	42.1	203.7	140.5	42.5	6.7	407.2	68	36.8	27.7	241.8	93.2
Ap1m1	7419.3	7979.1	8568	9324.3	9143.6	8262.7	7862.5	7899.4	8206.5	8231.2	9812.3	8903	9569.6	9647.9	8219.9	9147.2
Rab8a	9616.6	10565.8	11203.7	11253.4	10392	9179.7	11170.4	10376.6	10000.7	10344.5	10389.2	10766.8	9746.9	10184.5	10452.2	10277
Hmgn2	63047.4	57902.4	59494	57928.8	57039.2	51897.6	59435.8	59463.4	63354.6	62774.4	58122.9	62217.8	63938.9	56211.5	58798.7	61576.3
Fam32a	7655.6	8255.1	8360.4	8826.2	7521.6	8227.6	8705.1	7553.1	7685.5	8526.9	7732.6	9057.8	8064.2	8149.1	8140.6	9095.2
Stard3nl	1102	1295.7	1058.9	1381.4	1353.8	1308.8	957.9	1038.7	1323.9	1516	1696.4	1637.1	1581.6	1582.1	1390	1177.6
Stk11	6313.6	7026	7419.6	5575.3	3888	7111.2	6031.7	7636.5	5736.9	7536.1	7920.9	4479.6	3250.1	6034	7950.9	7994
Atp5d	9986.2	11100	10827.6	10636.2	11109.4	9811.6	10383.3	10670.3	11453.1	13458.2	10710.2	10753	11668.1	10787.5	10251.6	12027.9
Ppp5c	6579.9	7680.4	7103.5	6778.9	7473.7	7404.7	6598.6	6228	7101.2	7310.4	8313.5	8236.8	8377.8	9497.2	8576.4	8574
Cdk12	1710.6	1239.8	1364.5	1215.4	1090.9	1450.6	1497.9	1182	1734.1	1153.1	1360.8	1185.7	1180.9	1371	1468.6	1325.3
Lipe	822.5	886.4	1057	916.7	1071.8	990	850.4	702.5	971.7	827.6	1216.3	905.8	1137.5	1307.1	1015.8	1445.4
Pafah1b2	5007.1	5505.4	2285.3	4765	4558.5	5051.2	4699.3	4951.7	5391.9	4741.1	2201.7	4938.9	4715.4	5174.3	5002.7	4654.2
Tbc1d8	645.2	623.5	448.5	544.1	684.4	615.1	577.3	502.2	552.1	836.3	583.6	571.7	616.4	663.2	957.8	836.8
Cnot11	1129.2	1006.6	873.2	431.3	232	528	627.6	1038.7	1304.2	1473.8	1502.7	574.6	313.6	301.5	1194.4	1161.7
Slc2a3	2525.6	3063.8	2787.1	2815.1	3430.3	3154	3044.4	2888.7	2352.6	2224.6	2150	2220.6	3157.3	2767.4	3027.6	2470.2
Foxj2	265.4	178.5	133.3	154.3	151.1	262.6	241	233.9	233.1	224.7	179.1	327.2	194	236.3	169.8	168.7
Sri	8892.6	8957.1	9030.8	9378.4	8859.4	8563.2	8884.5	8833.9	8147.5	9187.5	8554.9	9656	9394	8339.6	8733.7	8979.4
Dgcr2	1587.8	1649.1	1684.5	1948.9	2311.7	2366.2	1840.4	2042.1	2160.9	2108.4	1668.5	1862.8	2210.5	1849.8	2094.1	2017.8
Irf3	3800.1	4177.5	4449.7	4735.2	5268.4	4732.4	4072.5	3989.1	4521.8	5012.8	4866.3	5366.7	5095.1	5170.6	4630.7	4463.7
Bcl2l12	2393.4	2510.6	2747.1	2721.3	2676.8	2590.9	2414.2	2680.3	2731.7	3004.3	2803.9	2794.2	2650.4	2561.2	2474.9	2706.1
Zfp959	725	897.1	651.3	739.9	721.6	678.3	931	633.6	442.3	793.1	558.4	601.2	526.1	669.2	706.4	662.2
Mpnd	1466.8	1538.5	1358.8	522.4	216.1	407.2	557.4	1103.1	2178.5	3113.7	2302.5	733.3	363.8	258.1	1154.7	1371.5
Sh3gl1	4478.2	4648.7	5113.4	4935.5	6167.7	5580.6	4773.8	4954.4	4867.8	6118.9	6615.8	6485.3	6483.5	6671.9	6485.2	6481.5
Ebi3	1614	2423.7	1785.4	1588.9	1494.3	1725.8	1563.8	1704.1	1847	2560.7	1967	1793.8	1530.5	1783.4	1842.7	1819.7
Ccdc94	1373.9	1609.9	1903.5	1835.3	1558.2	1655.6	1950.4	1596.2	1629.5	1465.2	1661.9	1907.2	1740.5	1776.2	1646.5	1718.1
Ranbp2	1394.6	1205.3	1298.8	1772.1	1588	1379	1387.9	1564.5	1456.5	1200.2	1175.1	1381.8	1133.3	1500.1	1377.5	1148.2
Dvl3	669.6	608	793.2	725.4	626.9	624.9	709.1	657.1	652.6	542.5	627.4	694.9	553.7	783.8	724	634.5
Abcf3	2548.1	3111.4	3208.9	3645.3	3302.6	3210.2	2852	3145.3	2935.8	2876.6	3167.3	3227.9	3062.8	3518.6	3092.3	3515.2
Eif2b5	4232.5	5435.2	4792.5	4129.8	1781.7	4104.7	3987.6	5463.9	5227.2	6412.7	5991.1	3732.5	1677.7	4069.7	5728.2	5715.1
Cyth2	2412.1	2410.6	2927.1	3010.9	2107.4	2230	2671.7	2490.8	2403.3	3237.6	3112.9	3297.9	2719	3019.4	3098.9	3243.2
Sult2b1	104.1	153.5	123.8	102.9	103.2	139	96.2	154.1	179.2	131.5	123.3	151.8	158.9	84.4	84.5	110.8
Hck	110.7	320.1	279	221.1	169.2	172.7	104.9	143.2	194.8	218.9	358.1	297.7	192.4	294.2	174.2	188.9
Mrpl4	3923	4376.2	4348.7	4168.6	4898	4072.4	3541.1	4684.3	4303.2	5498.7	4293.4	4591	4186	4439.9	4250.7	4607.2
Keap1	2716	3496.9	3182.3	3280.7	2906.7	3103.4	2753.2	3009.3	2673.7	3477.6	3587.7	3287	2908	3199.1	3348.8	3910.5
Glg1	4685.5	5056.8	4553.5	4146.9	2623.6	3172.2	3840.2	4295.5	3968.6	4378.2	4532.1	4028.2	3230.9	2722.8	3531.1	3880.3
Btbd2	709	756.7	608.5	342.9	407.6	351.1	439.5	718.8	815.3	1149.3	1294.5	736.3	504.3	407.6	555.7	994.6
Csnk1g2	661.2	1129.2	940.8	1068.3	873.8	862.2	1061.9	886.5	1090.8	1605.3	978.8	1177.8	1017	897.1	949.7	927.5
Abhd17a	548.6	547.3	461.8	350.1	213.9	262.6	273.9	304.6	607	1416.2	996.1	452.4	404	279.8	424.1	512.8
Mob3a	3948.3	4508.3	4502	4549.3	4888.4	4262	4613.5	4531.2	3463.1	4480.9	4862.4	4888.6	4253.7	5042.8	4849	4849.8
Fkbp11	670.6	766.3	881.7	928.5	711	754.1	384	639	290.1	307.2	476.2	320.3	368	453.4	224.9	259.4
Ddx23	332.9	204.7	423.7	465.6	399.1	456.4	364.1	248.4	531.4	365.8	330.3	352.8	522.7	495.6	583.6	424.7
Pld3	1389.9	1850.2	1601.6	1660.2	1672.1	1555.9	1403.5	1230	962.4	1615.9	1707	1875.6	2037.4	2018.6	1538.4	1638.4
Grik5	119.1	145.2	90.5	76.7	55.3	66	42.5	78	186.5	230.4	197.6	65.1	72.8	79.6	87.5	121.7
Cd79a	0.9	10.7	23.8	11.7	90.5	123.6	106.6	62.5	0	5.8	34.5	0	67.7	56.7	260.2	169.5
Rabac1	4857.1	5501.8	5417.1	5018.5	5398.2	4618.6	4527.6	4719.7	4330.1	5745.4	4996.3	4986.2	5044.1	4806.5	5240.1	5272.8
Etv3	826.2	991.1	990.3	827.4	1262.3	1023.7	1044.6	977.1	1081.5	946.7	1146	959	1300.5	1031	1634.7	1075.2
Prkcsh	4281.3	4878.3	5021	4783	5600.5	4964.1	4323.1	4496.7	4631.6	5322	4895.5	4176	5414.6	5315.3	4746.1	4911
St8sia6	32.8	55.9	128.5	108.3	80.9	176.9	53.7	137.8	0	0	2.7	6.9	0	65.1	21.3	17.6
Fcgrt	1227.6	1153	952.2	958.2	830.2	789.2	1042	900.1	856.7	826.7	843.6	825	692.5	625.8	857.8	773
Nosip	4967.8	5247.2	6003.7	5357.8	5425.9	4709.9	5215.9	4694.3	5195.1	6457.8	6263	6179.8	4952.9	5583	5891.3	5945.9
Pih1d1	3202.7	3776.6	3702.2	4103.6	3878.4	3658.1	3687.6	3645.6	3633	4618.2	4032.1	3709.8	3958.5	3566.9	3736.2	4273.1
Rps11	37170.5	40890.1	37891.3	35913	34633	33956.7	36596.5	38524.3	41331	41061	42355.3	35929.5	38220	36057.1	35175.3	37323.3
Supt5	5010.9	5683.9	5559	5148.5	7142.7	6463.9	5427.4	5199.2	4889.5	5855.8	6184.7	4667.9	5938.2	6107.6	6843.2	6724
Paf1	4240	4189.4	4602	5078.1	4712.8	3979.7	4352.5	3980.1	3959.3	3956.7	4496.3	4608.7	4898.6	4635.3	4743.9	4328.5
Timm50	6286.4	7634	7031.1	6822.2	5870.8	5826.3	5730.8	6233.4	6833.9	8134.2	6422.1	6623.3	6071.1	6904.6	6197.1	6884.3
Med29	783.1	1009	974.1	1060.2	910	908.6	874.7	823	823.6	1204	1016	919.6	1108.2	1008.1	793.8	971.1
Bicd1	972.5	592.5	615.1	894.2	872.7	702.1	1096.6	948.1	535.6	410.9	505.3	580.5	738.5	710.2	462.3	573.3
Ncstn	5064.4	5325.7	5576.1	5485	5693.1	4635.5	5576.5	5315.2	3888.8	4441.6	5049.4	4856.1	4507.1	5189.9	5549.5	4800.2
Pex19	3848.9	4007.4	4458.2	4451	4399.9	4401	4024.9	4206.7	3939.6	3970.1	4131.5	4974.4	4165.1	4043.2	4205.9	4477.1
Cyp4f18	79.7	208.2	215.2	209.3	172.4	53.4	77.2	116	60.1	84.5	58.4	103.5	45.2	49.4	63.9	70.5
Impdh1	2731	2903.2	2629	2377.5	5344	5146.7	2347.5	3263.1	3741.7	4149.7	3456.4	2168.3	4915.3	4746.2	4471.2	5080.6
Dusp3	364.8	323.6	377.1	358.2	337.4	335.6	305.1	329.9	202	248.7	220.2	287.8	212.4	208.6	145.5	288.7
Prodh	2807	3748	4090.7	3855.5	3794.3	2758	3105.1	3183.3	1946.5	2101.7	2330.4	2235.4	1666.9	1746.1	2012.5	1905.3
Dgcr14	2248.9	2342.8	2370	2258.4	2243.6	2443.4	2464.5	2408.3	2087.4	2846.8	2246.8	2226.5	2989.2	2379.1	2921.8	2672.5
Slc25a1	4317.8	4737.9	4304	3444.9	4047.6	4701.5	4130.6	4688.9	4390.2	5390.2	4366.3	3821.2	4012	4544.8	4191.2	5060.4
Dgcr6	1750	2101.3	2304.3	1953.5	1845.5	1621.9	1884.6	1985.9	1721.7	2317.8	2089	2170.3	1883.5	1565.2	1829.5	1865
Ier3	1440.5	987.6	1973.9	803	612	926.8	2808.6	2297.8	890.9	730.7	1839.6	688	485.1	711.4	2623.4	1922.1
Fosb	402.3	22.6	1198.8	241.8	204.3	331.4	1947	692.5	295.2	1	1484.2	197.1	158.1	248.4	2093.4	857
Klc4	1201.4	1202.9	1532.1	1372.4	1423	1075.7	1217.1	998	1030.7	1214.6	1553.1	1166	1396.7	1141.9	1428.9	1329.5
Ercc1	1494	1519.4	1521.6	1953.5	1407	1331.2	1310.7	1390.4	1677.2	1752.2	1700.4	1710	1717	1538.7	1664.1	1514.2
As3mt	4316.9	4984.2	4221.1	4915.7	4572.3	4335	4345.6	4145.9	4131.2	4065.2	3892.8	4186.9	4011.2	3997.4	3664.2	4311.7
Homer3	1462.1	1459.9	1628.3	1188.3	1097.3	1498.4	1639.2	1589.8	1759	1989.4	2126.1	1482.4	1044.6	1600.2	2012.5	2108.4
Crtc1	992.2	1042.3	1067.4	1032.2	1621	1783.4	1055	1034.2	1144.7	1335.5	1493.5	1365.1	2031.5	1715.9	1642.8	1647.6
Rnf215	468.9	335.5	383.7	206.6	92.6	308.9	290.4	274.6	330.5	425.3	466.9	250.3	149.7	260.5	451.3	381.1
Aven	126.6	67.8	94.3	139	19.2	141.8	89.3	25.4	150.2	147.9	134	103.5	195.7	79.6	72	68.8
Crot	4343.1	3749.2	4255.4	4639.6	4292.4	4992.2	4991.4	4442.3	3368.8	2856.4	4077.2	4436.2	4513.8	4532.8	4167.7	4295.8
Rps6ka1	7528.1	9608	9440.2	9602.2	8861.5	7969.2	8178.9	8920	8350.5	9330.6	10134.6	8807.4	8294.2	8766.5	9957.6	9621.5
Snrnp200	3229	4423.8	4234.5	4049.5	5204.5	4471.2	3789.9	4217.5	3804.9	3747.4	4167.4	3586.6	4511.3	4085.4	4627.8	4528.3
Ciao1	2420.6	2791.4	2612.9	3030.8	2669.3	2579.6	2904	2768.2	2703.7	2680.7	2665.9	2674	2821	2684.2	2909.3	2473.6
Taf6l	2879.2	3429.1	3707	3909.6	3513.3	3721.3	3659.9	3477	3451.7	3483.4	3459.1	3296.9	3681.7	3366.7	3710.5	3265.1
Insig2	1181.7	1119.6	1207.4	1410.3	1247.4	1008.3	1045.4	960.8	1253.5	898.7	1051.8	1179.8	1497.1	1070.8	1201.8	989.6
Kpna6	529.9	627	711.3	745.3	940.9	956.3	585.1	812.1	803.9	763.3	653.9	702.7	807.9	788.6	724.7	779.8
Man1a	3792.6	4327.5	3199.4	2478.6	1616.7	2824	3416.3	3659.2	4711.4	4625.9	4753.6	3186.5	2449.7	3366.7	5572.3	4864
Adck4	702.4	646.1	886.5	920.3	1109	957.7	710	568.3	726.2	1158.9	949.7	728.4	910	1079.2	866.6	751.2
Brd8	7690.3	6803.5	7067.3	7196.7	7870.7	7753	8061	7372.8	8224.1	6585.5	7241.8	8077.1	8251.5	8631.4	9368.1	7685.9
Kif20a	3637	3726.6	3578.4	3924.1	4854.4	3450.3	3589.7	4405.2	4996.2	5451.6	5081.2	5251.3	5642.9	5199.6	4666	5031.9
Farsa	8941.4	10608.6	10441	10143.5	10860.3	9601	8633.1	9999.5	8509	9740.5	8902.4	8563	8887.2	8659.1	8769.7	8965.9
Gcdh	1350.5	1459.9	1766.3	1868.6	1748.7	1533.5	1779.7	1478.4	1329.1	1393.2	1571.7	1690.3	1588.2	1537.4	1351.7	1511.7
Mast2	366.7	370	439	443	416.1	599.6	293.9	359.8	419.5	570.3	256	470.1	524.4	423.3	452	298
Dnase2a	1304.5	1213.6	1351.2	1039.4	1100.5	1294.7	1150.3	1085	1398.5	1477.6	1266.7	1014.2	1131.6	1495.2	1405.4	1484.8
Rad23a	3303.1	3300.6	3457.5	3792.3	3943.3	3697.4	3619.2	3699.1	3577	4180.4	3444.5	4227.3	3935.9	4114.3	3656.1	3882
Calr	38025.8	45429.3	51276.5	50088.8	37797.3	37913.9	33624	42270.5	26172.5	27305.2	30842.7	26889.5	24037.8	26594.8	21772.6	24684.4
Syce2	6503.9	6638.1	5828.5	5807.1	5353.5	5483.7	5925.9	6000.4	5951.3	6264.9	5361.1	5186.3	5014	4561.7	5094.6	5823.4
Nfat5	872.2	209.4	423.7	618.1	518.3	630.5	833.9	553.8	491	390.8	354.1	649.5	560.4	695.8	632.9	398.7
Nob1	5130	6068.2	6315.1	6077.8	6330.6	5228.1	5978.8	5424.9	5236.6	6548.1	5729.8	6948.6	5532.5	5322.6	5160	5848.6
Nqo1	252.3	293.9	268.5	326.6	435.3	387.6	321.6	377.1	169.9	188.2	153.9	177.4	318.7	104.9	143.3	275.3
Gys1	845.9	1147	1122.7	1148.6	1168.6	1113.6	897.2	908.2	1018.3	881.4	834.3	937.3	975.2	898.4	824	749.5
Ruvbl2	10032.1	13714.1	12470.1	12511.2	11330.8	10737.1	10482.1	11807.8	10432.7	13000.2	12288.5	12282.7	10984.8	11724.4	10593.4	11626.7
Bax	3591	4203.7	4180.2	4453.7	3824.1	3520.5	3369.5	3687.3	3664	4683.5	4302.6	3999.6	3782	3845.4	3335.6	3386.8
Il7r	62.8	95.2	61.9	132.6	30.9	73	127.4	145	1121.9	916	688.4	991.5	794.5	582.4	566.7	529.6
Tfam	2576.3	2460.6	2085.3	2402.8	2483.1	2753.8	2458.4	2639.5	3046.6	2695.1	2575.8	2637.5	2779.2	2742.1	2718.2	2600.3
Zfp81	807.5	597.3	786.5	789.5	929.2	846.8	1117.4	928.2	862.9	630.8	862.1	646.6	822.1	833.2	790.2	925.8
Mmd	1027.9	989.9	965.5	863.5	656.7	706.3	1030.7	1097.7	1205.8	1579.4	1192.4	980.7	986.9	1274.6	1204.7	1050
Hlf	4133.1	3186.4	3599.4	3820.3	5668.6	5388.2	5428.3	4587.4	2598.1	1975	2668.6	3087.9	5179.6	3967.2	3230.5	2936.9
Fam162a	2900.7	3251.8	2917.6	2699.7	3129.1	3031.8	2748	2983	2819.8	3210.7	2807.9	2470.9	2926.4	2687.8	2429.3	2753.9
Rpl8	31477.8	34034.2	31918	31982.6	31590.1	27978.7	29414.5	31930.2	33501.6	38359.2	32836.2	31973.3	31099.2	27727.1	28949.5	31515.9
Ssbp2	7027.3	6697.6	7934.8	8071	7592.9	7657.5	8919.2	7768	7659.6	7047.4	7517.7	9281.5	8466.5	8018.8	8181	7678.4
Fancl	1230.4	1129.2	1160.7	997	987.7	1284.9	1297.7	1336.1	1315.6	996.6	1212.3	1001.4	1167.6	1037	1154.7	1277.5
Gstm5	1430.2	1208.9	855.1	1044.9	945.1	1051.8	818.3	841.2	769.7	877.6	656.5	665.3	719.3	547.5	522.6	517
Gstm7	701.5	583	624.6	576.6	474.7	518.2	488	431.5	350.1	618.3	632.7	592.4	586.3	473.9	510.9	517.9
Stat3	13136.4	13639.1	12961.5	14940.1	14923.9	14407.8	14096.1	13465.7	8444.8	8807.3	10287.1	10282.9	10674.5	11603.8	10925.6	11183.5
Stat5a	3932.4	4064.5	4340.2	4355.4	5366.3	5049.8	4249.4	4852	2431.3	2534.7	2708.4	2621.7	3167.3	2954.3	2928.4	3143.4
Ptrf	3274	2991.3	2418.6	2983.9	3808.1	3812.6	2871.9	2874.2	598.8	603.9	632.7	719.5	838.9	695.8	670.4	762.1
Map3k11	2176.7	2289.3	1842.5	1854.2	4205.1	3995.2	1949.6	2301.4	2512.1	3107	2741.5	1821.4	3710.9	3423.4	3900.8	3995.3
Akt2	4307.5	4595.2	4262.1	3870.8	6134.8	5485.1	4186.1	4632.7	3873.3	3701.3	4497.6	3940.5	4472.9	4970.5	4370.5	4743.2
Dnaja3	4635.8	4486.9	4146.9	4173.1	4687.3	4485.2	4081.2	4013.6	4224.5	4431	4119.6	4779.2	4760.6	4507.4	4153	4433.4
Hmox2	5237.9	5451.9	5422.8	5261.3	5396.1	4736.6	5454.3	5386.8	5277	5936.5	5420.8	5944.2	5607	4900.5	5170.3	5251
Cdip1	1645.9	1355.2	1134.1	1372.4	1348.5	1291.9	1532.6	1314.3	1997.2	1783	1624.8	1657.8	1972.1	1823.2	1922.9	1980.9
Zak	2421.5	2473.7	2451.9	2773.6	2773.6	2242.6	2474.9	2545.2	2340.1	1930.8	2039.9	2508.4	2412.1	2339.3	1864.1	2173.1
Cwc15	3883.6	4229.9	4198.3	4120.8	3721.9	3659.5	3943.4	3974.6	3954.1	4360	3957.8	4121.8	4020.4	3770.7	4147.8	4399
Dnmt1	12154.4	12479.1	11479.8	11297.6	15232.6	13457.1	11794.6	13123	12017.7	11571.5	11970.2	10052.3	15171.6	13418.6	12647.1	14101.1
Ppan	5336.3	6520.3	6536	6520.9	6368.9	6433	6055.1	5922.5	6054.9	6277.3	6760.4	6663.7	5923.9	6837.1	6616.1	5595.1
Angptl2	146.3	186.8	179	206.6	273.5	205	133.5	270.1	187.5	260.2	233.4	126.2	236.7	211	155.8	97.4
Trmt10a	808.4	673.5	657	733.6	696.1	713.4	655.4	702.5	673.3	632.7	421.8	572.6	720.9	612.6	599.1	672.3
Psap	25503.7	29550.9	27681.7	26844.9	25965.2	22311.1	24241	25363.2	29846.9	34613.7	35457	32996.3	32908.3	32274.3	33386.9	30867.1
Ikbkg	2733.8	2386.8	2249.1	2415.4	2902.4	2583.9	2438.5	2247	2577.4	2024.9	2410	2401.9	2391.2	2787.9	2594	2679.2
Wars2	698.7	700.8	867.5	851.8	964.3	855.2	913.7	814.9	632.9	627.9	594.2	898.9	756.1	669.2	567.4	728.6
Atn1	78.8	79.7	100.9	92.9	120.3	133.4	72.8	89.7	116	96	88.9	73.9	121.3	80.8	72	83.9
Phb2	11538.3	12617.1	11795	11792.9	11939.6	11384.4	12002.6	11559.5	13061.9	14505.7	12839	11518.9	11095.2	11022.6	11095.4	12393.8
Ptpn6	10299.4	11564.1	11865.5	12986.7	13136.9	11875.9	12973.5	12113.3	11327.8	12670.9	13828.4	15024.7	13548.2	14474.9	14367.1	14561.9
Emg1	8343	8819.1	8154.7	8271.3	7847.2	7236.2	7807.9	7806.9	8547.4	8316.7	8619.9	8020.9	7683.6	8260	7476.8	7989.8
Lpcat3	3713.9	4082.3	4005.9	3782.4	4339.2	3778.9	3838.5	3927.5	3112.9	3391.2	3919.3	3490.1	4024.6	3587.4	3615.7	3203
Atp6v1f	6305.1	6987.9	6665.5	6431.5	5964.5	6220.9	6036	6108.3	5823.9	7196.2	7202	6306.9	6489.3	6130.5	6082.4	6903.6
Clcn5	128.5	188	141.9	193.1	248	147.4	141.3	106.1	250.7	212.2	179.1	288.8	292.7	300.3	176.4	131.8
Clcn3	1432.1	1321.9	1351.2	1518.6	1462.4	1447.8	1515.3	1007	2140.2	1631.3	1799.8	2278.7	2080.9	2285.1	2012.5	1870.9
Utp20	1310.2	1076.8	1390.2	1321	1263.4	1249.8	1403.5	1341.5	1649.2	1028.3	1061.1	1245.8	1103.2	1252.9	958.5	1087
Spic	287.9	185.6	186.6	206.6	211.8	140.4	205.4	117.8	179.2	167.1	260	250.3	114.6	207.4	199.2	125.1
Cul3	1045.7	899.5	785.6	888.8	787.6	880.5	920.6	1032.4	1504.2	1179	683.1	1050.7	1242.8	820	1097.4	843.5
Large	93.8	80.9	42.8	46	139.4	50.6	43.3	99.7	22.8	59.5	115.4	67	141.3	66.3	43.4	108.3
Ddx56	6337	7630.5	8236.6	7968.1	7447.1	7194.1	7313.7	7141.6	7107.4	8061.3	7975.3	8209.2	7344.1	7196.5	7086.5	7502.1
Tmed4	5870.9	6097.9	6409.3	6653.5	5083.2	4808.2	5775.1	5307	4972.4	5377.7	5709.9	5909.7	5189.6	4989.8	6081	5306.4
Bid	4733.3	5817.1	5981.8	5892.9	4774.5	4656.6	4921.2	4732.4	5053.2	4938	5410.1	5311.5	3980.2	4798	4479.3	5064.6
Ralb	1533.4	2046.5	1933.9	1831.6	1695.5	1540.5	1124.3	1482.9	1104.3	1252	1000.1	919.6	1116.5	986.4	1082.7	1151.6
Ppp1cc	4226.9	4431	3622.2	1307.4	511.9	1214.7	1780.5	3650.1	4918.5	5824.2	4879.6	1643	766.1	783.8	3547.3	4146.4
Dnajb11	4723.9	5641	6477.9	6446.9	5169.4	5903.6	4101.1	5013.4	4451.3	4969.6	5715.2	5432.7	5617.8	5577	4257.3	4020.5
Tbccd1	1106.7	1216	1289.3	1558.3	1530.5	1567.2	1126.9	1346	1192.3	1220.3	1508	1510	1384.2	1677.3	1417.9	1542.7
Clec11a	188.5	370	351.4	360	384.2	351.1	274.8	415.1	127.4	137.3	286.5	206	90.3	158	131.6	164.5
Zfp324	357.3	304.6	354.2	484.5	506.6	450.8	385.8	410.6	348.1	367.7	409.8	312.4	316.1	607.7	381.5	465
Gab2	729.6	625.9	808.4	634.3	813.1	836.9	662.3	734.2	461	483.9	785.2	540.1	827.2	568	408.7	589.2
Coro1c	5384.2	5839.7	5019.1	5344.3	6973.4	6560.8	5236.7	6456.4	6295.3	6407.9	6484.5	5789.5	6533.6	7144.6	6845.4	7231.8
Tax1bp1	23107.5	22566.5	21998.9	21834.5	19424.9	19540.4	20737.2	22746.4	19561.2	17968.9	18661.6	19952.7	18446.8	18208.2	19645.4	19425.9
Ctse	1912.3	1621.8	1755.9	1545.6	1630.5	1693.6	1675.7	1804.7	1120.9	1279.9	1810.5	1550.4	1701.2	1324	1662.7	1221.3
Ndrg2	516.8	725.8	583.7	740.8	894	419.9	448.2	363.5	249.7	319.7	379.3	418.9	495.1	329.2	208.8	242.6
Mettl17	1186.4	1135.1	1235	1438.3	1616.7	1242.8	1330.6	1324.3	1244.1	1244.3	1391.3	1628.2	1424.3	1592.9	1366.4	1201.9
Arhgef40	615.2	559.2	536.1	658.7	1176.1	1078.5	570.4	657.1	457.9	335.1	350.2	390.3	740.2	514.9	471.2	340.8
Pnpla6	570.2	511.6	788.4	871.6	1076	1002.6	569.5	600	663	526.2	843.6	656.4	740.2	885.1	649	623.6
Mcoln1	1544.6	1757.4	1942.5	1505.9	1575.2	1579.8	1583.8	1598.9	1399.5	1812.7	1622.1	1888.4	1771.4	1951.1	1684.7	1861.7
Arhgef18	1021.3	794.8	893.2	1199.1	1775.3	1477.3	1377.4	1070.5	1263.8	1317.3	1108.8	1763.3	1869.3	1630.3	1210.6	1120.5
Pkn2	1616.8	1722.9	1461.6	1171.2	835.5	1148.7	1546.5	1876.3	1536.3	1206.9	1408.6	1189.6	842.2	850.1	1341.4	1409.3
Cd33	268.2	203.5	236.1	98.3	118.1	172.7	105.8	111.5	1598.4	1749.4	1264	1119.7	1308.1	1193.8	1482.6	1170.1
Etfb	2540.6	2790.2	3029.9	2830.5	2734.2	2484.2	2570.3	2681.2	2028.3	2199.7	2018.7	2018.5	2117.7	1797.9	1822.2	2084.9
Nkg7	18339.5	22728.3	19031.8	20621.8	15942.5	14823.5	20430.3	20524.8	11129.9	14630.5	8918.3	9547.6	8611.2	8002	11253.4	11560.4
Stxbp2	9205.9	10100.6	9968.7	9994.7	11293.5	9075.8	9087.4	9491.9	7062.9	8525	7700.7	7459.1	8475.7	7581.1	8403	8020.8
Sgce	1083.2	890	568.5	666.8	846.1	721.8	879.9	882.8	737.6	567.4	513.3	583.5	474.2	555.9	501.3	582.5
Chn2	786.9	841.2	802.7	1037.6	721.6	891.7	1016.8	897.3	903.3	795	908.5	964.9	935.1	984	929.1	868.7
Wwox	1128.2	1028	1057	1151.3	1175	921.2	1233.5	1066.8	900.2	1109	1144.6	1165	1356.6	1169.7	1139.3	747
Slbp	13125.1	13714.1	11335.1	13330.4	12179	12778.9	13479.8	13294.3	13855.4	13752.9	11711.6	14688.6	12958.6	12976.1	13459.3	13469
Aqp1	237.3	236.8	475.2	452	467.2	603.8	280.9	581	59	135.4	209.6	136	149.7	199	240.4	99
Arid3b	287	95.2	106.6	179.6	192.6	223.3	150.8	249.3	106.7	181.5	111.4	175.4	93.7	141.1	180.1	160.3
Cnn2	7416.5	8520.5	8072.8	8251.4	7955.8	8420	8008.1	8626.3	6590.5	7741.5	8076.1	8085	7840.9	8461.4	8656.5	8158.5
Polr2e	8967.7	9481.8	9606.8	9238.6	8858.4	8543.6	9398.6	9820.1	8229.3	9876.9	9191.5	9545.7	8259.1	9054.7	8444.9	9180.8
Myo9b	1388	1061.3	1494	1357	1673.1	1741.3	1685.2	1473.8	1791.1	1532.4	1876.8	1218.2	1740.5	1612.2	1820	2084.1
Hdac9	130.4	198.7	175.2	157.9	302.3	178.3	239.3	63.4	435.1	334.1	630	543.1	574.6	574	478.5	569.1
Ly9	2213.3	1926.4	2272.9	2271.1	2414.9	2413.9	1791.8	2248.8	3516.9	3032.1	3427.3	3475.3	3432.4	3689.9	3442.2	2957
Cd244	1866.3	1463.5	1668.3	2169.1	1995.6	1935.1	2396	1569	2195.1	2022	1722.9	2107.2	1868.4	1817.2	2088.2	1554.5
Adgre1	61	121.4	130.5	108.3	5.3	74.4	39	12.7	22.8	37.4	54.4	66	56	33.8	27.9	11.8
Mtfp1	666.8	843.6	780.8	862.6	818.5	772.3	784.5	710.6	762.4	575.1	657.9	640.6	859.8	559.5	457.2	438.1
Rab23	487.7	466.4	328.5	331.1	436.4	216.3	447.3	338.1	491	400.4	342.2	438.6	307.8	408.8	427.1	349.2
Rab11a	4960.3	4478.6	4089.7	4365.3	4279.6	4579.3	4661.1	4542.9	3484.8	3298.1	3566.5	3418.1	3425.7	3675.4	3519.4	3473.2
Eif2b2	4049.6	4463.1	4524.9	4818.2	4271.1	3895.4	4525	4264.7	4073.2	4493.4	4754.9	4541.7	3806.3	3888.8	4084.6	4156.5
Dlst	2741.3	2365.4	2620.5	2567.9	2986.5	2725.7	2362.2	2441	2984.5	2972.6	2664.6	2433.5	2444.7	2502.1	2306.6	2328.4
Ulk2	927.5	748.4	650.4	649.6	441.7	610.9	733.4	703.4	876.4	659.6	762.6	720.5	609.7	545	846	786.5
Dgkq	165.1	230.8	240.9	241.8	323.6	280.9	249.7	316.3	159.5	266	313	232.6	397.3	287	244	318.1
Grap	66.6	57.1	44.8	148	75.6	39.3	21.7	34.4	126.4	233.3	339.5	257.2	175.6	168.8	152.2	162.8
Chmp2b	3478.5	2816.4	2949.9	2630.2	2860.9	3521.9	3438.9	3113.5	2783.5	2932.2	3001.5	2834.6	2617.8	2920.5	2983.5	3215.5
Plod3	1059.8	1624.1	1893.9	1748.6	1879.6	1518	906.7	1391.3	927.1	1031.2	1146	1463.6	1229.4	1418.1	944.5	952.7
Ap1s1	5033.4	5373.3	5196.2	4948.2	5732.4	5386.8	4629.1	5360.5	4541.5	5494.8	4948.6	4749.7	5368.6	4840.2	4963.7	5370.2
Mapk13	23.4	79.7	96.2	21.7	44.7	33.7	21.7	22.7	202	232.4	126	182.3	81.1	18.1	100	130.9
Srpk1	9897.1	8948.8	9745.9	9967.6	9814.1	9571.5	9608.3	8498.5	10904.1	9730.9	9521.8	10042.4	9445	10756.1	9493	9315.9
Lbr	15297.2	14851.6	14102.2	14009	16163.9	15782.6	13790.1	15518.7	15336.8	14152.3	15698.6	13804.5	15092.1	15975	16703.7	15762.1
Prcc	1148.9	1208.9	936	957.3	1546.5	1571.4	1115.7	1342.4	1178.9	1641.8	1286.5	1028	1519.7	1436.2	1315	1553.6
Rrnad1	1132.9	925.7	1116	1044	965.3	968.9	947.5	1061.4	1051.5	1084	883.3	1319.7	796.2	1029.8	1381.9	1003.9
Hdgf	7993.2	8484.8	6950.2	5487.7	4747.9	5072.2	5912.9	8313.6	7932	10610.4	10165.1	5460.3	4988.9	4807.7	6430.1	7355.2
Thop1	1877.6	2275	2207.2	2230.5	2432	2335.3	1182.4	1934.3	2019	2617.3	2439.1	2456.1	2227.2	2241.7	2293.3	2409.8
Apba3	1059.8	1049.4	1194.1	1133.3	1489	1258.2	1134.7	1017	873.3	1230.9	1399.3	1205.4	1295.5	1208.3	971	1376.5
Matk	4420.1	4278.7	3979.3	4104.5	4309.4	3969.9	4246.8	4105.1	3954.1	4829.5	3761.5	4196.7	4236.2	4010.6	3945.7	4380.6
Pias4	1753.8	2208.3	1795.9	2230.5	2092.5	2152.7	1788.3	1819.2	1860.5	2194.9	2114.2	2360.5	2277.4	1937.8	2283	1928.8
Map2k1	2306.2	2452.3	3299.4	3016.4	2720.4	3137.1	2240.8	2713.8	2584.6	2292.8	3236.3	3294.9	2559.3	3355.9	2600.6	3088.8
Sgta	5267.9	5919.5	5633.3	5646.5	6747.8	6364.2	5242.8	5537.3	5859.1	6313.8	6322.7	5962	6695.1	6436.8	6652.1	6203.6
Tmem242	3906.1	4003.8	3610.8	3642.5	3525	3495.2	3603.6	3641.1	3749	3650.4	3926	3649.7	3737.7	3365.5	3612	3803.9
Dtx2	468.9	728.2	721.8	527.8	864.2	523.8	578.2	583.7	875.4	916	964.2	749.1	1032.9	976.7	1139.3	900.6
Rasa4	1041.9	1118.5	1463.5	1065.6	1068.6	876.3	1108.7	935.4	2921.3	2616.4	2917.9	2489.7	2709.8	2613.1	2721.1	2459.3
Hnrnpa2b1	62956.4	54653	51317.4	49194.7	60392.8	63977.2	59755.6	60213	62595.3	59672.2	49569.3	51501.2	61211.5	58942.7	65560.3	63638.6
Ccdc130	640.5	815	849.4	938.4	844	671.2	944	807.6	570.8	776.7	762.6	1058.5	1100.7	830.8	959.2	918.2
Mri1	3553.5	3803.9	3956.4	3761.6	3601.7	3090.8	3392	3553.1	3625.7	3950.9	3407.4	3291	3220	3345	3166.5	3554.6
Prkacb	7867.6	7556.7	7074	6418	7640.8	7206.7	8129.5	7574.9	7310.5	6843.8	7125.1	7331	7612.6	8302.2	8657.3	7986.4
Sgsh	364.8	461.7	309.5	316.7	720.5	613.7	319.9	326.3	613.3	549.2	728.2	447.5	788.7	619.8	755.6	880.5
Cstb	2476.8	2452.3	2325.3	1947.1	2092.5	1992.7	2129	2110.1	1981.7	2320.6	2066.4	2003.7	2118.5	1941.4	1792.8	2049.7
Sh2b2	740.9	936.4	839.8	504.4	358.7	640.3	533.1	892.8	768.7	1068.6	1057.1	649.5	521.1	605.3	941.6	1133.1
Pex5	1924.5	2285.7	2220.6	2350.5	2808.7	2246.8	2445.4	2273.3	2234.5	2255.3	2276	2454.2	2589.4	2520.2	2638.8	2903.3
Jkamp	1352.4	1945.4	1643.5	1745	1442.2	1648.6	1666.1	1833.7	1358.1	1406.6	1636.7	1604.6	1516.3	1756.9	1456.8	1565.4
Cd44	7589	6971.3	6863.5	7351.9	7022.4	7823.2	7673.5	8065.3	9799.8	9135.7	9763.2	9798	10423.6	11161.3	9992.8	9435.1
Eif2ak4	1000.7	1175.6	955.1	1130.6	1200.6	1454.8	1159.9	1130.3	1124	848.8	1062.4	985.6	1024.5	1261.3	1324.5	1176.8
Wdr1	13666.2	14554.1	14777.3	14872.5	13691.4	14013.2	13113.1	14718.3	11335	12904.2	13500.8	12564.6	12416.6	14285.6	13657.7	14777.6
Slc2a9	436.1	390.3	343.7	392.5	331	220.5	646.7	527.5	572.9	427.3	444.3	332.2	260.1	394.3	368.3	384.4
Ndrg1	5562.3	5081.8	5051.5	5336.1	5370.6	4822.3	6678.3	6673.9	2617.8	3100.3	2631.5	3051.5	2851.2	2486.4	4733.6	3866
Man2b1	8489.4	9277.2	8683.2	9398.3	10424	8820.2	9350	8844.8	7108.5	7332.5	6919.5	6998.8	7577.4	7565.4	8205.2	6898.6
Klf5	80.7	8.3	101.9	113.7	46.8	57.6	58.1	81.6	79.8	63.4	157.8	72.9	56.9	120.6	138.2	141
Wdr83	2092.3	2272.6	2484.3	2243.1	2378.8	2193.5	2126.4	2200.8	2006.6	2701.8	2226.9	2285.6	2136.9	2268.2	1969.2	1952.3
Prdx2	13262	14776.6	12726.3	12813.4	12841	11798.7	13938.3	13693.2	14032.5	15662.6	13711.7	14101.2	14144.5	12941.1	13207.9	14342.8
Polr2a	4343.1	4371.5	4106.9	3535.2	6505.1	5902.2	3905.2	4521.2	3988.3	4797.8	4593.1	3574.8	5714.8	4552.1	4888.7	4903.5
Senp3	1612.2	1426.6	1412.1	1602.5	1897.7	2200.5	2010.3	1763	1954.8	1618.8	1703	1570.1	1694.5	1972.8	2293.3	2260.4
Plekha8	123.8	114.2	84.7	117.3	226.7	112.3	155.2	155.9	72.5	68.2	168.4	203	187.3	84.4	65.4	44.5
Spc25	2944.8	2775.9	2888.1	3241	3255.8	2811.4	2863.3	2832.5	3907.5	4049.8	3648.8	4297.3	4398.4	3992.5	4035.4	3781.3
Ufd1l	3562.9	3234	3669.8	3744.5	2983.3	3139.9	4048.3	3361.9	3510.7	3099.3	3496.2	3502.9	2933.1	3548.8	4080.2	3907.2
Zfp287	321.7	273.7	318	165.1	209.7	289.3	260.1	233.9	176.1	261.2	240.1	270.1	196.5	237.6	304.3	324
Letm1	4104.9	5349.5	5842.8	5699.8	5071.5	5181.8	4165.3	5022.4	4292.8	5042.6	5577.3	5566.7	5853.7	5560.1	4752	4631.5
Ubqln1	5854	6953.4	6274.1	5652.8	3824.1	6536.9	5268.8	6479.9	4512.5	6052.7	6805.5	4669.8	3450	6436.8	6558.7	6645.1
Txn2	9158	11088.1	9982	10195	9351.1	9643.1	8975.5	10102.9	9461	11978.6	11085.5	10884.1	10825	10767	10247.2	11143.2
Crbn	2211.4	2227.4	2342.4	2086.1	1983.9	1789	2195.8	2177.2	1794.2	1862.7	2017.4	1665.7	2016.5	1650.8	1890.5	1951.5
Msh6	5234.1	5880.2	5637.1	6155.4	6674.4	6191.4	6068.1	6259.7	6592.6	5688.8	5406.2	6264.6	6946.8	7097.6	6138.3	6223.8
Fbxo11	886.3	942.4	705.6	762.4	654.6	845.4	789.7	810.3	1105.3	966.9	749.4	760.9	892.4	795.9	1041.5	887.2
Tbl2	1232.3	1345.7	1444.5	1602.5	2187.2	1725.8	1037.6	1375	1220.3	1467.1	1504.1	1469.5	1606.6	1906.4	1557.5	1343.8
Wbscr22	3751.4	4507.1	4686.8	4635.1	4732	4589.2	3731	4345.3	3739.7	4408	4441.9	4567.3	4620.9	4344.6	3596.5	4214.4
Mcm5	14857.3	18430.6	18130.1	17711.1	19069.5	16828.8	17654.6	19484.2	17314.3	19729.7	18613.9	17420.7	18038.6	18173.2	16258.3	19091.8
Hmox1	603	1108.9	702.7	699.3	802.5	526.6	319.9	236.6	210.3	468.5	477.5	398.2	559.5	336.4	200.7	235.9
Mprip	3025.5	2808	3328	3033.5	3280.2	2878.8	3585.4	3336.5	2984.5	2761.3	3062.5	3513.7	3873.2	3036.3	2674.1	2894.9
Cic	472.7	440.2	319.9	538.7	858.9	655.8	606.8	597.3	628.8	668.3	573	619	812.1	759.7	609.3	700
Pafah1b3	2072.6	2226.2	2326.2	2172.7	2251	2015.1	2282.5	2251.5	2230.3	2554.9	2868.9	2777.5	2872.9	2680.6	2830.6	2976.3
Il27ra	776.5	744.8	738	878.8	1513.5	1244.2	794.9	921.8	705.5	828.6	533.2	735.3	1259.6	1230	1130.5	826.8
Prkaca	1496.8	1688.4	1407.4	881.5	428.9	675.5	818.3	1607.1	1625.4	2278.4	2005.4	1004.3	467.5	566.7	1110.6	1734.9
Asf1b	3420.3	4052.6	5023.9	5351.5	5620.7	4663.6	4291	4271.9	2617.8	3831.9	3834.4	5371.6	4012.9	4290.4	3389.3	3665.4
Myl10	1424.6	1780	4444.9	2030.2	1768.9	2303	951.8	807.6	5868.5	6985.9	13211.7	8006.1	4905.3	9162	2602	2682.6
Ddx39	11438.9	12583.8	11712.2	12328	10584.7	10446.4	11967.1	12015.4	11358.8	11757.8	10293.7	11228.1	9862.4	11104.6	10438.3	11559.5
Dnajb1	6810.6	7159.3	10222	8126.9	8642.3	7569	10038.3	7562.2	7678.2	7858.7	11653.2	8635.9	8422.1	7646.2	10788.2	8349.8
Usp40	1173.2	1119.6	1039.8	1154.9	1173.9	1144.5	1163.3	1121.2	1127.1	868.9	729.5	976.7	991.9	982.8	938.6	872.1
Kbtbd4	838.4	1004.2	908.4	1045.8	977	919.8	872.9	966.2	917.8	985.1	879.4	1148.2	962.7	1096.1	858.5	825.1
Celf1	4475.4	4049	4542	4575.5	3757.1	5274.4	5122.3	4877.4	5324.6	4872.7	4354.4	4179	4238.7	4666.6	4685.9	4589.6
Ndufs3	4665.8	5011.6	5455.2	5277.5	4765	4590.6	5333.8	4956.3	5217.9	5917.3	5127.6	5677.1	5297.5	4935.5	4845.4	5136
Por	6206.6	6777.3	5527.6	6168.1	7629.1	6330.5	6104.5	6295	5194.1	5710.9	5638.3	5070	6607.2	5509.5	6806.5	6360.6
Igf1r	4653.6	4157.3	4030.7	4612.5	4300.9	4180.5	4151.4	5043.3	2426.1	2382.1	2746.9	3152	3302.8	3160.5	3065.8	2450.1
Insr	351.7	260.6	326.6	444.8	308.7	221.9	419.6	348.1	447.5	407.1	263.9	393.3	562.9	455.8	460.9	205.6
Atp4a	51.6	53.5	12.4	48.7	1.1	16.9	6.9	19.9	129.5	119.1	116.7	75.9	45.2	65.1	68.4	54.6
Trim28	13256.4	15180	12809.1	8929.1	5550.4	8855.3	9399.4	15200.5	14469.7	19223.8	19246.5	12222.6	6611.4	8121.3	14982.3	19009.6
Ube2m	391.1	475.9	495.1	435.8	425.7	537.8	469	499.4	642.3	651.9	509.3	551	547	498	341.8	491.9
Adcy9	398.6	334.3	370.4	318.5	282	436.7	286.1	349.9	304.6	332.2	464.2	206	227.5	253.2	394.7	398.7
Mef2c	10007.7	7894.6	8050	8292	8213.4	8022.6	10965	9860	20002.5	16284.8	18636.4	19755.6	16748.1	20109.8	21380.1	19799.4
Ctr9	4962.1	5566.1	5568.5	5644.7	5818.6	4931.8	5942.4	5051.4	12149.2	11884.5	11777.9	12564.6	10791.6	11963.2	8301.5	8390.1
Eif4g2	44539.1	43218.6	39734.7	41978.2	45307.1	43707.9	42851.8	43748	48464.4	45164.6	44332.9	48087	49685.7	51903	50177.4	49194.2
Mrvi1	28.1	9.5	13.3	0	0	11.2	14.7	0	412.3	322.6	309	273	345.4	423.3	242.6	348.3
Pcyt1a	1460.2	1665.8	2200.6	1633.1	2621.4	2225.8	1484.9	1667.8	1629.5	1415.2	2225.6	1698.2	1937	1714.7	1795	1900.3
Zfp592	1454.6	1192.2	984.6	1238.8	1364.5	1234.4	1193.7	1459.3	1479.3	1510.3	1391.3	1358.2	1894.4	1629.1	2069.1	1474.7
Psmd4	9612	10521.8	11134.2	10386.3	9741.7	9269.6	10203	9974.2	8949.3	9653.2	9275.1	9959.6	8451.4	8923.2	8688.2	9296.6
Snx6	6803.1	6769	6866.4	6425.2	6469	6198.5	6882.9	6357.6	6025.9	6151.6	5824	7731.1	6720.2	7483.5	7276.1	6596.4
Mthfd2	1566.2	1427.8	1568.3	1572.7	1527.3	1793.3	1403.5	1417.6	1609.8	1787.8	1959	1472.5	2083.4	1755.7	1579.6	1593.1
Kit	24831.3	24461.9	23123.4	23521.8	29632.9	29662.4	25379.2	26610.5	13673.1	14280	15145.5	15492.8	20224.9	19297.1	20578.9	17781.6
Tomm40l	886.3	963.8	1036	1038.5	940.9	1004.1	860.8	956.3	922	1123.4	923.1	894.9	972.7	1050.3	763.7	852.8
Pan2	1877.6	1382.6	1372.1	1579.9	2189.3	2033.4	1906.2	1595.3	1661.6	1580.4	1689.8	1524.7	1701.2	2058.4	2132.3	1920.4
Cs	6548	7214	6889.2	7439.4	6920.2	6230.8	6482.4	6439.2	5630.2	6112.2	6223.2	5189.2	6060.3	6134.1	5732.6	6656.9
Ampd3	106	235.6	79	90.2	143.7	162.9	148.2	120.6	168.9	206.4	199	237.5	316.1	188.1	241.8	215.7
Bcas2	6193.5	6132.4	6566.4	6473.9	5925.1	6142.3	6717.3	6139.1	6099.5	6565.4	5938	6464.6	5901.4	5784.4	5821.5	5964.4
Ctcf	2657.8	1909.7	2109.1	2384.8	1907.3	1947.7	2434.2	2270.6	2676.8	2561.6	2321.1	2859.3	2787.6	2168.1	2370.5	2071.5
Pard6a	483	624.7	599.9	751.6	573.7	543.5	504.5	650.8	594.6	735.5	883.3	641.6	715.1	596.9	691.7	789
Tfap4	3054.6	2981.7	2574.8	2175.4	3781.5	3843.5	2778.3	2953.1	3312.9	3539	3402.1	2749.9	2638.7	3451.1	3468.6	4238.7
Ranbp1	24622.1	24648.7	21088.6	22005.1	18792.7	22532.9	23666.3	24086.1	26072	26014.8	22242.7	21997.9	20825.4	21835.4	21896.8	24223.6
Cd247	63.8	69	48.6	92.9	56.4	42.1	63.3	83.4	340.8	484.9	260	230.6	243.4	244.8	216.8	227.5
Rfx5	1104.8	1011.4	1031.2	930.3	723.7	1317.2	935.3	1028.8	818.4	928.4	1189.7	994.5	643.2	1096.1	1201.1	1004.7
Psmb4	8049.5	8461	8762.2	8700.8	7006.4	6817.7	8042.8	8306.4	7725.9	8532.7	7866.5	8208.2	7426	6887.8	6652.1	7619.6
Slc30a4	215.7	205.8	164.7	195.8	165	129.2	262.7	149.6	513.8	281.3	226.8	158.7	327	126.6	288.9	238.4
Sqrdl	1041	875.7	908.4	885.1	837.6	564.5	500.2	572.9	1147.8	1231.8	1185.7	1166	1337.3	870.6	993	1120.5
Bloc1s6	2771.3	2997.2	2550	2370.3	2338.3	2685	2849.4	3114.4	2351.5	2505.9	2559.8	2710.4	2864.5	2621.5	3195.2	2877.3
Metap1	1673.1	2014.4	1705.4	2290.9	2123.3	2366.2	2069.2	1750.3	1693.7	2012.4	1452.3	1803.7	1808.2	2100.6	1623.7	1960.7
Gpr108	1995.7	2562.9	2744.3	3035.3	3248.3	2996.7	2412.5	2975.8	2415.8	3027.3	3179.2	3484.1	3016.8	3131.6	3239.3	2831.1
Tnfsf14	709	975.7	741.8	867.1	671.6	749.9	853	742.4	891.9	909.2	795.8	686	700	844.1	727	650.5
Rsl1d1	14289.9	13252.4	13342.4	13972	11622.4	13708.5	15304.5	14209.8	13719.7	12396.3	13418.6	13748.3	12925.9	13504.2	13036.6	13517.7
Apc	707.1	672.3	512.3	580.2	482.1	432.5	646.7	519.4	720	621.2	692.3	598.3	689.2	534.2	618.2	511.2
Reep5	5445.1	5886.1	5843.7	5453.4	5236.5	5032.9	4779	5550	5653	5833.8	5772.2	5374.5	5632.9	5509.5	5160	5402.1
Ergic3	5518.3	5732.7	5862.8	5765.6	5984.7	5653.6	5755.1	5473.8	5406.5	6561.5	5965.9	6223.2	6031.8	5747	5636.3	5866.2
Uqcc1	3775.8	3801.5	4532.5	3911.4	3701.7	3750.8	3660.8	3971.9	3563.6	3514.1	3782.7	3871.5	3851.4	4098.7	3711.9	3682.2
Spo11	154.7	95.2	194.3	168.7	146.9	33.7	162.1	79.8	107.7	173.8	107.4	66	94.5	28.9	69.8	57.9
Ncoa2	1765	1149.4	1279.8	1314.6	1910.5	2076.9	2063.1	1631.5	1721.7	1480.5	1376.7	1521.8	1795.7	1740	1685.4	1599
Nr2c2	1117.9	816.2	753.2	1008.8	973.9	1004.1	1257	760.5	1236.9	686.5	689.7	842.7	976.9	1084.1	1126.1	833.5
Nr2c1	424.8	398.6	328.5	554	513	511.2	577.3	407.9	447.5	532.9	421.8	483.9	616.4	435.3	457.9	341.6
Smpd4	2356.8	2354.7	2047.2	1863.2	2589.5	2082.5	2380.4	2237.9	1970.3	2080.6	2062.5	1583.9	2167.8	2177.7	2555.7	2306.5
Pex1	664.9	677	881.7	726.3	1014.3	772.3	712.6	880.1	874.3	620.2	603.5	771.7	828.8	1107	640.2	723.5
Kctd20	5925.3	5755.3	6013.2	5822.5	6380.6	5385.4	4488.6	5492	5300.8	5907.7	5568	4829.5	5707.3	5918.3	5545.9	5836.8
Ctns	651.8	549.7	682.7	642.4	747.2	603.8	728.2	642.6	501.4	829.6	454.9	396.2	543.6	552.3	499.8	395.3
Shpk	228.8	272.5	295.2	255.3	369.3	339.8	279.1	346.2	176.1	264	278.5	198.1	248.4	288.2	173.5	295.5
Tuft1	352.6	283.2	431.4	385.3	490.7	421.3	507.1	435.1	266.2	167.1	362.1	245.4	369.7	365.4	335.2	345
Rcn1	3429.7	3554.1	3352.7	3130.9	2267	2986.9	3132.9	3343.8	3048.7	3813.6	3479	3196.3	2603.6	3003.8	3598.7	3536.2
Dnase1	67.5	46.4	84.7	94.7	119.2	112.3	54.6	63.4	58	51.8	78.3	114.3	143.9	119.4	48.5	80.6
Trap1	12633.7	12968.1	13743.2	12815.2	13555.2	11805.7	11832.7	12639.9	12249.7	13189.3	11955.6	12301.4	12330.5	13251	11533.5	12734.6
Naa60	2051.1	2041.8	2063.4	2055.4	2379.8	2040.4	1823	2238.8	1653.3	2054.7	1803.8	1765.2	2262.4	1957.1	2190.4	2246.1
1700037C18Rik	219.5	277.2	223.8	262.6	221.4	285.1	345.9	289.1	163.7	287.1	368.7	268.1	359.6	297.8	331.5	364.3
Ankrd13d	416.4	235.6	568.5	459.3	408.7	488.7	543.5	328.1	550.1	717.2	689.7	479	669.9	629.4	621.8	769.7
Tpr	11560.8	10590.8	11948.3	12540	9136.1	10027.9	11563.1	11656.5	10819.1	8912.9	10195.6	12607	10012.1	11424.1	10336.1	9815.3
BC003331	2089.5	2289.3	2440.5	2122.2	1987.1	2367.6	2051.9	2331.3	1964.1	1691.8	2248.1	2246.2	2169.5	2326.1	1993.4	2399.7
Dhx34	578.6	781.7	876	568.4	1231.4	1248.4	700.4	679.8	898.1	1064.8	1169.8	640.6	869.8	1105.8	1137.8	1160.8
Kptn	1581.2	1237.4	1303.6	1331.8	1658.2	1092.5	1362.7	1258.1	1163.3	1441.2	1338.3	1559.2	1508	1795.5	1477.4	1630.9
Napa	7083.5	8048.1	8919.3	8756.7	8922.2	8324.5	6928	7926.6	7428.6	8740.1	8739.3	8227.9	7480.4	7606.4	7324.7	7975.5
Sra1	2655	2752.1	3054.7	3509	3114.2	3250.9	2800	2848.9	2895.4	2862.2	2870.2	3225.9	3233.4	3006.2	2721.1	2873.9
Atp5g1	8666.6	9722.2	9664.9	9927	8648.7	8518.3	8742.3	9478.4	9062.2	10244.6	8240.6	8723.7	8439.7	8369.7	7468	8528.6
Snf8	1307.4	1320.7	1048.4	538.7	252.2	494.3	543.5	967.1	1279.4	1575.6	1295.8	603.2	223.3	414.8	865.1	1088.6
Tbcb	3406.2	3928.9	3970.7	3903.3	4055.1	3665.1	3263.7	3545.9	3077.7	3777.2	3656.7	4230.2	3598	3424.6	3106.3	3270.1
Inpp5k	5074.7	4477.4	5304.8	5142.2	4650	3930.6	5770.7	5453.9	5980.4	5016.7	5204.6	5561.8	4891.9	4532.8	6516.9	5996.3
Crkl	1877.6	1820.5	1709.2	1674.7	2360.7	1981.4	2024.1	1766.6	1549.7	1461.3	1827.7	1959.4	1990.5	2124.7	2047.8	1933
Eps8l1	166.9	236.8	510.4	326.6	351.2	189.6	145.6	329	48.7	100.8	437.7	399.2	284.4	200.2	175.7	350.8
Clint1	1471.5	1227.9	1270.2	1461.7	1076	1050.4	1570.8	1352.4	1328	1448.8	1006.7	1252.7	1104	1120.2	876.2	974.5
Prss16	76	80.9	252.3	186.8	182	119.4	41.6	112.4	133.6	119.1	164.5	85.7	174	160.4	69.1	115
Cdkal1	1577.5	1112.5	1167.4	1488.8	1457.1	1835.4	1244.8	1399.5	1297	1562.1	1342.3	1238.9	1390	1433.7	1464.9	1666.1
Zbtb17	1430.2	1534.9	1448.3	1549.2	1585.8	1675.3	1485.8	1693.2	1775.6	1902	2017.4	1807.6	1937.8	1812.4	2161	2041.3
Mob1b	577.7	412.9	401.8	453.9	438.5	561.7	611.1	618.2	668.2	364.9	408.5	368.6	356.3	522.1	441.8	383.6
Atp6v1b2	4761.4	5698.1	6248.4	6768.1	5171.5	5313.8	5025.2	5625.2	4606.7	5034.9	5595.8	6223.2	5228.1	5744.6	5550.3	5599.3
Eps15l1	2330.5	1837.1	2227.2	2545.4	2788.5	2399.9	2778.3	2088.4	2543.2	2036.4	2949.8	2518.2	2559.3	2581.7	2841.7	2685.1
Tep1	818.7	797.2	806.5	682.1	739.7	585.6	781	585.5	743.8	808.4	1012	952.1	894.1	994.8	851.2	724.4
Ttc5	3744.8	3946.7	4553.5	4645	4347.8	4377.1	3685	4366.2	3882.6	4644.2	4484.4	4486.5	4694.5	4909	4197.8	4548.4
Osgep	5400.1	5445.9	5318.1	5429.1	4818.2	4472.6	5521.9	5776.6	5607.4	6816	6073.3	5260.2	5774.2	5432.3	5614.2	6296
Aamp	10782.4	12276.8	12657.7	12982.2	12958.1	12061.3	12190.7	12659	12326.4	13975.7	12978.2	13894.2	13097.4	13270.3	12352.3	13633.5
Tmbim1	3037.7	2785.4	2810	2856.7	3031.2	2685	2979.4	3011.1	2669.6	2874.6	3087.7	2452.2	2910.5	2792.7	2865.9	2962.1
Arpc2	35480.5	36250.9	35779.3	33461.4	30278.9	32485	37210.2	35737.1	32393.1	35346.3	33707.6	34258.9	32433.2	32256.3	35929.4	36130.6
Kmt2b	745.6	505.7	416.1	582	625.8	598.2	407.4	339.9	638.1	636.6	490.7	564.8	623.9	566.7	527.8	557.3
Tmem147	4422.9	5462.6	5023.9	4681.1	4603.2	4253.5	3949.4	4494.9	4572.5	5539	4902.2	4503.3	4002	4476.1	4048.6	4322.6
Rps9	50892	56364	53955	51042.6	46672.7	42456.7	48168.3	47887.6	53433.7	59397.6	60418.8	53901.2	51530.7	48260.2	49722.4	51913.7
Tfpt	1162.9	1283.8	1181.7	1276.7	1158	1235.8	1439	1123	1146.8	1450.8	1525.3	1295.1	1247.8	1193.8	1198.8	1269.1
Ggt5	989.4	853.1	823.7	1006.1	1193.1	1070.1	1263	870.2	943.7	1073.4	1261.3	1246.8	1444.4	1271	1518.6	950.1
Crip2	81.6	134.5	132.4	111	141.6	119.4	71.1	79.8	114	87.4	157.8	154.7	179.8	144.7	53.7	112.5
Crip1	8501.5	8597.8	7617.7	7762.4	8622.1	7611.1	8870.6	8662.6	12230	13941.1	10731.4	10743.2	12694.3	10982.8	11529.1	12117.7
Cbfa2t3	4491.3	5222.2	5352.4	7669.5	7334.2	7413.1	5023.5	4487.6	3950	5819.4	5414.1	6709.1	6101.2	6213.7	4570.5	4879.1
Fbln1	96.6	157.1	115.2	92.9	165	60.4	55.5	53.5	106.7	222.8	206.9	283.9	247.6	159.2	125	138.5
Pgrmc1	6979.4	6090.8	6038	5706.1	5767.6	5478.1	6085.4	6695.7	6155.4	5756.9	6330.6	5693.9	6425.8	5663.8	6174.3	5898.1
Gcat	1648.7	1933.5	1431.2	1222.6	1953	1709	1235.3	1591.7	1753.8	2517.5	1431.1	1564.2	1611.7	1896.8	1546.5	1943.1
Tek	877.8	744.8	1022.7	1154	1096.3	1176.8	672.7	594.6	505.5	497.3	338.2	503.6	177.3	188.1	74.2	57.9
Mpl	9238.7	9318.8	8932.7	8197.3	10460.2	11972.8	9792.1	9943.3	2131.9	3320.1	3652.7	3675.3	4199.4	4915	4119.2	4253
Elovl1	4554.2	5169.9	4683	5461.6	5122.6	4863	4272.8	4694.3	4013.1	4138.2	3789.4	4292.3	4083.9	3742.9	3355.5	3517.7
Med8	2354.9	2557	2558.6	2682.5	2470.3	2481.3	2401.2	2328.6	2098.8	2340.8	2339.7	2459.1	2346	2391.2	2142.6	1956.5
Hyi	1257.6	1204.1	1249.3	1094.5	1098.4	1360.7	1290.8	1256.3	1163.3	1195.4	1203	1216.2	954.3	1151.6	1206.9	1228.8
Cdc20	6388.6	7657.8	7782.4	8059.3	8575.2	7095.8	7290.3	8418.8	8715.2	10631.5	9792.4	10439.6	9146.4	8899.1	8544.8	9325.2
Pvrl4	233.5	205.8	230.4	124.5	193.7	84.3	161.2	174.9	357.4	222.8	363.4	194.2	294.4	220.7	244	306.4
Pfdn2	3323.7	3674.2	3763.1	3591.1	3502.7	3668	3687.6	3666.4	3077.7	3833.8	3357	3614.2	3322.9	3660.9	3348.1	3678
Rnf114	7040.4	7995.7	8612.7	8482.4	8292.1	6817.7	7132.6	7862.2	7412	8575.9	9389.2	8857.7	9212.5	8185.3	8267.7	8971
C330007P06Rik	2082	1763.3	1902.5	1666.5	1891.3	1763.8	1951.3	1812.8	2158.9	1728.2	1318.4	1970.2	1738	1670.1	1942	1973.3
Srm	11453.9	14248.3	16095.2	14980.7	9984.4	13627	10616.5	13167.5	10703.1	12741.9	13457	11722.9	8450.6	12599.8	9626.1	11228
Rbm14	2144.8	2160.8	2164.4	2470.5	3960.3	3208.8	2487	2097.4	2267.6	3018.7	2604.9	2581.3	3506.9	3529.5	2447.7	2335.1
Zdhhc24	954.7	1023.3	1025.5	1168.5	1154.8	1155.7	939.7	1013.4	689.9	918.8	1009.3	860.4	935.1	827.2	968.8	881.3
Bbs1	69.4	80.9	93.3	55	93.7	101.1	35.5	72.5	137.8	193.9	106.1	140.9	55.2	74.8	133	58.8
Ndor1	1485.5	1611	1996.8	1976.9	2587.4	2347.9	1841.2	1909.8	1978.6	1844.4	2216.3	1744.5	2115.2	2500.9	2485.9	2247.8
Nsmf	578.6	571.1	520.9	596.4	912.1	685.3	430.8	696.1	399.9	405.2	705.6	567.7	930	792.2	581.4	536.3
Pdk1	7164.2	7054.6	6790.2	5340.7	5460	5448.6	7121.3	7309.3	8092.6	7245.2	7599.9	6642	7048	7004.7	9222.5	9919.4
Ptbp1	8690.1	9686.5	8362.3	8244.2	11087	9515.3	9623.9	11137.1	11265.6	10237.9	9129.2	9133.7	10927	10268.9	9818.6	11822.2
Mvd	232.6	433.1	403.7	323	309.7	233.1	237.5	168.6	215.5	620.2	386	563.8	468.4	472.7	211.7	278.7
Cyba	7678.1	10229.1	8610.8	7921.2	7185.2	6836	6830.9	7161.6	8629.2	11194.2	9016.5	8271.3	8187.1	7635.4	7670.1	8069.5
Tmem110	853.4	986.4	772.2	563	238.4	567.3	565.2	839.3	767.6	833.4	1035.9	594.3	254.3	703	858.5	926.6
Sfmbt1	860.9	1172	1104.6	1256.9	1156.9	1381.8	781	1081.3	858.8	932.3	1229.5	1105.9	1208.5	1137.1	1109.2	1088.6
Atp7b	88.2	94	52.4	80.3	107.5	82.9	81.5	65.3	44.5	104.7	61	77.9	141.3	107.3	106.6	48.7
Cdt1	4196.8	5871.9	4977.2	5277.5	5046	4339.2	4520.7	5319.7	5233.5	6376.2	5118.3	5051.3	5076.7	4813.7	4539.6	5417.2
Aprt	3812.3	4391.7	3973.6	4316.6	3885.8	3771.9	3627.8	3971	3977.9	4741.1	3805.3	3666.5	3751.1	3615.1	3446.6	3863.5
Gtf2h1	2429	2505.8	2233.9	2460.5	1894.5	2072.7	2425.5	2189.9	2250	1647.6	1890	2359.6	2141.9	2361	2233.8	2186.5
Hfe	630.2	694.9	836	711.9	469.4	261.2	729	595.5	453.7	531	497.4	601.2	491.8	340	489.5	519.6
Slc5a6	531.8	744.8	599.9	537.8	721.6	721.8	846.9	537.5	628.8	687.5	693.7	764.8	661.6	762.1	524.8	588.4
Nphs1	221.3	258.2	220.9	162.4	218.2	169.9	229.7	253.8	228.9	186.3	307.7	200.1	219.1	201.4	201.4	197.2
Qrich1	5899	6504.9	6538.8	6615.6	5781.4	6242	6555.2	6309.5	6604	5949	6402.2	6233	6484.3	6523.6	6925.5	6140.7
P4htm	290.7	340.3	205.7	313.1	390.6	570.1	338.9	258.3	473.4	364.9	451	267.1	480.9	366.6	377.8	334.9
Usp19	3886.4	3399.4	3815.5	4099.1	4970.4	5803.9	4283.2	4444.1	4047.3	4329.2	5255	3677.3	5248.2	5786.8	5451.8	5146
Pola1	5623.3	5211.5	5484.7	5985.8	6367.8	6001.9	6380.1	6498.1	5262.5	3959.6	4634.2	5412	5526.7	6007.5	5271	4401.5
Cdc42	25232.7	23500.5	21390.4	21506.1	20721.3	22636.8	24892	23888.5	23778.4	21747	20574.2	22294.5	21743.7	21634	21425.6	22337.6
Pknox1	2828.5	3229.2	2505.3	2685.2	3178.1	2829.6	2610.1	3001.1	2434.4	2614.4	2498.8	2601	2919.7	3311.2	2765.2	3063.6
Gmnn	3423.1	3364.9	3072.8	3003.7	2851.3	3305.7	3321	3356.4	3954.1	3460.3	3626.2	3577.8	3607.2	3067.7	3173.9	3649.5
Acot13	1543.7	1693.1	1529.2	1352.5	1487.9	1266.7	1556	1685.9	1661.6	1227	1708.3	1588.8	1546.4	1416.9	1470.8	1599
Zfp184	831.9	571.1	817.9	835.5	564.1	641.8	653.6	783.1	637.1	561.7	762.6	836.8	743.5	903.2	708.6	809.1
Cdk4	27171.2	29857.9	27521.7	27730.1	27597.9	26636.2	29047.8	30281.4	33768.8	34777.9	30694.2	32209.8	29102	30033.9	29287.6	32835.3
B4galnt1	7546.8	10133.9	9791.6	9317.1	8345.4	8199.5	6276.1	8771.4	8058.4	8777.5	9524.4	7787.3	7282.2	9187.3	9063	10007.6
Mettl1	2753.5	2664.1	2509.1	2235.9	2356.4	2638.6	2526	2427.4	2884	2915	2642.1	2525.1	2001.4	2537.1	2316.8	2447.5
Tspan31	3695.1	4227.5	4197.3	4549.3	3977.4	3655.3	3884.4	3667.3	4174.7	4242.8	4223.1	4612.7	3734.3	3669.4	3706.8	3346.5
Kif5b	7744.7	6792.8	7725.3	9022.9	6290.1	6858.5	8034.1	7656.5	7088.8	6749.7	7162.2	9499.3	7317.3	7062.6	6241.2	6225.5
Saal1	1735.9	1790.7	2141.5	2121.3	1937.1	2419.6	1794.4	1935.2	2321.5	2883.3	2221.6	2270.9	2254	2065.6	2255.8	2354.4
Cnp	4308.4	4915.2	4802	4457.3	5800.6	4749.2	4276.2	4852	6021.8	7636.9	7422.2	6642	6567.1	5817	6426.4	6068.5
Sulf2	93.8	174.9	139	46.9	46.8	46.3	70.2	32.6	186.5	258.3	80.9	133.1	111.2	123	121.3	198.9
Sod2	4975.3	5764.8	5813.2	5597.8	5177.9	5708.4	5591.3	5498.3	5279	5215.4	4163.4	4832.5	4326.5	4638.9	4270.6	4869.1
Tmco6	499.9	592.5	582.8	477.3	682.2	783.6	456	520.3	508.6	516.6	559.7	463.2	689.2	371.4	705.6	686.6
Stambp	1499.6	1414.7	1804.4	1635	1742.3	1578.4	1550.8	1607.1	1304.2	1166.6	1547.8	1754.4	1544.8	1849.8	2111.8	1860
Ezh1	1846.6	1697.9	1316	1642.2	2010.5	1804.5	1342.8	1215.5	1823.2	2047	1997.5	1886.5	2345.2	2289.9	2281.6	2330.9
Ctnnb1	5129.1	6094.4	5130.5	4273.2	4157.2	5545.5	4876.1	5927.9	5495.5	6278.3	5339.8	5010.9	4509.7	5021.1	4537.4	5251
Eif1b	2714.1	3106.7	2789	2877.4	2490.5	2975.7	2720.2	2751.9	2808.4	2958.2	2441.8	3167.8	2717.3	2426.2	2896.1	2638.9
Psmd2	13968.2	16424.6	16453.2	16596.7	16056.4	14711.1	15021.9	16339	13612	15009.7	14152	14775.3	13810	14676.3	13287.3	14594.6
Vars	7793.5	7636.4	7006.4	6221.3	11553.2	11210.3	7417.8	9116.7	10226.6	10771.7	9092.1	6679.5	11856.2	10768.2	11711.4	13419.5
Msh5	300.1	347.4	348.5	310.4	411.9	359.5	431.7	277.4	802.8	552.1	553.1	560.8	642.3	517.3	693.9	512.8
Abhd16a	5361.6	4909.3	5859.9	5558.1	6403	5556.7	4421.9	5147.5	3728.3	4401.2	4733.7	4916.2	4801.5	5141.7	5390	5572.4
Neu1	1021.3	867.4	1569.2	1367.9	1137.8	1124.8	810.5	841.2	1099.1	891	976.2	878.2	1160.9	1196.2	994.5	852.8
Ddah2	1555.9	1672.9	1669.2	1847	2085	1776.4	1671.3	1788.4	1964.1	2108.4	2171.2	2341.8	2501.6	2300.7	2315.4	2663.3
Clic1	22746.4	24358.4	25719.2	24100.2	24004.7	21638.4	25362.8	24594.6	23121.7	26808.8	24098.3	23799.6	24021.1	22794	25123.6	27147.1
Lsm2	4949.9	4934.3	4827.7	5317.2	4969.3	4313.9	4659.4	4751.4	5059.4	5636.9	4741.7	5439.6	5095.9	4423	4311	4890.9
Pole	2059.5	2554.6	2275.8	2299.9	2765.1	2465.9	2513	2602.3	2859.1	2441.6	2561.2	2698.6	2571	2500.9	2304.3	2309.9
Zfp775	348.9	454.5	311.4	549.5	575.8	429.7	572.1	607.3	290.1	415.7	887.3	556.9	664.1	565.5	613	489.3
Mrpl49	3169	2711.6	2863.3	2780	2659.7	2491.2	3021	2330.4	2706.9	3189.6	2631.5	3189.4	2586.9	2642	2563.8	2882.3
Dennd2c	110.7	90.4	117.1	133.5	193.7	56.2	311.2	162.2	83.9	82.6	86.2	83.8	76.9	112.1	88.9	117.5
Mark3	430.5	415.3	394.2	434.9	328.9	268.2	396.2	439.6	689.9	443.6	395.2	485.9	490.1	430.5	405	334.1
Gatad1	2901.7	2624.8	2688.1	3231.1	2461.8	2589.5	2589.3	2634	2099.8	2333.1	2013.4	2866.2	2287.4	2018.6	2126.5	2126.9
M6pr	13915.7	14482.7	15539.1	14719.1	13661.6	13659.3	12873.8	13882.6	9233.1	11066.5	10657.1	11875.6	10585	11716	11512.2	10972.8
Lrrc8a	1654.4	1479	1293.1	1631.3	1149.5	1232.9	1305.5	1400.4	1483.4	1465.2	1197.7	1581.9	1197.7	1233.6	1213.5	1267.4
Mc5r	2128.9	2269	3050.9	2277.4	2070.1	2343.7	2703.8	2726.5	934.4	1108	1257.4	1451.8	1361.6	1303.5	1340	1452.1
Ppp2r1a	9868.9	11081	10019.1	10488.2	11152	10745.5	10020.1	12029	10160.3	11395.8	10020.5	10106.5	9844.8	9675.7	10425.8	10677.4
Fance	984.7	1053	935.1	794.9	1198.4	922.6	944.9	1028.8	1047.3	1393.2	1214.9	802.3	902.4	1387.9	1356.1	1320.3
Tinf2	1031.6	1101.8	1238.8	1067.4	1296.3	1328.4	1120.9	1087.7	1255.5	1091.7	1315.7	1391.7	1426	1473.5	1290.7	1400.9
Dus3l	2345.5	2800.9	2798.5	2928.8	3787.9	2779.1	2728	2854.3	3169.9	3204	3615.6	3230.8	2839.4	3646.5	3817.8	3482.5
Gtpbp3	806.5	884.1	879.8	914	1285.7	939.5	925.8	968	991.4	887.2	939	1089.1	864.8	1092.5	959.2	1209.5
Tgfbr1	1548.4	1426.6	1332.1	1175.7	1452.8	1474.5	1706	1448.4	1257.6	1010.1	1160.5	1418.3	1249.5	1536.2	1312.8	1376.5
Rad51c	160.4	207	180.9	147.1	215	157.3	183.8	99.7	121.2	193	179.1	189.2	226.7	230.3	146.3	218.2
Arpp19	6376.4	6664.3	6647.4	6556.9	6059.2	6560.8	6804.9	6580.6	6875.4	7078.1	6143.6	6381.8	6629	5888.1	6224.3	6353.9
Bcl2l1	1890.7	1676.5	1771.1	2024.7	2681	1968.8	1756.3	2054.8	1704.1	1632.2	1634.1	1696.2	1627.6	1474.7	1430.4	1688.8
Khsrp	1344.9	1132.7	1000.8	1093.6	1125	1338.3	1371.4	1360.5	1909.2	2032.6	1236.1	1012.2	1413.4	1066	1296.6	1415.1
Dio2	243.8	293.9	357.1	364.5	636.5	410	359.7	245.6	87	210.3	201.6	126.2	222.5	69.9	169.8	150.2
Ccdc124	3046.1	3293.5	3230.8	3832.9	3621.9	3155.4	3100.8	3487	3114	4070	3517.5	3383.6	3245.1	3539.1	2962.9	3575.6
Cct4	22163.1	24066.9	20598.2	21221	20971.4	20314.2	20797.8	21403.1	21259.1	20776.3	20430.9	20504.7	21762.9	21007	19112.5	20139.3
0610009B22Rik	1550.3	1628.9	1645.4	1652.1	1576.3	1539.1	1457.2	1303.4	1557	1367.2	1574.4	1728.8	1614.2	1360.2	1314.2	1497.4
Zfp655	2614.7	2972.2	2012	2139.3	2596.9	2182.2	2461	2112.8	2121.6	2142.1	1831.7	2093.4	1936.2	2059.6	2078	1861.7
Rhoa	13718.8	13295.3	13070	11934.6	11709.7	12683.4	13213.6	13411.3	14154.8	13635.8	11484.8	12120.1	12201.7	12077.7	13010.2	13774.6
Zmiz1	2649.4	2341.6	1972	2376.6	2731.1	2819.8	2671.7	2660.3	4511.4	3628.3	3471	3693.1	4107.4	4593	4168.4	4102.7
Ankrd26	1054.1	937.6	1118.8	1481.6	1208	1311.6	1442.5	1162	1247.2	996.6	1130	1867.7	1016.2	946.6	1284.1	863.7
Aldh16a1	2684.1	3150.7	3126.1	2898.2	4353.1	3628.6	2804.3	3531.4	2925.4	3451.7	3022.7	2390.1	3291.9	3441.5	3396.6	3778.7
Hnrnpa0	2196.4	1759.8	1326.4	1657.5	1288.9	1915.4	1918.4	2020.4	2283.2	2397.4	1665.9	1648.9	1568.2	1284.2	1667.8	1957.4
Prrg2	391.1	572.3	562.8	547.7	435.3	356.7	388.4	416.9	235.2	307.2	376.7	364.7	375.5	331.6	216.1	359.2
Hnrnph1	8221.1	6193.1	7178.7	7304.9	5974	7164.6	9429.8	7862.2	8977.3	7484.2	6656.9	7335.9	7166.8	6740.7	8323.6	6909.5
Arid1a	5593.3	5043.7	4798.2	5472.4	5494	5068	6084.5	5443	6467.2	6176.5	5269.5	6582.9	6566.3	5684.3	5137.2	5653.9
Ctsd	13956	16686.3	13965.1	15970.5	16753.5	14316.5	14246.1	15487	12187.6	15104.8	13888.1	12912.5	14292.6	14433.9	14143.6	13963.4
Rplp1	21660.4	24285.8	23371	23435.2	21316.2	19040.5	21779.1	21258.1	24229.1	28844.3	26915.4	24010.5	24441.8	21984.9	21915.2	23901.3
Abhd8	2047.3	2524.8	2834.7	2799.8	3860.3	2957.4	2012.9	2381.1	2590.8	3123.3	2761.4	2806	3370.5	3340.2	2342.6	2691
Ift22	1312	1283.8	1219.8	1354.3	1595.4	1379	983	1098.6	1165.4	1681.2	1699	1388.7	1669.4	1523	1464.9	1445.4
Mid1ip1	1663.7	1727.6	1909.2	2007.6	1817.9	1975.8	1728.5	1686.8	1631.6	1883.8	1948.4	1982.1	1711.2	2098.2	1871.4	1818
Ap2s1	4558.9	5204.4	5196.2	5105.2	5278	4549.8	4739.2	4919.1	4680.3	6264.9	4449.9	5250.4	4982.2	4593	4885.1	5076.4
Fgfrl1	37.5	122.6	104.7	87.5	47.9	105.3	85	92.5	154.4	137.3	91.5	151.8	225	108.5	65.4	63.8
4930432K21Rik	114.4	182	80	23.5	13.8	49.1	52	40.8	67.3	97	115.4	88.7	96.2	126.6	96.3	77.2
Emc10	6745.9	8158.7	8549.9	5892	3731.5	5843.2	6511	8363.5	7094	9136.6	9398.4	5959	3020.9	5503.5	7974.4	7873.9
Clstn3	1327	1106.6	964.6	1225.3	1694.4	1599.5	1174.6	1007.9	298.3	537.7	252	285.8	449.1	467.9	343.3	266.1
Fbxw9	244.8	362.9	339	311.3	496	282.3	348.5	340.8	408.2	336	448.3	367.6	389.7	379.8	407.9	371
Spib	0.9	0	28.6	0	57.5	66	94.5	53.5	1	0	54.4	17.7	35.1	47	188.2	73
Fnbp4	3823.6	2886.6	3237.5	3190.5	3347.3	3902.5	3757	3942.9	4646.1	3442.1	3973.7	3592.6	3695	4467.6	5129.1	4521.6
Cers4	2106.4	2167.9	2372	2085.2	2441.6	2360.6	2215.7	1772	1428.5	1473.8	1557.1	1717.9	1794	1755.7	1639.1	1609.9
Scrn3	334.8	453.3	459	425.9	334.2	425.5	462.9	379.8	357.4	311.1	480.1	357.8	527.7	369	351.3	476.8
Phax	3008.6	3567.1	3720.3	3371.9	2959.9	3093.6	3512.5	2906.9	3406.1	3344.1	3180.6	3154.9	3302	2889.2	2930.6	3553.8
Tle1	225.1	183.2	192.3	183.2	140.5	153.1	138.7	185.8	292.1	229.5	294.4	156.7	118.8	125.4	207.3	146.9
1700109H08Rik	92.8	35.7	108.6	156.1	159.6	130.6	214.1	123.3	178.2	66.2	72.9	118.3	106.2	104.9	110.3	102.4
Relt	1255.8	1294.5	1232.2	1247.9	1308.1	1519.4	1488.4	1479.3	1845	1742.6	1635.4	1496.2	1526.4	1719.5	2015.5	2037.1
Snrpb2	3770.1	3505.3	3393.7	3296.1	2996.1	3514.9	3894.8	3612.1	3594.6	3188.6	3254.8	3573.8	3954.3	3126.7	3257.7	3534.5
Ubc	3857.3	4007.4	6722.6	4241.7	3742.2	4103.3	6199	5704.1	4002.8	4321.6	7589.3	4422.4	4129.9	5346.7	6772.6	6508.3
Prpf31	6404.5	7479.3	7503.4	7449.3	7444.9	6289.7	6891.6	7959.2	7402.7	8432.8	6923.5	7664.1	6525.3	7171.1	6644.7	7455.9
Sertad1	606.8	465.2	410.4	444.8	484.3	362.3	688.3	481.3	389.5	429.2	436.4	346.9	402.3	341.3	636.5	543.1
Carhsp1	755	772.2	689.4	859.9	1182.5	790.6	793.2	872	1126	1114.7	976.2	852.6	1168.4	823.6	987.2	772.2
Elk3	1993.9	2107.2	1761.6	1960.7	2548	2510.8	2178.4	2485.4	2408.5	2717.2	2042.6	2525.1	2790.9	2500.9	2222	2598.6
Herpud2	1028.8	1110.1	1148.4	841.8	391.7	800.4	1036.8	1150.2	1114.6	1133.9	1305.1	767.8	507.7	956.2	1170.2	1416.8
Rdh13	1756.6	1619.4	1529.2	1591.6	1340	1426.7	1468.5	1704.1	1594.3	1745.5	1567.7	1528.7	1386.7	1507.3	1401	1473.1
Nutf2	5396.3	5656.5	4768.7	5255.8	4785.2	5032.9	5005.3	5036	5664.4	5973.9	4687.3	5109.4	5036.6	5311.7	4957.8	5400.4
Arpc5	17285.4	18512.7	17796.8	17851.8	16167.1	15209.7	16639.5	17389.5	16068.1	15690.5	17973.2	17240.3	16332.4	16264.4	16083.4	16102.9
Pou2f2	1367.4	920.9	1030.3	1156.7	1168.6	1181	884.2	863.8	2109.1	2071	2249.5	2495.6	2332.6	2558.8	2397	2202.5
Mgst1	1260.5	1606.3	1451.2	1507.7	1290	856.6	1123.5	912.8	703.4	702.8	1061.1	894.9	931.7	783.8	987.2	984.6
Ubqln4	2776	3003.2	3037.5	2831.4	3819.9	3684.8	3373	3620.2	2829.1	2886.2	3135.5	2963.7	3349.6	3973.2	3022.5	3480.8
Rps18	47693.1	54142.5	52142	47001.2	47095.2	41236.4	43462.9	45342.4	49681.6	52440.5	62734.6	43696.1	51820.9	48207.1	46185.4	49326.9
Rpl10	26942.3	28740.6	29897.5	28261.5	23728	23263.2	24443.9	25675.9	27234.3	29559.6	29492.5	25960	26925.8	26628.6	26305.6	25402.1
Rps15a	13451.5	13818.8	13583.3	12605.9	11031.7	10907	12169.9	12397.9	13641	13385.2	14426.6	12588.2	13118.3	12022.2	12332.5	12182.3
Ncaph2	7610.6	8596.6	9507.8	8808.2	10011	8700.9	8379.1	9017	8603.3	11410.2	10251.3	10418.9	10185.2	9411.6	9537.9	10891.4
Hipk1	3206.5	2918.7	3438.4	3690.4	2320.2	2110.6	3876.6	2760.9	2868.5	3140.6	2864.9	4559.4	3294.4	2980.8	2241.9	2319.1
Gprc5b	663.1	605.6	492.3	421.4	703.5	525.2	530.5	758.7	468.2	548.2	481.5	443.5	653.2	442.5	631.4	825.1
Man1a2	1646.9	1700.3	1906.3	2484	1707.2	2390.1	1857.7	1869	1604.6	1485.3	1606.2	1716.9	1851.7	2054.8	1545.1	1561.2
Acyp1	1327	1389.7	1471.2	1191.9	1274	1308.8	1313.3	1174.7	825.6	952.5	1164.5	1029	1134.1	1087.7	1090.1	1059.3
Cd163	867.5	941.2	708.4	653.3	634.3	744.3	753.3	951.7	1455.5	1439.2	1120.8	1174.8	847.2	1175.7	1190.8	1572.1
Hdac5	1087.9	1469.5	1343.6	1187.4	2106.3	1928.1	1242.2	1167.5	1457.5	1623.6	2168.6	1756.4	2259.8	1796.7	2169.8	2508.8
Rala	1406.8	1847.8	1619.7	1873.2	1674.2	1582.6	1782.3	1587.1	1687.5	2148.8	1951	1956.4	1808.2	1759.3	2008.1	1966.6
Vdac3	9518.2	9030.9	8484.2	8265	7723.8	8342.8	9284.1	8866.5	7790.1	7991.2	7284.3	8318.6	7799.9	7327.9	7285.7	7555.8
Vps72	5019.3	5116.3	5095.3	5298.2	5793.1	5351.7	4947.2	5404	4941.3	5248.1	5281.5	5824	5259	4886.1	5069.6	5694.1
Gabpa	2253.6	2196.4	1959.6	2143.8	1857.2	1959	1908	1923.4	2197.2	1468	1709.7	1698.2	2051.6	1942.6	2331.5	1934.7
Dynll1	7177.3	7799.4	9393.5	11342.7	11800.1	10475.9	7174.2	6102.9	8116.4	7774.2	9654.4	11868.7	12071.2	10548.7	7115.9	6059.3
Pdcl	2251.8	2157.2	2264.4	2114.1	2140.4	2537.5	2662.1	2278.7	2198.2	1941.4	2042.6	2497.5	2111.8	2130.7	2313.2	2335.9
Tmem184b	641.5	1173.2	941.7	704.7	1494.3	1356.5	643.2	892.8	838.1	843	1071.7	654.4	818.8	1104.6	874.7	836.8
Nf2	1421.8	1487.3	1759.7	1515.8	2386.2	2017.9	1438.1	1893.5	1532.1	1766.6	1571.7	1152.2	2281.6	2215.1	1658.2	1727.4
Zmat5	1756.6	1845.4	1766.3	2003.1	1789.1	1523.6	1678.3	1867.2	1790.1	2044.1	1815.8	1936.7	1901	1621.9	1830.2	1907
Ewsr1	40374.1	44359.7	38708.3	35843.5	36480.7	34601.2	43149.1	46167.2	41661.5	43364.3	38735.8	35180.4	34729.9	37715.1	41760.5	45319.8
Ap1b1	3132.4	3349.4	3384.2	3001.9	5580.2	3767.7	3210.9	3573.1	2739	3927.9	3720.4	3633	5039.9	3822.5	4257.3	4171.6
Gnat2	344.2	232	168.5	86.6	178.8	171.3	127.4	269.2	99.4	215.1	224.2	99.5	210.8	231.5	136.7	159.5
Bcl2l13	2137.3	2238.1	2275.8	2347.8	2814.1	2307.2	2131.6	1888.1	2147.5	1758	2164.6	1852	2508.2	2537.1	2811.5	2079.9
Lnp	857.2	841.2	729.4	657.8	690.7	911.4	853.9	746.9	658.8	667.3	539.8	600.2	775.3	791	726.2	554
Pttg1ip	6039.7	7068.8	7325.3	6298.9	6658.4	6053.8	6466	7411.7	4570.5	4901.5	5131.6	5278.9	4903.6	5247.8	5036.5	5518.7
Trpm2	187.6	128.5	99	159.7	66	81.4	88.4	74.3	139.8	52.8	161.8	54.2	86.1	120.6	135.2	72.2
Ube2g2	4114.3	4730.8	4374.4	4793.9	4922.5	4513.3	3443.2	4227.5	4021.4	4651.8	4487	4714.2	4515.5	4373.6	4404.4	4595.4
Mpo	173761	313139	411490	403673	224021	195434	147898	248061	62119.8	86477.1	100432	85925.7	54500.6	70576.7	52484.7	73796.4
Met	50.6	195.1	319	201.2	105.4	129.2	96.2	160.4	55.9	73	148.6	55.2	56.9	65.1	14.7	49.5
Slc16a12	78.8	28.6	149.5	185	435.3	205	66.7	139.6	66.3	67.2	136.6	62.1	230.8	153.1	26.5	13.4
Elk1	430.5	266.5	230.4	195.8	496	394.6	214.1	338.1	450.6	266.9	458.9	301.6	491.8	425.7	560.8	558.2
Nav1	876.9	891.2	894.1	1099.9	800.4	898.7	1042	816.7	2360.9	1669.7	1554.5	2447.3	2054.9	1828.1	1565.6	1368.1
Tnpo1	4056.2	3883.6	3244.2	3638	3914.6	3689	3614.8	3824.2	4373.6	3762.8	2902	3869.5	3320.4	3237.7	3123.9	3320.5
Rnmt	5055	5398.3	4878.2	4867	4642.6	4721.2	4653.3	5083.2	4907.1	4405.1	4220.4	4479.6	4830.8	4775.1	4770.4	5023.5
Srp14	6007.8	6312.1	6127.5	6113	5915.5	5758.9	5476	5083.2	5588.8	5573.6	6694	5844.7	5847.8	5411.8	5748.7	5412.1
Cdk9	1275.5	1103	1166.5	1017.8	708.8	964.7	1118.3	1146.6	1454.4	1867.5	1452.3	1064.5	1166.7	917.6	1295.1	1133.1
Tor2a	2192.7	2609.3	2367.2	2808.8	2767.2	2291.8	2279	2425.6	2278	2485.8	2766.7	2599.1	2609.4	2470.8	2438.1	2405.6
Fpgs	1833.5	1699.1	1921.6	1687.3	2253.2	2152.7	2071.8	1792.9	1630.5	2013.4	2322.4	1852	1584.1	1706.3	1927.3	2094.2
Mkl2	1214.5	1098.2	1090.3	1087.3	953.6	1339.7	1165.9	1184.7	1195.4	1165.6	1104.8	1461.7	1021.2	1199.8	1225.3	1106.3
Cbx5	5878.4	5307.9	4914.4	5697.1	6595.6	6423.1	5754.3	5661.5	7808.7	6681.6	5420.8	6594.7	7119.9	6614	6259.6	5498.6
Apobec3	11704.3	10122	11399.8	12183.6	12961.3	12120.3	12464.7	11738.9	13783.9	11589.7	11938.4	12950	13428.6	12527.5	14035.6	12538.2
Vav2	304.8	270.1	334.2	185.9	392.7	192.4	365	339	322.2	395.6	419.1	468.2	396.4	382.3	218.3	197.2
Ppp2cb	490.5	359.3	367.6	362.7	416.1	367.9	417.8	387	503.5	442.6	440.3	347.9	516.9	303.9	351.3	408.8
Dmap1	2179.5	1757.4	1995.8	1900.2	1732.7	1905.6	1450.3	1881.7	1599.5	1937.5	1729.5	1565.2	1629.2	1753.3	1857.4	2215.9
Mcu	842.2	1025.6	1055	1013.3	878.1	1079.9	1094.9	1201	952	844	941.7	850.6	674.1	908	771.8	1050
Bcr	612.4	828.1	796	854.5	1089.9	820.1	773.2	824.8	1511.4	1208.8	1188.4	1489.3	1223.6	1038.2	1031.3	815
Fxyd5	15980.8	15510.8	15256.3	14360.9	13312.5	13541.4	16022.3	15450.7	14963.8	16777.3	16146.9	15125.2	15631.6	14865.6	16348	15712.6
Kcnd1	132.2	91.6	240	100.2	234.2	158.7	91	110.6	35.2	106.6	112.7	125.2	102.9	135.1	158.8	56.2
Tfcp2	400.5	420	519.9	345.6	771.6	709.2	340.7	423.3	420.6	295.7	704.3	489.8	500.1	846.5	502.8	480.1
Ubp1	1130.1	721	1051.2	1064.7	700.3	1027.9	1016.8	881.9	1323.9	1249.1	1143.3	1136.4	812.9	967.1	1212.1	878
Nuak2	1690	1696.7	1549.2	1624.1	1603.9	1498.4	1263.9	1307	1644	1855	1728.2	1402.5	1099.8	1333.7	1534.8	1513.3
Ick	1253.9	1327.9	1243.6	1173	1325.1	1318.6	1615	1462.9	1203.7	1042.7	1254.7	1409.4	1237	1245.6	1261.3	1372.3
Sdhb	12236	13849.7	13072.9	12910.9	12749.5	11975.6	12452.5	13849.1	15286	17049.1	14396.1	15753	13552.4	13589.8	13162.3	14613.9
Cox4i2	251.3	287.9	234.2	148.9	133	129.2	105.8	128.7	154.4	280.4	123.3	98.6	79.5	59.1	67.6	88.1
Snap47	1103.8	1360	1217.9	1206.4	1292.1	1096.7	997.8	1238.2	805.9	1103.2	961.6	1169.9	1033.7	1018.9	911.4	1062.6
Kdsr	2449.6	2596.2	2042.5	2361.3	2446.9	1925.3	2527.8	2550.6	1920.6	2073.9	1874.1	1817.5	2034.9	1858.2	1738.4	2063.1
Vps4b	9055.8	8732.2	8585.1	8147.7	7678	8203.8	9121.2	8892.8	8211.7	7482.3	6777.6	8568.9	7587.5	8030.9	7841.4	8515.2
Rps25	29146.3	30734.8	28051.1	25742.3	23935.5	21968.4	25700.8	26146.4	30125.5	26452.6	34266	25870.4	26986.8	23101.5	23030.2	24128.8
Nxf2	82.5	226.1	110.5	155.2	66	61.8	106.6	126	124.3	109.5	104.8	148.8	65.2	80.8	96.3	163.7
Taz	3619.1	3079.3	3692.7	3494.6	3560.2	3607.6	3884.4	3396.3	3495.2	3328.8	3944.5	4222.4	3706.7	4355.5	4041.2	3514.4
Aldh3a2	1444.3	1382.6	1571.1	1693.6	1873.2	1407.1	1500.5	1249.9	1479.3	1270.3	1590.3	1710	1612.5	1732.8	1805.3	1569.6
Tmem115	1416.1	1632.5	1560.7	1609.7	1957.3	1944.9	1479.7	1589.8	1544.6	1621.7	1501.4	1057.6	1873.4	1671.3	1573	1923.8
Hyal2	927.5	1543.2	1193.1	1256	1334.7	1303.2	1270	1029.7	1343.6	1529.5	1179.1	1397.6	1399.2	1372.2	1140	1200.3
Ifrd2	5089.7	6728.6	6388.4	6910.6	6888.3	6622.5	5318.2	6874.2	5794.9	7069.4	6558.8	6792.8	5565.1	6712.9	5626	6155.8
Hyal1	117.2	124.9	93.3	188.6	186.3	265.4	128.3	106.1	72.5	92.2	59.7	120.2	129.6	108.5	90.4	48.7
Tusc2	1310.2	1352.8	1231.2	1292.1	1237.8	1276.5	1239.6	1376.8	1497.9	1320.2	1077	1684.4	1554	1600.2	1464.9	1600.6
Nprl2	1125.4	1367.1	1320.7	1308.3	1461.3	1429.5	1240.5	1046	1137.4	1539.1	1604.9	1625.3	1416.8	1280.6	1477.4	1300.2
Rassf1	1472.4	1445.7	1514	1450.9	1213.3	1405.7	1403.5	1624.3	1349.8	1264.5	1600.9	1522.8	1211.9	1338.5	1712.6	1579.7
Slc3a2	9395.3	8836.9	10466.7	9798.9	8353.9	8820.2	9916.9	9170.2	8149.6	8028.6	8918.3	7622.7	6024.3	7107.2	8932.2	7523.9
Nxf1	9380.3	9497.3	10593.3	10729.1	10750.7	10498.3	10241.2	10351.2	10490.7	10234	9967.4	11794.8	10024.6	10316	10754.3	9828.8
Stx5a	4107.8	3592.1	5157.2	4839.9	4620.2	4382.7	4500.8	3974.6	4455.5	3698.4	4745.6	4718.1	4007.8	4688.3	5492.2	4367.1
Tnfrsf13b	5265	5042.5	5069.6	4234.4	4445.7	4465.6	5543.6	5079.5	5270.7	5254.8	5121	5041.4	5148.6	4923.4	5673	5661.4
Raver1	4519.5	4013.3	3653.6	3686.8	6720.1	6291.1	3583.6	4628.1	4992.1	4981.2	5288.1	3768	5877.1	5987	5662	6003.9
2610507B11Rik	1167.6	937.6	944.6	1582.6	2267	1975.8	1092.3	1472.9	1350.8	1393.2	952.3	1561.2	2119.3	1644.8	1229	1294.3
AI597479	1319.5	1260	1236.9	1133.3	1500.7	1438	1313.3	1242.7	1176.8	1180	1077	1455.7	1145.8	1132.3	1161.4	970.3
Tmem86a	499.9	640.1	529.4	353.7	667.3	432.5	543.5	711.5	417.5	555.9	616.7	519.4	525.2	576.4	530.7	542.2
Ifi35	2621.3	2786.6	3530.8	2978.5	2458.6	2482.8	2458.4	2553.4	2897.5	3166.5	3887.5	3283.1	2954	3147.2	2474.1	2981.4
Rdm1	1262.3	1465.9	1970.1	1669.2	1897.7	1605.1	1497.1	1619.8	1529	1685	1982.9	1852	2189.6	1797.9	1588.4	1750.9
Nedd8	7530.9	8303.9	7726.2	7687.5	7354.5	7261.5	7716.8	7942	7741.4	9166.4	7171.5	7652.3	7674.4	7010.8	6965.2	8338.1
Gosr1	1404.9	1912.1	1524.5	2080.7	1809.3	2074.1	1985.1	1798.3	1585	1480.5	1592.9	1926.9	1681.9	1949.8	2340.4	1635.9
Mrpl52	1975.1	2007.3	1784.4	1732.4	2013.7	1825.6	1769.3	1938.8	1771.4	2071	1875.4	1841.1	1918.6	1671.3	1764.8	1889.4
Kansl3	2213.3	1953.7	1873.9	2532.7	3040.8	2825.4	2451.5	1987.8	2439.6	2297.6	2286.6	2589.2	2974.9	3143.6	2891.6	2695.1
Faf1	3293.7	3831.3	3662.2	2780	1826.4	3019.2	2975.9	3917.5	2552.5	3171.3	3601	2160.5	1458.6	2546.7	3343	3516
Tsacc	309.5	265.3	223.8	244.5	195.8	276.6	292.1	261	227.9	328.4	311.7	272	221.6	260.5	262.4	358.4
Mettl16	2714.1	2653.3	2252.9	3272.6	2966.3	2818.4	2617.1	2508	2459.3	2672	2179.2	3097.8	2277.4	2397.2	2606.4	2244.4
Pigyl	1646.9	1708.6	1815.9	1652.1	1783.8	1682.3	1647	1621.6	1680.3	1901.1	1738.8	1802.7	1613.3	1483.2	1420.1	1766
Rbm25	10778.6	8663.2	7570.1	8622.3	6960.7	8957.8	10127.6	8862.9	11360.9	8416.5	6528.2	9328.8	8405.4	8093.6	8712.4	7432.4
Psen2	1444.3	1514.7	1374	1423.8	1491.1	1154.3	1641.8	1220	1148.8	1265.5	1127.4	1251.7	1040.4	1122.6	987.2	1003
Fads1	1826.9	2165.5	1735.9	1669.2	2056.3	1939.3	1660	2110.1	1983.8	2511.7	1783.9	1692.3	2005.6	1787.1	1328.2	1755.1
Lmbr1	265.4	265.3	279.9	182.3	331	301.9	314.7	245.6	241.4	223.7	173.8	278.9	194.9	405.2	300.6	311.4
Tnfrsf22	346.1	303.4	355.2	312.2	345.9	429.7	315.5	235.7	389.5	264	331.6	305.5	415.7	475.1	425.6	315.6
Cars	2304.3	2428.5	2492.9	3114.7	2713	3408.2	2422	2738.3	2703.7	2779.6	3229.6	2887.8	2745.8	3529.5	3128.3	2946.1
Phlda2	181.9	241.5	103.8	166	222.4	311.7	145.6	179.5	23.8	21.1	13.3	26.6	66.1	26.5	33.1	31.9
Apip	1745.3	1655.1	2000.6	1932.7	2065.8	1616.3	1467.6	1499.2	1656.4	1188.6	1476.2	1718.9	1720.4	1504.9	1345.9	1536.8
Pdhx	2004.2	1761	2085.3	2050	1927.5	1482.9	1892.4	1439.4	1512.4	1836.7	1526.6	1915	1751.3	1430.1	1763.4	1364.8
Vac14	1215.4	1003	953.2	556.7	414	502.7	793.2	1006.1	1491.7	1545.8	1653.9	667.3	402.3	574	1019.5	1049.2
Mcoln2	1602.8	1445.7	1119.8	904.1	1390	1263.8	1387	1546.3	1908.2	1739.8	1620.8	1435.1	1590.8	1578.4	2069.9	1947.3
Akt1s1	3178.3	3325.6	2821.4	2964.9	3485.7	3381.5	2694.2	3334.7	2869.5	3459.4	3431.2	3066.2	3327	3255.8	3259.9	3626
Tbrg1	6338.9	7199.7	7094.9	6814.1	6679.7	6739.1	7357.1	6906	5308	6323.4	5782.8	6511	7024.6	6828.7	6614.6	6614.9
Adssl1	7813.2	9680.5	8948.9	8194.6	6467.9	6352.9	7638.8	8496.7	6243.5	7683	7684.8	7399	6028.5	6277.6	7939.1	7992.3
Brf1	2697.2	2210.7	2756.6	2196.2	1766.8	2314.2	2753.2	2752.8	2676.8	2700.9	3280	2479.8	1906.1	2392.4	2879.9	3038.4
Vipr2	559.9	555.7	507.5	509.8	683.3	664.2	612.9	822.1	614.3	564.6	708.3	409	664.9	792.2	671.1	585
Odc1	3005.8	3090	2852.8	1866.8	638.6	1828.4	2247.8	3053.7	3111.9	3728.2	3292	2114.1	1035.4	1357.8	2521.9	3256.7
Thg1l	1714.4	1464.7	1590.2	1364.3	1648.6	1395.8	1424.3	1543.6	1421.3	1562.1	1451	1469.5	1405.9	1245.6	1222.4	1311.9
Pabpc4	2106.4	2222.6	2178.7	2440.7	2185.1	2526.3	2105.6	2366.6	2653	2656.7	2051.8	2045.1	2090.1	1983.6	2313.2	2517.2
Exoc3l2	344.2	211.8	191.4	245.4	237.3	193.8	272.2	311.8	305.6	249.6	252	186.3	202.4	144.7	242.6	217.4
Zfp296	512.1	705.6	726.5	701.1	587.5	721.8	618.9	581	454.8	703.8	451	592.4	496	535.4	466.7	674
Sugp1	2283.6	3004.3	2633.8	2650	2389.4	2484.2	2630.9	3058.2	2844.6	3310.5	3065.2	2855.3	3149.7	2716.8	3178.3	3303.7
Dhdh	483	427.2	402.8	464.7	591.8	556.1	367.6	614.5	415.4	307.2	374	437.6	459.2	326.8	292.5	423
Zfp790	1294.2	1211.3	1031.2	1073.7	920.6	1286.3	977.8	737.8	991.4	1023.5	928.4	1006.3	1043.8	1039.4	1033.5	1062.6
Fuz	958.5	1057.8	890.3	806.6	1055.8	1036.4	845.2	885.6	1090.8	1109.9	1139.3	891	879.9	1035.8	1087.9	1238.9
Pgam1	4671.4	5764.8	5690.4	5369.5	4630.9	4687.5	4486	5117.6	3569.8	4386.8	4205.8	4368.2	3966.9	4192.7	3632.6	3971
Evi5	559	510.4	398	363.6	117.1	313.2	370.2	326.3	506.6	592.4	517.3	409	129.6	246	435.9	472.6
Evi5l	437	468.8	471.3	476.4	801.4	620.7	388.4	429.6	364.6	345.6	541.1	428.7	611.4	588.5	521.9	528.8
Snapc2	1915.1	1985.8	1801.6	1995.9	2139.3	1836.8	1887.2	1831.9	1648.1	1976.9	1947.1	2289.6	1888.5	1810	1969.2	2217.6
Git1	593.7	900.7	773.2	845.4	770.6	724.6	926.7	715.2	1154	1083	775.9	717.5	929.2	630.7	811.5	778.1
Gltp	12625.2	11830.6	10392.4	9245.8	8708.3	9650.1	9497.4	11567.6	13139.6	14714	13240.9	12228.5	11134.5	12505.8	14404.5	14745.7
Bnip2	4549.5	4778.4	4456.3	4682.9	4171.1	4024.6	5076.4	4465	4351.9	3940.4	3624.9	4355.4	3892.4	3884	4313.9	3878.6
Ccnt1	2466.5	2330.9	2046.3	2460.5	2377.7	2683.6	2372.6	2078.4	2485.2	2298.6	2063.8	2462.1	2850.3	2221.2	2452.8	2253.7
Brms1l	922.8	969.7	714.2	765.1	1081.4	953.5	920.6	921.8	1032.8	758.5	805.1	866.4	809.6	1070.8	1065.1	780.6
Med15	2408.4	2426.1	2491.9	2748.4	2912	3012.2	2155.9	2430.1	2062.5	2543.4	2762.8	2784.4	3123	2869.9	2574.1	2931
Dhdds	1497.7	1598	2057.7	2214.2	2401.1	2095.2	1907.1	1764.8	1932	1435.4	2272	1994.9	2393.7	2192.2	1831.7	2031.2
Aim1l	79.7	99.9	55.2	43.3	71.3	71.6	109.2	65.3	352.2	284.2	204.3	198.1	180.7	104.9	324.9	180.5
Ubxn11	937.8	806.7	1033.1	948.3	917.4	950.7	1276	1142.1	938.5	1089.7	988.1	1024.1	970.2	957.4	1232.7	979.5
Tjap1	1093.5	1222	1275	1231.6	1615.6	1369.2	1023.8	1411.3	1397.5	1488.2	1765.4	1476.4	1573.2	1676.1	1408.3	1642.6
Rpl15	32031.1	34934.9	32582.7	30853.8	30512	28047.5	31124.8	30796.3	32517.4	37202.2	35556.5	33193.4	32966.8	31963.2	31831.6	33522.8
Tmem167	3712	3422	3361.3	3426.9	3524	3332.3	3328.8	3405.4	3168.9	3108.9	2898.1	3060.3	3196.6	3156.9	2727	2735.4
Mplkip	2687.9	2767.6	2540.5	1755.9	911.1	2034.8	2306.7	2876	2700.6	2856.4	3124.9	1801.7	803.7	1929.3	2536.6	2801.7
Kif11	6266.7	4319.1	5627.6	6483	6359.3	7094.4	6237.1	7012.9	7537.3	6709.4	6776.3	8573.8	7727.1	8178	8139.8	7698.5
Rpa3	2656	2683.1	2458.6	2226.9	2500.1	2465.9	2378.7	2371.2	2499.7	2232.3	2798.6	2280.7	2772.5	2341.7	2297	2131.9
Mlkl	2692.5	3342.3	3164.2	2923.4	2881.1	2818.4	3506.5	3087.2	3088.1	2787.3	2650	2754.8	2817.7	2523.8	2630.7	2583.5
Tnpo3	5650.5	6125.3	6115.1	6126.6	6573.3	5920.4	6297.8	5668.7	4952.7	5111.7	5477.8	5657.4	5667.2	5692.8	5715.7	5374.4
Ttll5	899.4	768.6	818.9	945.6	1302.7	1116.4	737.7	977.1	744.8	569.4	887.3	747.1	1124.1	1240.8	749	848.6
Zfp715	1395.5	1311.2	1384.5	1242.5	1348.5	1200.7	1247.4	1424	1067	1181.9	1199	1315.8	1545.6	1562.8	1040.1	1239.7
Rps5	52522	60276.2	59823.5	57179	54181.5	45724.5	51444.1	54098.3	56982.7	68627.3	62279.6	59100.3	57008.8	51300.1	49792.2	54211.9
Adgrl1	186.6	311.7	162.8	273.4	227.8	310.3	295.6	327.2	324.2	247.7	270.6	282.9	380.5	207.4	285.2	262.7
Etv5	923.8	841.2	455.2	517	902.5	876.3	750.7	777.7	758.3	589.5	618.1	482	802.9	1053.9	925.4	1113
Gfod2	500.8	530.7	543.7	659.6	685.4	631.9	583.4	455	521.1	658.7	549.1	773.7	695	664.4	727	597.6
Enkd1	886.3	749.6	921.7	803.9	904.7	772.3	705.6	849.3	1104.3	1029.3	1431.1	1068.4	1056.3	1016.5	1026.1	911.5
Atp6v0d1	5011.8	5754.1	6179.8	6005.6	6058.1	5298.3	4960.2	5129.4	4095	4991.7	5378.3	4950.7	4845.9	4759.5	4212.5	4561.9
Ptprs	1757.5	1545.6	1410.2	1415.7	1699.7	2003.9	1640.1	1836.4	2030.4	1706.2	1688.4	1269.5	2051.6	2107.8	2057.4	2121
Slc41a1	622.7	580.6	568.5	453.9	1199.5	815.9	439.5	679.8	712.7	584.7	730.8	535.2	781.2	904.4	804.1	609.4
Nelfb	6938.2	7072.4	6555	7260.7	8151.6	7622.4	6504.1	6699.3	6531.5	7394.9	7256.4	7208.8	7947.9	7765.6	7517.2	8323.8
Tmem175	2351.2	2113.2	2652.9	2724.9	2778.9	2704.6	2576.3	2534.3	2076	2493.5	2858.3	2968.7	2438.8	2918.1	2551.3	2373.7
Bcas1	176.3	140.4	49.5	92.9	41.5	53.4	82.4	58.9	112.9	88.3	37.1	62.1	68.6	20.5	27.9	36.1
Tango2	936	1041.1	1448.3	1389.5	1404.9	1117.8	996	1022.4	886.7	993.7	1000.1	1152.2	1190.1	1312	1007	804.9
Ndufs2	10930.6	12187.5	11541.7	11951.7	12419.6	10423.9	10991	11291.2	11314.3	12891.7	10454.2	12265.9	11698.2	11075.7	10918.3	12090.8
Snx31	320.7	452.1	169.5	176.8	194.8	115.2	325.9	389.8	310.8	328.4	157.8	143.9	170.6	129	207.3	346.7
Atraid	3512.2	3762.3	3474.6	2881.9	3082.3	2640	3553.3	3586.7	3375	3768.5	3246.9	3361.9	2958.2	2679.4	3412.8	3679.7
Cad	1699.4	1709.8	1379.8	1164.9	2499	2433.6	1347.1	1637.9	1830.5	2565.5	1632.7	1390.7	2655.4	2537.1	1658.2	2252.8
Sh3bp5l	1063.5	1010.2	992.2	1223.5	1479.4	1240	878.1	1261.7	784.2	1572.7	1241.5	940.3	1288	1227.5	1440.7	1307.7
Atad1	4274.7	3589.8	3638.4	3821.2	3290.9	3672.2	3833.3	3985.5	3859.8	3859.7	3073.1	3672.4	3380.6	3974.5	3933.9	3581.5
Pten	952.8	762.7	953.2	966.4	732.3	1178.2	1156.4	985.3	1753.8	1200.2	1079.6	1086.1	1211	1021.3	1082.7	975.3
Pea15a	807.5	786.5	949.4	1249.7	1119.7	1232.9	1448.5	711.5	968.6	1117.6	1008	1402.5	1315.6	1501.3	1204.7	1134.8
Timm23	5290.4	5746.9	5442.8	5362.3	4616	4791.4	4817.2	4893.7	5169.2	5154.9	5122.3	4992.1	4258.7	4652.1	4444.8	4615.6
Tnfaip8l2	2345.5	2937.7	2842.3	2752.9	2021.1	2248.2	2296.3	2327.7	3305.6	4396.4	3289.3	3245.6	2773.4	2680.6	3204	3462.3
Trnt1	4131.2	3868.2	3383.2	3869.9	3299.4	3711.5	4306.6	4004.5	3692	3140.6	3164.6	3822.2	3032.6	3586.2	3396.6	3027.5
Ehmt2	1846.6	2255.9	2477.6	2368.5	2355.3	3093.6	1974.7	2656.7	2780.4	3158.8	3188.5	2585.3	2926.4	3113.5	2838.7	3093.8
Elof1	4164	4672.5	4045.9	4433.9	4649	3850.5	4015.3	4018.1	3855.7	4735.4	4630.3	4194.8	4529.7	3822.5	3655.3	4055.7
Med16	2763.8	3160.2	2451	2299	1722.1	2970	2590.2	3192.4	3456.9	3176.1	3574.5	2679.9	1968	2775.8	3875.1	4655.9
St3gal1	396.7	376	490.4	710.1	729.1	650.2	547.9	489.5	268.3	286.1	293.1	475.1	534.4	335.2	241.1	224.1
Tmem259	393	397.4	495.1	429.5	274.6	474.6	412.6	380.7	750	643.3	537.2	501.7	454.1	364.2	503.5	457.4
Rnf170	580.5	572.3	797	578.4	687.6	817.3	736.8	706.1	638.1	482	580.9	604.2	536.1	558.3	559.4	564.9
Dedd	313.2	401	352.3	423.2	494.9	424.1	371.9	263.8	406.1	493.5	435	375.5	456.7	355.7	367.5	408.8
Nit1	829.1	1044.7	1081.7	1026.8	1007.9	891.7	1113.1	983.5	807	1072.5	1006.7	1043.8	1094.8	1038.2	1226	898.9
Prdm15	673.4	342.7	517	787.7	752.5	653	359.7	511.2	628.8	317.8	717.5	606.2	522.7	535.4	574.1	523.8
Rnf168	3130.5	2894.9	3013.7	2740.3	2829	3264.9	3125.1	2860.6	3011.4	2869.8	3017.4	3220	3588	3129.2	3140.1	3206.3
Tctex1d2	1764.1	1720.5	1563.5	1346.2	1420.9	1269.5	1636.6	1558.1	1618.1	1576.5	1746.8	1369	1395	1545.9	1545.8	1682.9
Chp1	2546.2	2568.9	3043.3	2724	2720.4	2468.7	3002	3078.2	2587.7	2581.8	2461.7	2610.9	2665.5	2314	2503.5	2514.7
Trpv4	81.6	213	232.3	22.6	137.3	146	271.3	142.3	39.4	121	102.1	45.3	66.1	69.9	105.1	80.6
Klhl3	119.1	153.5	56.2	98.3	92.6	60.4	137	68.9	84.9	63.4	111.4	55.2	63.6	115.8	161.7	116.7
Tvp23b	2104.5	2216.7	2743.3	2275.6	2494.8	2256.7	2628.3	2055.7	2008.6	1648.5	2350.3	2248.2	2261.5	2275.4	2143.4	1816.4
Dnajc7	7009.4	6611.9	6845.4	7309.5	6367.8	6764.4	7399.6	6994.8	7282.5	7543.8	6491.1	7029.4	6808	6516.4	7170.3	7296.5
Cacybp	10260.9	9750.7	10183.9	9442.5	8694.4	9943.6	9391.6	8886.5	9414.4	8498.1	9146.4	9044	8506.6	9328.4	7709.8	8835.8
Cluap1	871.3	835.3	695.1	784.1	647.1	703.5	951	758.7	831.8	919.8	720.2	873.3	757.7	697	705.6	694.1
Zswim7	524.3	515.2	399.9	361.8	444.9	401.6	445.6	398.8	334.6	561.7	553.1	560.8	508.5	543.8	410.2	557.3
Pigl	621.8	606.8	368.5	480	664.1	560.3	758.5	664.4	418.5	524.2	559.7	667.3	546.1	734.4	721.8	501.1
Ndufa2	6005.9	6472.7	6443.6	6412.6	5851.6	5917.6	5698.8	5542.7	6515.9	7393	6263	5833.8	6954.3	5926.7	5802.4	6533.5
Pam16	680.9	750.8	885.6	869.8	740.8	761.1	679.6	737.8	744.8	809.4	779.9	781.6	832.2	694.6	679.9	732.8
Glis2	210.1	139.2	100	183.2	153.3	186.8	146.5	153.2	360.5	199.7	216.2	153.8	197.4	158	187.4	167.9
Cox6c	5326	5644.6	5627.6	5247.7	5115.1	5003.4	4988.8	5506.5	5613.6	5029.2	5805.4	5288.8	5557.6	4660.6	4654.3	4589.6
Ube2z	656.5	609.2	639.9	738.1	635.4	568.7	731.6	546.6	826.7	890	677.8	924.5	779.5	446.2	607.1	708.4
Tmem87b	438	270.1	363.7	543.2	559.8	578.6	634.5	396.1	531.4	248.7	269.2	313.4	445.8	630.7	434.4	271.1
Anapc1	4898.4	4814.1	5342.8	5368.6	6122	5223.9	4802.4	5105.8	4240	3795.4	4570.6	4204.6	5412.1	5926.7	4153	4253.8
Tsg101	4836.5	4965.2	4686.8	4457.3	4754.3	5041.3	5336.4	4863.8	5221	4575	4571.9	5209	4753.9	5427.5	4934.3	5229.1
Hps5	983.8	1011.4	1011.2	1104.4	1034.5	1478.7	1061	1179.2	1027.6	940	955	1078.3	1186.8	1209.5	1046	842.7
Map3k4	1118.8	1029.2	1012.2	1173.9	1313.4	1574.2	1126.9	1223.7	1605.7	1000.5	1131.4	1269.5	1749.7	1598.9	1265.7	1356.4
Piezo1	285.1	246.3	252.3	296.9	316.1	446.6	169	114.2	384.3	360	364.7	269.1	450.8	442.5	285.9	277
Blk	0	0	0	3.6	38.3	0	40.7	0	32.1	60.5	76.9	120.2	78.6	97.7	58.8	151.9
Rnf166	3836.7	3893.2	4006.9	2954.1	1839.1	3338	3405	3951.1	3843.3	4628.8	4985.7	3568.9	2360.2	3302.8	4980.6	4878.3
Ankrd28	1530.6	1602.7	1334	1362.5	1316.6	1134.7	1975.6	1450.3	1885.4	1657.2	1655.3	1178.8	1475.3	1437.4	2082.4	1753.4
Ankrd52	60	70.2	73.3	96.5	111.8	125	134.4	81.6	203	66.2	149.9	141.9	167.3	91.6	141.1	115
Pkd2l2	176.3	158.2	161.9	233.7	195.8	193.8	254.9	253.8	181.3	244.8	188.3	182.3	237.5	196.6	252.1	160.3
Srp19	2779.8	2931.8	3101.3	3373.7	2831.1	2786.1	2780.9	2670.3	2919.2	2718.1	3059.9	2917.4	2948.2	2919.3	2489.6	2748.9
Wdfy2	155.7	144	253.3	270.7	278.9	206.4	162.1	241.1	276.6	275.6	354.1	300.6	464.2	334	332.2	304.7
Rbsn	979.1	1285	1355	1330	1434.7	1516.6	1594.2	1444.8	1242.1	1366.3	1351.5	1337.5	1478.7	1465.1	1244.4	1606.5
Mrps25	2032.3	2418.9	2325.3	2539	2427.7	2495.4	2043.2	2319.5	1878.1	2482.9	2319.8	2728.2	2499	2379.1	2044.9	1968.3
Dguok	3537.5	3493.4	3910.7	4063	3856	3600.6	3456.2	3298.4	3324.3	3553.4	3472.4	4242.1	3924.2	4195.1	3563.5	3751.9
Camta1	1109.5	1028	1118.8	877	766.3	1050.4	1222.3	1140.3	794.5	837.2	965.6	807.2	641.5	753.7	837.2	884.7
Csf1	243.8	327.2	399.9	305	287.4	234.5	171.6	256.5	115	167.1	319.6	220.8	201.6	185.7	266.1	188
Strip1	2098	2167.9	2534.8	2459.6	3036.5	2406.9	2356.1	2289.6	1599.5	1763.8	2416.6	2197.9	2418.8	2721.6	1926.5	2110.1
Slc25a11	5462	5438.8	6412.2	6298.9	6701	5817.9	5895.6	5470.2	5002.4	5902.9	5493.7	5867.3	5801.8	5713.3	5500.3	5760.5
Cmc2	1275.5	1336.2	1249.3	1429.2	1341	1272.3	1136.5	1210.1	1335.3	1699.4	1448.4	1700.2	1562.3	1477.2	1414.2	1314.4
Chfr	1455.5	1764.5	2395.8	2285.5	1949.8	2171	2338.8	1913.4	1737.2	1381.6	1746.8	2182.1	1768.9	1771.4	1376	1681.2
Tex261	6701.8	7697.1	7242.5	7811.1	6312.5	6962.4	6723.4	7142.5	6965.5	7347.9	7052.1	7760.7	6174	6079.9	6058.9	6612.4
Fam120b	1744.4	1708.6	1989.2	2610.3	2306.4	2545.9	1973.9	2110.1	1840.8	1757	2347.6	2515.3	2482.3	2528.6	2355.8	2099.2
Tbp	2841.7	2702.1	3264.2	2937.9	3097.2	2788.9	2728.9	2888.7	2715.1	2479.1	2512.1	3173.7	2554.2	3123.1	3028.4	2994.8
Psmb1	13041.6	15145.5	14019.4	13634.5	12453.6	12065.5	13370.5	13313.4	13218.3	14332.8	12950.4	13392.5	12692.6	11600.2	11321.1	12801.8
Fhod1	269.2	232	127.6	292.3	405.5	544.9	227.1	315.4	292.1	252.5	140.6	253.3	379.7	244.8	253.6	282
Elmo3	150.1	141.6	257.1	252.6	327.8	241.5	152.6	200.3	157.5	187.2	209.6	279.9	306.9	249.6	291.1	179.6
4931428F04Rik	274.8	324.8	264.7	282.4	526.8	506.9	306.9	321.8	406.1	458.9	600.8	412	598	612.6	560.8	448.2
Msh3	1550.3	1333.8	1546.4	1648.5	1443.2	1728.7	1694.7	1778.4	1922.7	1086.9	1274.6	1612.5	1503.8	1572.4	1771.4	1509.1
Tmem208	2422.4	3043.6	2776.6	2893.6	2685.3	2565.6	2611.9	2430.1	2636.4	3234.7	2841	3134.2	2765	2862.7	2145.6	2109.3
E2f4	2866	3011.5	2841.4	2049.1	1460.3	1926.7	2275.5	2821.7	2980.3	3366.2	3575.8	2097.4	1390	1811.2	2635.8	2918.4
Surf4	7382.7	9044	9769.7	10572.1	9585.3	8345.6	7479.3	7675.5	7245.2	7767.5	9959.5	8116.5	8357.7	9793.8	7346.7	7918.4
Surf2	1598.1	1480.2	2081.5	1902	1825.3	1787.6	1641	1934.3	1683.4	1576.5	2004.1	1994.9	1596.6	1982.4	1649.4	1647.6
Dnajb9	2623.1	1838.3	2662.4	1838	1728.5	1842.4	2461.9	1931.6	1617.1	1073.4	2032	1292.1	1237	1687	2129.4	1441.2
Naf1	641.5	794.8	617	434.9	241.6	769.5	546.1	713.3	679.6	714.3	736.1	396.2	247.6	512.5	690.2	852.8
Yes1	124.7	96.4	69.5	61.4	116	30.9	195	158.6	300.4	96	136.6	259.2	230	267.7	216.1	133.5
Ppp1cb	7405.2	6641.7	5713.3	5250.4	4619.2	5778.6	6037.7	6278.7	6476.6	6058.4	5599.8	5066	4577.4	4594.3	5517.2	6130.6
Gorasp2	4601.1	6100.3	6786.4	7371.7	5436.6	5450	4551.9	5356.9	4949.6	5007.1	6052.1	5327.2	4518.9	4843.9	4188.2	4876.6
Tsen15	2071.7	1801.4	1756.8	1747.7	1701.9	1885.9	2136	2187.2	1997.2	1892.4	1839.6	2213.7	2092.6	1872.7	2047.8	2226.8
Efr3a	5648.6	5313.8	4920.1	5754.8	5057.7	5270.2	5495.9	5471.1	4829.4	4734.4	4622.3	5785.5	5251.5	6415.1	5495.9	5483.5
Trappc2l	980	1323.1	1395.9	1490.6	1394.3	1155.7	1188.5	1039.7	1425.4	1297.1	1272	1552.3	1467.8	1238.4	1195.2	1232.2
Acsf3	388.3	499.7	649.4	547.7	659.9	584.2	557.4	657.1	568.7	624.1	790.5	566.7	719.3	625.8	621.8	942.6
Ddx19a	1309.2	1465.9	1406.4	1476.1	1675.2	1414.1	1387	1511	1460.6	1326.9	1525.3	1459.7	1527.2	1463.9	1557.5	1604
Galns	790.6	1030.4	1033.1	1036.7	1309.1	1154.3	708.2	980.7	896.1	863.2	986.8	657.4	930.9	971.9	869.6	921.6
Gata2	5511.7	5456.6	6294.1	5254	4941.6	7215.1	5893	6610.5	1218.2	1568.9	1688.4	1278.3	1142.5	1576	2254.4	2095.9
C8g	301	279.6	260	200.3	286.3	214.9	238.4	165	265.2	227.6	228.1	201.1	337.1	215.8	199.9	237.5
Rabl6	3146.5	3420.8	3647.9	3670.5	3610.2	4041.5	3142.4	3688.2	3088.1	3658.1	4036.1	3744.3	3432.4	4268.7	3653.9	4255.5
Ptgds	227.9	186.8	162.8	124.5	187.3	130.6	183.8	232.9	181.3	242	123.3	114.3	205.7	108.5	163.2	146
Edf1	4861.8	5877.8	5838	5743.1	5456.8	5723.8	4618.7	5879.9	5051.1	5603.3	5174.1	5840.7	5610.3	5899	4693.2	5428.1
Npdc1	204.4	202.3	110.5	166	237.3	186.8	177.7	148.7	89.1	127.7	152.5	117.3	168.1	213.4	191.8	182.1
Fbxw5	3866.7	3909.8	3946.9	3709.3	4523.4	3946	3481.3	4178.6	3223.8	3326.9	3829.1	3074.1	3803.8	4429.1	4257.3	4213.5
Slc25a13	2317.4	2031.1	1936.8	2207.9	1754	2128.9	2126.4	2215.3	1962	1478.6	1907.3	1820.4	2047.4	2031.8	1646.5	1842.4
Ube2i	10199	9905.4	9909.6	10248.2	9820.5	10492.7	10535.9	10055.7	11122.6	10475	10657.1	11086.2	9915.9	10754.9	10179.5	10195.6
Tsr3	1784.7	2002.5	2031.1	2020.2	1840.2	1756.7	2030.2	1869	1882.3	2492.5	2180.5	2539.9	2157	2165.7	1971.4	2095
Unkl	227.9	392.6	302.8	227.4	351.2	304.7	312.9	277.4	215.5	169	383.3	236.5	337.9	365.4	385.9	376
Lrrk1	815.9	529.5	887.5	821.1	1204.8	897.3	853.9	822.1	1098.1	750.8	1059.7	1077.3	1265.4	1291.5	1143	1120.5
Actn1	774.7	907.8	708.4	582	555.6	637.5	664	838.4	632.9	730.7	809.1	665.3	593	584.8	1043.8	921.6
Sirt2	2194.6	2484.4	2551.9	2779.1	2670.4	2686.4	2507	2308.6	1840.8	2389.8	2392.7	2969.6	2661.3	2801.2	2621.9	2609.5
Hnrnpl	3228.1	2491.5	2282.4	1714.4	1811.5	2520.7	2503.5	3029.2	4004.9	4264.9	3529.4	1950.5	2052.4	2030.6	3634	4122.9
Nolc1	8047.6	8911.9	9608.7	8853.3	7917.5	7799.3	8462.3	8853.8	8823.9	8324.3	8935.6	9732.9	8393.7	9039	7140.2	8437.1
Casd1	1233.3	1131.5	973.2	878.8	533.2	1037.8	917.1	1192.8	1177.8	1154.1	1343.6	961	790.4	742.8	1125.3	1081.9
Cnksr3	911.6	817.4	881.7	581.1	699.3	797.6	824.4	785.9	603.9	848.8	858.1	728.4	664.9	703	908.5	987.9
Mtmr1	927.5	1094.7	1015.1	838.2	259.7	730.2	930.1	993.4	1071.1	1271.2	1115.5	823	346.3	471.5	998.2	1133.1
Hmgb3	11151	10833.5	9090.7	9579.6	9261.7	8922.7	11925.5	12419.7	7390.2	7067.5	6126.4	6529.7	6157.3	5751.9	7665.7	7999.8
Cyp2j9	1903.8	1711	1803.5	1254.2	1630.5	1523.6	2376.1	1615.2	1304.2	1410.4	1571.7	1633.2	1606.6	1310.7	2017.7	1531
Abca1	132.2	104.7	165.7	170.5	225.6	268.2	132.6	136	227.9	230.4	393.9	179.4	217.5	343.7	385.9	350.8
Nipsnap3b	3962.4	3566	4079.3	3765.3	3848.6	3437.7	3565.4	4122.4	3277.6	3650.4	3367.6	4182.9	3873.2	3653.7	3739.9	3715
Lage3	3162.4	3250.6	3254.7	3427.8	3036.5	3089.4	3345.2	3280.3	3287	3930.8	3170	3360.9	3210.8	3131.6	3121.7	3453.9
Ubl4a	3334	4056.2	3998.3	4303.9	4233.9	4243.7	3939.9	4153.2	3835	4018.2	3782.7	4045.9	4068.9	3776.7	3426.7	3860.2
Gdi1	3876.1	3100.7	4805.8	5135.8	5121.5	5714	5118	3721.7	4318.7	3771.4	5647.6	5546	5535.9	7084.3	6864.5	4435.1
Gadd45b	346.1	332	313.3	437.6	384.2	387.6	261.8	297.3	245.5	340.8	368.7	290.8	333.7	342.5	427.1	214.9
Slamf6	37.5	65.4	42.8	60.5	107.5	42.1	93.6	61.6	228.9	252.5	282.5	158.7	171.5	85.6	191.1	90.6
Zdhhc12	847.8	997.1	1176	1185.6	1175	1116.4	1018.6	1114	990.3	1132	1147.3	1213.3	1199.3	1134.7	1027.6	1045.8
Endog	509.2	568.7	514.2	272.5	90.5	289.3	240.1	585.5	413.3	649	558.4	339.1	75.3	296.6	288.9	474.2
Cybb	227.9	903.1	652.3	805.7	364	273.8	102.3	213.9	90.1	164.2	79.6	94.6	90.3	35	53.7	47
Golga7	7537.4	6786.9	6910.2	7022.5	6238	6692.8	7741.1	6897.8	7675.1	6702.7	6851.9	7031.4	6761.1	7038.5	7414.3	6477.3
Xk	599.3	427.2	526.6	590.1	571.5	547.7	661.4	493.1	364.6	495.4	364.7	359.7	297.7	400.3	431.5	309.7
Cd48	13006.9	13311.9	11636	11692.8	10251.6	10259.6	13409.5	12404.3	12321.2	11048.2	9350.7	10182.4	8111.9	7962.2	9559.2	8916.4
Clpx	3003.9	2986.5	3571.7	3257.3	3178.1	3272	3071.3	3492.4	3152.3	2922.6	2891.4	3831.1	3401.5	3288.3	2896.8	3109.8
Trabd	1569	1477.8	1938.7	2108.7	2389.4	2106.4	1513.5	1532.7	1497.9	1644.7	2197.7	1438	1835.8	2141.6	2039.7	1922.1
Dennd6b	288.9	321.3	331.4	360.9	539.6	463.4	404	323.6	451.7	394.6	488.1	402.1	426.5	581.2	468.2	454.1
Gzmb	61	108.3	309.5	289.6	176.7	46.3	27.7	92.5	0	0	0	0	0	0	0	0
Atf6b	2412.1	2988.9	3032.8	2818.8	4132.8	3960	2152.4	2957.6	2737.9	3473.8	3821.2	3308.7	4292.2	3838.2	3119.5	4114.5
Ppt2	1060.7	1191	1224.5	1254.2	1784.9	1603.7	1360.1	1310.7	933.4	1153.1	1275.9	1285.2	1339	1249.3	1272.4	1270.8
Rnf5	1647.8	1879.9	1773	1971.5	1831.7	2005.3	1621.9	1786.5	1726.9	2053.7	1858.2	2163.4	1764.7	2042.7	1680.3	1802.9
Cacfd1	796.2	1006.6	1092.2	1021.4	789.7	938.1	878.1	813.1	1432.7	1699.4	1555.8	1276.4	1289.7	1524.2	1389.2	1497.4
Hivep2	211	96.4	157.1	103.8	132	82.9	71.1	158.6	176.1	169	132.6	108.4	278.5	131.4	163.9	160.3
Arnt	1315.8	1220.8	1405.5	1498.7	1871.1	1659.8	1873.3	1672.3	834.9	1427.7	1374.1	1425.2	1647.6	1471.1	1693.5	1881.8
Mocs2	1858.8	1438.5	1646.4	2007.6	1742.3	1593.8	2077.9	1551.8	1414	1425.8	1815.8	1498.1	1368.3	1391.5	1525.2	1600.6
Nat9	759.7	718.7	1046.5	1146.8	864.2	877.7	1062.8	1103.1	848.4	801.7	1210.9	1096	983.6	1031	920.3	995.5
Atp6v0e	7686.6	8697.7	8305.2	8542.9	7569.5	7790.9	7946.6	7377.3	7475.2	8013.3	7548.2	7716.4	7308.1	7054.2	7060.8	7393
Zfp318	486.7	386.7	304.7	445.7	368.3	353.9	467.2	366.2	411.3	300.5	310.4	301.6	455	359.3	381.5	350
Srf	242	234.4	257.1	377.2	398.1	224.7	296.5	271.9	378.1	309.2	299.8	290.8	373	299	297	298.8
Gata3	1353.3	1402.8	1548.3	1905.6	1452.8	1237.2	1552.6	1554.5	420.6	673.1	799.8	821	775.3	671.7	713	769.7
Hspa8	99236	109960	145713	153140	119531	126740	102068	90246	102455	110926	140260	157974	129054	139055	94210.6	86612.4
Serac1	61.9	52.4	86.7	102	146.9	81.4	71.1	115.1	61.1	41.3	123.3	54.2	89.5	92.8	54.4	59.6
Pdzd11	1766	1983.5	1905.4	2084.3	1875.3	1669.7	1842.1	1831	1997.2	2093.1	1992.2	2197.9	1923.6	1721.9	1919.2	1928
Psma2	10396	10201.7	9983	10011.8	8077.1	8066.1	10027.9	9796.5	9911.7	9981.5	9338.8	9048.9	8277.5	8264.8	8514.7	9204.3
Mrpl32	2248	2147.7	2404.3	2140.2	2085	1815.7	1949.6	1976	1975.5	1812.7	2185.8	2212.7	2190.4	1895.6	1944.9	1696.3
Setdb1	1521.2	1424.2	1492.1	1651.2	1962.6	1589.6	1406.1	1600.7	1915.4	1076.3	1485.5	1456.7	2085	1630.3	1688.4	1473.9
Anxa9	798.1	865	814.1	701.1	633.3	897.3	827	789.5	656.8	573.2	577	422.8	393.9	457	574.1	565.7
Prune	978.2	928.1	1014.1	1182	1179.3	883.3	779.3	1093.1	934.4	1157	1061.1	768.8	935.9	882.7	868.8	1024
Cers2	10661.4	10906.1	11986.4	12219.7	11527.7	11722.9	11317.8	11980.1	9033.2	8535.6	10203.5	9855.1	8974.1	10668.1	9970.1	9115.3
Capza2	24282.6	22711.7	24090.9	20427	18549	19994	21205.3	21241.8	22430.7	21456.1	24469.6	22517.3	21621.6	21959.6	21276.4	21798.7
Plekho1	469.9	668.7	650.4	527.8	589.6	770.9	604.2	567.4	639.2	956.3	797.1	727.4	606.4	510.1	580.7	599.3
Vps45	1463	1382.6	1566.4	1612.4	1480.5	1718.8	1243.1	1434.9	1183	1092.6	1504.1	1271.4	1643.4	1363.8	1156.2	1060.1
Prpf3	2169.2	2267.8	2369.1	2543.6	2176.5	2543.1	2557.3	2232.5	2524.5	2370.6	2270.7	2920.4	2673.8	2539.5	2819.6	2440.8
Anp32e	14090.2	14286.4	13772.8	13569.5	14621.7	14802.4	13185.9	15100.8	15407.2	14382.8	13484.9	13585.7	14469.9	13976.9	14366.3	16285.9
Aph1a	726.8	686.5	718.9	634.3	946.2	804.6	775	793.1	768.7	893.9	765.3	668.2	879	738	859.3	841
Tab2	1527.7	1332.6	1158.8	1343.5	966.4	1381.8	1652.2	1029.7	1059.7	1490.1	1347.6	1181.7	1329.8	1002.1	929.1	1149.1
Ppil4	3016.1	3299.4	3060.4	3307.8	2540.5	2690.6	2908.3	3156.1	3260	2996.6	2917.9	3166.8	2552.6	3178.6	2998.2	2910.9
Cnih1	2781.6	2498.7	2213.9	2289.1	2681	2349.3	2384.7	2373	2840.5	2521.3	2473.6	2332	2817.7	2330.9	2438.9	2158
Eps8	982.9	1135.1	701.8	607.2	1033.5	766.7	1107.9	759.6	1248.3	1017.7	575.6	719.5	1062.2	863.4	1323.1	642.9
Med22	2922.3	2692.6	2604.3	3066.9	3347.3	3232.6	2494	3032.9	2612.6	3576.5	2939.2	2756.8	3021.8	3259.4	3745.8	3517.7
Surf1	1533.4	1815.7	1873.9	1932.7	1619.9	1575.6	1395.7	1753.9	1582.9	1802.2	1346.2	1715	1309.7	1110.6	1411.3	1455.4
Med28	6335.1	6970.1	6722.6	6875.5	6226.3	6289.7	6459	5772	6778	8296.5	7306.8	7668.1	6726	6757.5	6647	6999.3
Qdpr	6857.5	6547.7	6319.8	5924.4	5652.6	6035.6	6383.6	6976.7	5976.2	7110.7	5711.2	5712.6	5402.1	5328.6	6025.8	6903.6
Sqstm1	8357.1	9107	9357.4	8661.1	8334.7	8184.1	9095.2	8681.6	6958.3	7304.7	8184.8	8151	7598.3	8635	9140.2	8634.4
Nfe2l2	4314.1	4559.5	4691.5	5177.3	4002.9	3927.7	4782.5	4792.2	3647.5	3753.2	3517.5	4244	4000.3	3782.7	4329.4	3420.3
Rxra	206.3	113	78.1	115.5	165	265.4	124.8	109.7	247.6	306.3	116.7	174.5	220.8	203.8	274.2	211.5
Prpsap1	4868.3	4998.5	5681.8	6184.3	5583.4	5450	4574.4	5415.8	4843.9	6000.8	6229.8	6509	6160.6	6214.9	5956	5544.7
Ncapg	2081.1	1744.3	1682.6	2198.9	2104.2	1841	1769.3	1823.7	2692.3	2188.1	1724.2	2621.7	2606.1	2433.4	2192.6	1818.9
Lcorl	696.8	433.1	568.5	956.4	585.4	1015.3	753.3	753.2	674.4	441.7	730.8	618	752.7	747.6	746.1	611
Lta4h	13655.9	17494.2	18201.5	18659.4	13983.1	13450.1	12759.4	15471.6	16914.5	17192.1	15665.4	17572.5	13917.9	14954.8	13886.3	13871.9
Amdhd1	58.1	51.2	29.5	9.9	25.5	28.1	17.3	30.8	193.7	143.1	205.6	106.4	119.6	39.8	105.8	157.8
Dstn	2673.8	3063.8	3093.7	3675.9	3197.2	2787.5	2275.5	2509.9	972.7	1324	1382	1244.8	1701.2	1606.2	1193.7	1422.7
H2afy	50603.2	48141	43625.5	32644	19989	27133.3	34967.6	43390	93568.2	97288.2	84857.9	66590.9	46221.5	46702.2	62357	76759.3
Gtf2ird2	799	605.6	849.4	1071	1092	946.5	936.2	1020.6	576	712.4	939	945.2	986.1	1256.5	993	943.4
Bola1	2243.3	2655.7	3085.2	2595	2545.9	2312.8	2358.7	2481.8	2550.4	3079.1	3116.9	2875	2732.4	2493.7	2581.5	2841.2
Gatsl2	280.4	305.8	318	376.3	573.7	575.8	472.4	222.1	276.6	274.6	218.8	418.9	410.7	447.4	349.1	292.1
Ncf1	1414.3	1694.3	1639.7	1367.9	1110.1	815.9	1123.5	1327.9	4314.6	4766.1	4215.1	4076.5	3629	3639.2	3983.9	4194.2
Adss	7184.8	7218.8	6210.3	6051.7	5571.7	6407.7	6394	7347.4	7323.9	6932.2	5428.7	5943.2	5741.6	5823	6276.5	6401.7
Il17rb	213.8	337.9	320.9	178.7	191.6	174.1	188.1	252.9	205.1	333.2	315.7	189.2	208.3	303.9	266.8	186.3
Chdh	897.5	1400.4	1355.9	1490.6	1227.2	1047.6	805.3	1038.7	1269	1628.4	1574.4	1080.2	1615	1144.3	1194.4	1259.9
Actr8	2086.7	2762.8	3273.7	3045.2	2730	2210.3	3104.2	3132.6	2862.2	2653.8	3105	3294.9	2779.2	3202.7	3041.6	2973.8
Lrrc27	105	179.7	89.5	100.2	186.3	154.5	112.7	114.2	169.9	214.1	139.3	104.5	111.2	124.2	88.9	85.6
Fnta	4664.8	5781.4	5194.3	4520.5	2903.5	5027.3	5104.1	4677.1	4849.1	5288.4	4736.4	4181	2613.6	4823.4	4658.7	4694.5
Skiv2l2	4587.9	4265.6	3962.1	4896.7	4123.2	4576.5	3917.4	5051.4	5164	4331.2	4160.7	4518	4446.1	4470.1	4426.4	4368.8
Lbp	2830.4	2777.1	2658.6	2432.6	2366	1846.6	2180.2	1974.2	1851.2	1666.8	1744.1	1832.3	1638.4	1404.8	1756	1557.8
Celsr1	146.3	186.8	118.1	129.9	95.8	209.2	99.7	67.1	121.2	145.9	110.1	64.1	81.1	89.2	109.5	104.9
Fli1	7784.1	7322.3	6550.2	7238.2	7683.3	7477.7	7127.4	7622	5443.7	5703.2	5381	5936.3	6153.1	6264.3	6447.8	6759.3
Diexf	785.9	811.5	921.7	877.9	944.1	1157.1	924.9	894.6	854.6	818	616.7	816.1	977.7	1121.4	688	718.5
Hsd11b1	117.2	308.2	233.3	301.4	126.7	81.4	124	75.2	50.8	48	59.7	26.6	58.5	71.1	41.9	14.3
H2-M3	1959.2	1821.6	2261.5	1767.6	1713.6	1332.7	1442.5	1472.9	2143.3	1973.1	2928.6	2437.4	1993	1963.1	1688.4	2267.9
Lonrf3	121.9	127.3	152.4	146.2	210.7	88.5	194.2	116	65.3	66.2	46.4	67	115.4	131.4	102.2	103.2
Atp5e	7316.1	8318.2	7399.6	6696.8	7371.5	6169	6609.9	6910.5	7594.3	5392.1	8915.7	5814.1	7539.8	6002.7	5370.2	5341.6
Nelfcd	5166.6	5412.6	5728.5	5444.4	5978.3	4965.5	5498.5	5792.9	5765.9	5691.7	5659.5	5858.5	5573.5	5328.6	6036.9	5832.6
Ctsz	7609.7	9674.6	9865.8	8600.6	7043.7	6212.5	5739.5	6959.4	8680	9602.3	7830.7	7038.3	6073.6	6494.7	6278.7	6836.5
Slmo2	3626.6	4245.4	4029.7	3905.1	3365.4	3470	3794.3	3770.7	4050.4	4119.9	3696.5	4371.2	3431.6	3460.8	3456.9	3591.6
Ube2a	2724.4	2716.4	2615.7	2497.5	2511.8	2593.7	2494.8	2586	2809.4	2873.7	2947.1	2952.9	2966.6	2970	2464.6	2973.8
Slc25a5	60507.7	62413.1	61892.6	60135.9	54031.4	52251.5	58389.5	60193.9	62378.8	62786.9	57990.2	57285.8	51931.3	52801.4	50767.6	55402.9
Ppdpf	4559.8	5078.2	4751.5	4192.9	4596.8	4531.6	4484.3	4708.8	6711.7	8415.6	6595.9	6748.5	6813	6716.5	6336	7334.2
Pls3	1072.9	802	740.8	688.4	838.7	620.7	582.5	518.5	645.4	526.2	493.4	690.9	614.7	574	600.5	459.1
Mpped2	104.1	109.5	62.8	81.2	142.6	210.6	131.8	159.5	99.4	145	153.9	125.2	258.4	270.1	172	185.5
Nkap	1840	1926.4	1895.8	2192.6	1900.9	2335.3	1721.6	1930.7	2045.9	2046	1830.3	2109.2	1918.6	1830.5	1632.5	1899.4
Ndufa1	2891.4	3236.4	3082.3	3007.3	3049.3	2638.6	2809.5	2998.4	2902.6	2905.4	2973.7	2686.8	2774.2	2367.1	2386.7	2461.8
E2f3	822.5	1108.9	882.7	879.7	1033.5	1092.5	977.8	974.4	1312.5	1418.1	935.1	915.6	1193.5	1158.8	1373.8	1144.9
Cr1l	3868.6	3587.4	3928.8	3952	4065.7	3791.5	4118.5	3677.3	3452.7	2936.1	3762.8	4230.2	3753.6	3749	3803.8	3020.8
Ppfibp1	1203.3	712.7	917.9	979.9	601.3	713.4	1063.6	892.8	621.6	687.5	726.8	525.3	729.3	540.2	792.4	603.5
Cd34	57402.5	56631.7	55759.5	52286.8	57525.6	55663.9	59853.6	59596.6	57496.5	57432.2	61095.2	60222.9	60235.5	61749.9	66474.7	64589.6
Plgrkt	3750.4	3366.1	3836.5	3962	3649.6	4135.6	3860.2	3584.9	3273.5	2698.9	2888.8	2926.3	2577.7	2789.1	3434.8	2776.6
Cd274	835.6	1007.8	1025.5	803	1042	1169.8	1277.8	1114	507.6	662.5	554.4	642.6	637.3	519.7	731.4	779.8
Pdcd1lg2	189.4	159.4	154.3	141.7	147.9	179.7	280	157.7	89.1	107.5	86.2	110.4	122.1	136.3	182.3	145.2
Gtf3a	2565.9	2602.2	2534.8	2254.8	2339.4	2120.4	2492.2	2544.3	2688.2	2907.3	2660.6	2447.3	2465.6	2379.1	2397	2335.1
Mtif3	906	867.4	836	979.9	967.5	719	959.6	814	820.4	893.9	947	806.2	939.2	867	858.5	930
Lnx2	755.9	633	577	788.6	840.8	713.4	716	735.1	648.5	786.3	859.5	602.2	689.2	703	505.7	447.4
Dyrk3	1107.6	1089.9	1288.3	1218.1	753.5	1026.5	1281.2	1454.8	1105.3	969.7	976.2	1041.8	634	1131.1	873.2	1154.1
Mapkapk2	1752.8	1646.7	1803.5	2131.2	1434.7	1248.4	1478	1536.4	2201.3	2417.6	1749.4	1772.1	1630.9	1312	1183.4	1469.7
Lamp2	7820.7	8551.4	8454.7	8501.4	7579	7222.2	8245.6	7973.7	6044.6	5141.5	5725.8	5813.1	6439.1	5586.7	6247.8	5105.8
Atxn10	11016.8	10073.2	9644	9364	9011.6	8755.6	10802.9	10935	10263.9	10552.8	10011.2	9373.2	9802.1	8673.6	9940.7	10975.3
Foxred2	1335.5	1468.3	1101.7	1267.7	1623.1	1480.1	1279.5	977.1	1981.7	2080.6	1761.4	1400.6	2037.4	1942.6	2034.6	1871.7
Eif3d	5536.1	6291.9	5983.7	6292.6	6066.6	5754.7	5856.5	5889.9	6283.9	6476.1	6225.8	5905.8	5901.4	6281.2	5731.8	5907.3
H3f3b	108653	85863.7	138827	86748.9	76347	92139.8	142422	114875	94926.3	78322.7	124891	85159.9	77377.5	83724	137164	108717
Nup50	3789.8	4584.5	4715.3	5006.8	4488.2	4531.6	4662	4440.5	4333.2	4339.8	4342.4	4553.5	4438.6	4483.3	4047.1	4041.5
Ift27	2324	2499.9	2579.5	2570.6	2561.8	2366.2	2304.1	2613.2	2806.3	3035.9	2538.6	2717.3	2709.8	2224.8	2190.4	2712.8
Pacsin2	4190.3	4151.4	4297.3	4173.1	4024.2	5082.1	3691.1	4426	2974.1	3843.4	4754.9	3566.9	3525.3	4089	4199.3	4521.6
Cmah	143.5	186.8	60.9	84.8	100	67.4	83.2	97.9	2837.4	2159.3	2219	2264	1937.8	1621.9	1760.4	1201.9
Ttll12	1272.7	1753.8	1468.3	1605.2	2148.9	1784.8	1348	1261.7	1674	2015.3	1908.6	1618.4	2263.2	1831.7	1854.5	2026.2
Tox4	4657.3	4585.6	5232.4	5544.6	5574.9	4940.2	4961.1	4875.6	4944.4	4529.9	5330.6	4788.1	5091.8	5892.9	5186.4	4706.2
Mrps18c	1600	1464.7	1406.4	1373.3	1305.9	1228.7	1541.3	1401.3	1462.7	1276	1264	1274.4	1354.9	1215.5	1242.2	1322
Srsf6	14608.8	13710.5	17279.7	15422.9	12600.5	14273	16553.7	16707.9	13561.2	13373.7	16705.3	13523.6	13690.4	14310.9	15580.6	16074.4
Plcg1	1871.9	1580.1	1989.2	1361.6	1775.3	2291.8	2059.7	1725.8	2135	2177.6	2124.8	1442.9	1624.2	2540.7	2654.2	2649.8
Kctd2	75	102.3	115.2	81.2	63.9	103.9	159.5	78	152.3	96	130	140.9	189	107.3	143.3	132.6
Kctd5	2568.8	2572.4	2638.6	2225	1277.2	2329.7	2315.4	2439.2	2353.6	2928.4	2766.7	2355.6	1584.1	2210.3	2876.9	2780.8
Etaa1	1766	1740.7	1367.4	1253.3	548.1	1338.3	1307.2	1695.9	1774.5	1967.3	1376.7	1214.3	534.4	1051.5	1664.1	1640.9
Slpi	720.3	1708.6	1993.9	1681	730.1	765.3	346.7	834.8	673.3	1025.4	1029.2	666.3	387.2	420.8	417.5	496.9
Sdc4	144.4	82.1	53.3	62.3	42.6	115.2	106.6	79.8	885.7	1062.9	1029.2	893	736.8	1268.5	1076.8	1115.5
Nbr1	2490	2097.7	2867.1	2917.1	2889.6	2940.5	2789.6	2803.5	2912	2542.4	2406	2600	2707.3	2957.9	2819.6	2787.5
Cyth1	2002.3	2746.2	2497.6	2044.6	2829	2411.1	2161.1	2455.5	2591.9	2695.1	2863.6	1898.3	2325.9	2836.1	2784.3	3499.2
Rnd3	0.9	39.3	8.6	62.3	105.4	77.2	17.3	33.5	89.1	97	122	159.7	105.4	66.3	141.1	81.4
Brca1	1044.8	1097	1199.8	1455.4	1496.4	1421.1	1260.4	1215.5	1249.3	1203	1293.2	1344.4	1747.2	1591.7	1209.9	1661.9
Nt5c3b	4892.7	5227	5045.8	4721.7	5358.9	4947.2	4897.8	5065	5158.9	5755	5805.4	5827.9	5714.8	5720.5	5290.1	5805.8
Coa3	4276.6	4401.2	4954.3	4731.6	4737.3	4545.6	4206.9	4378	4070.1	4618.2	4632.9	4974.4	4754.7	4091.4	4126.5	3964.2
Med24	2481.5	2480.8	2805.2	2935.2	3588.9	2831	2478.4	2964.9	2682	3120.4	3248.2	3240.7	3634	2897.6	3199.6	3547.9
Psmd3	5238.8	6044.4	5836.1	5654.7	5671.8	5542.7	4823.2	6276	6489	6413.7	6297.5	5390.3	5763.4	5742.2	5571.6	6715.6
Exosc10	4845.8	6101.5	6290.3	5507.6	5805.9	5698.5	6161.7	6769.1	5524.5	5630.2	5253.6	5174.5	5471.5	6222.1	5942.8	5763.8
Glod4	7091	6642.9	6457.9	6489.3	6172	6235	6887.2	7022	6232.1	6782.4	6170.1	5881.1	6218.3	6129.3	6294.9	6573.8
Vps53	2029.5	2201.2	2273.9	2072.6	2258.5	1832.6	2088.3	2194.4	1918.5	1992.3	1996.1	2060.9	1613.3	2206.7	1667.8	2032.1
Taok1	2780.7	2460.6	2122.5	2521.9	2136.1	2440.6	3243.8	2600.5	3020.7	2574.1	1765.4	3047.5	2828.6	2673.4	2363.9	2190.7
Dnttip1	238.2	226.1	283.8	198.5	171.4	164.3	156	318.2	245.5	362.9	234.8	210.9	214.1	164	199.9	208.2
Acot8	616.2	681.8	725.6	913.1	736.5	815.9	618.9	743.3	579.1	916	722.9	709.6	636.5	776.6	579.2	628.7
Nlk	266.3	226.1	225.7	224.7	282	279.4	243.6	320.9	242.4	162.3	229.5	294.7	226.7	211	256.5	239.2
Traf4	559.9	835.3	569.4	710.1	549.2	726	836.5	645.4	873.3	1003.3	1077	981.7	749.4	883.9	998.9	1013.1
Aldoc	575.8	625.9	440.9	530.5	531.1	471.8	430	466.8	250.7	484.9	334.2	285.8	320.3	411.2	304.3	339.9
Rpl19	20701.9	22727.2	21989.4	21176.8	20345.6	17147.6	19696.9	20318.1	21993.6	25485.7	22996.1	21036.9	21395.8	19976	20260.6	21692.1
Nek8	502.7	503.3	523.7	507.1	850.4	676.9	600.7	625.4	710.6	762.3	976.2	1121.6	892.4	1082.8	938.6	668.1
Arl5b	1113.2	812.7	653.2	799.4	752.5	737.2	906.7	553.8	929.2	884.3	746.7	843.7	778.7	986.4	970.3	714.3
Zfp207	12613	11446.3	10044.9	12617.6	11390.4	10880.3	11526.7	10833.4	12247.7	10493.3	9647.8	12675	11289.2	10739.2	10469.2	9873.3
Psmd11	9080.2	8972.6	8708	9479.5	8217.6	8948	8015.9	8817.6	8454.1	8565.3	8245.9	9507.2	8383.7	8233.5	7387.9	8430.4
Timp2	489.6	561.6	331.4	120.9	216.1	227.5	340.7	371.6	254.8	567.4	350.2	159.7	199.9	129	225.7	200.6
Zc3h18	1625.3	1971.6	1859.7	1963.4	2784.3	2788.9	1922.7	1825.5	2210.6	2481.9	2514.7	1898.3	2958.2	2394.8	2869.6	2892.4
Top2b	5323.2	4615.4	5061.9	4224.5	2376.6	3953	4621.3	6096.5	4813.9	4767.1	5034.8	3795.6	2837.8	3958.8	5162.9	5204
Igfbp4	10775.8	11956.7	9832.5	8960.6	9833.3	11420.9	9825.1	11499.7	12361.6	15218.1	11706.3	8202.3	8605.3	9599.7	13718	14414.1
Cdc6	4764.2	5298.4	5484.7	5476.9	4972.5	4892.5	5352	4823.9	4866.7	4793.9	4838.5	5541.1	4565.7	5221.3	4293.4	4801.1
Suz12	1275.5	1112.5	913.2	1343.5	1000.5	1227.3	1314.2	1115.8	1484.5	1488.2	1029.2	1435.1	1592.4	1082.8	1154.7	1002.2
Atad5	1953.5	1688.4	1625.4	1828	1756.1	1372	1784	1689.6	2087.4	1685	1463	1785.9	1897.7	1360.2	1326.7	1420.2
Crlf3	10455.1	10164.8	10174.4	10074.1	9625.7	9818.7	11520.6	10344	9970.7	8826.5	9566.9	11872.7	9796.3	10451	11174.1	10272.8
Tnfaip1	1238	1169.6	1116	1250.6	1259.1	1004.1	895.5	771.4	1653.3	1648.5	1444.4	1934.8	1600.8	1378.3	1514.2	1578.8
Abr	1777.2	1643.2	2034.9	1729.7	2048.8	1980	2013.7	1869	2610.5	2153.6	2672.6	2316.2	2631.2	2585.3	2848.3	2914.2
Rab11fip4	92.8	140.4	116.2	143.5	102.2	68.8	31.2	72.5	129.5	201.6	177.7	74.9	150.5	142.3	178.6	133.5
Slc35c2	4510.1	5323.3	5313.3	5210.7	6284.8	5080.7	4345.6	4755.9	4523.9	4932.2	5408.8	5131.1	5326.8	5736.2	4829.2	5810
Elmo2	3122.1	3587.4	3460.3	3562.2	4393.5	4024.6	2885.8	4009.1	3336.7	3613.9	3746.9	3349.1	3890.7	3644.1	4004.5	4196.7
Wsb1	8835.4	8243.2	8926	7250.8	6306.1	6365.6	9010.2	7743.5	7145.8	7862.5	7801.5	7564.6	6828.9	7441.2	8921.9	8109.8
Ttpal	912.5	906.7	939.8	1221.7	1324	1116.4	1001.2	1094	1061.8	905.4	1071.7	918.6	1172.6	1207	1075.4	1040
Rhot1	3522.5	3407.7	3584.1	3753.5	3147.2	3850.5	3181.4	3061.9	2815.6	2537.6	3183.2	3221	3381.4	3533.1	3391.5	3173.6
Rhbdl3	136.9	142.8	60.9	85.7	94.7	37.9	122.2	130.5	204.1	392.7	195	169.5	162.3	80.8	287.4	200.6
Ada	2203.9	2395.1	2099.6	2030.2	2152.1	2137.3	2735.8	2489.9	2525.6	3266.4	2608.9	2538.9	2681.4	2520.2	2607.9	2787.5
Serinc3	17648.3	14620.8	12454.9	22597	30360.9	23277.2	17798.5	22458.2	14198.3	15666.5	9889.2	20224.8	22417	16369.3	14303.8	18467.4
Tha1	670.6	702	1114.1	833.7	1051.6	792	867.7	620.9	394.7	651	912.5	570.7	885.7	851.3	838.7	799.9
Pgs1	1290.5	1784.8	2093	1851.5	1211.2	1641.6	1540.4	1661.5	1810.8	1825.2	1835.7	1820.4	1216.1	1583.3	1668.5	1839.9
Birc5	5473.3	5113.9	5641.8	5897.4	5749.5	4613	4761.7	5623.4	7589.1	8117.9	6339.9	7039.2	7595	5944.8	6468.3	6868.4
Afmid	82.5	60.7	55.2	46	101.1	115.2	72.8	95.2	104.6	101.8	139.3	101.5	114.6	107.3	111	105.8
Pigt	4548.5	4702.3	4682	4485.3	6185.8	5281.5	4499	5288.9	4735.2	5191.4	5480.4	4444.1	5834.4	6130.5	5511.3	6181.8
Ghdc	72.2	120.2	82.8	118.2	141.6	155.9	152.6	47.1	80.8	102.7	130	197.1	105.4	66.3	110.3	100.7
Slc12a7	889.1	876.9	678	646	1219.7	851	1000.4	869.2	875.4	932.3	960.3	1011.2	1269.6	1296.3	1014.4	1090.3
Ctsa	7914.5	8388.4	9005	9110.4	8409.2	7125.3	8080.9	7748	8487.3	8609.5	9293.7	8389.5	8559.3	8383	7887	8420.3
Zswim1	1028.8	1024.5	1085.5	1176.6	1059	884.7	817.5	1240.9	1230.7	929.4	1084.9	1259.6	1207.7	1404.8	834.3	1089.5
Slc12a4	154.7	153.5	180	253.5	250.1	126.4	172.5	102.4	190.6	197.8	187	169.5	136.3	224.3	249.9	177.9
Myo1c	2334.3	2590.3	2269.1	2403.7	4002.9	3948.8	2418.6	2528.9	2588.8	3135.8	3016.1	2579.3	2989.2	4034.7	3768.5	3260
Crk	2656	2077.5	1824.4	1672.8	918.5	1817.1	1960	2460.9	2635.4	2591.4	2276	1776.1	1049.6	1251.7	2591	2332.6
Cox7c	6867.8	6664.3	6386.5	6192.4	6210.3	6129.6	6138.3	6166.3	6355.4	5902.9	6566.7	5711.6	6165.6	5542	5295.2	5448.2
Pitpna	1788.5	1636	1276.9	940.2	651.4	910	1492.7	1229.1	2642.6	3127.1	2847.7	1150.2	1108.2	991.2	1340	1405.9
Mlx	1558.7	1563.5	1682.6	2053.6	1880.7	1758.1	1597.6	1667.8	1508.3	1398.9	1663.2	1355.2	1649.3	1336.1	1284.1	1542.7
Fam134c	700.6	919.7	761.8	947.4	1055.8	1058.8	623.3	901.9	1061.8	1103.2	899.3	1030	1068	1143.1	1358.4	1439.5
Dhx58	910.6	1197	1576.9	982.6	1069.6	1402.9	731.6	1064.1	1339.4	1275.1	2183.2	1622.3	1594.1	1586.9	1301	1254.8
Rab5a	2073.6	2340.4	2025.3	1361.6	377.8	1266.7	1866.4	2100.2	1868.8	2224.6	2177.9	1338.5	411.5	1115.4	2286.7	2093.3
Nkiras2	1368.3	1676.5	1902.5	1695.4	1665.7	1557.3	1463.3	1930.7	1474.1	2151.7	1803.8	1538.5	1592.4	1544.7	1628.8	2053
Ppp2r5c	12424.5	11947.2	13018.6	12713.3	11170.1	11298.8	13399.1	12324.5	11296.7	12064.1	11316.3	13247.6	11759.2	11424.1	12253.8	11685.4
Ift52	4377.9	3978.8	3651.7	3751.7	4206.2	4134.2	4166.2	4168.6	4556	3731.1	4434	3596.5	4181	3851.5	4354.4	4200.1
Mybl2	1464	1562.3	1734.9	1307.4	847.2	1324.2	1422.5	2229.8	1595.3	2291.8	2096.9	1119.7	667.4	1169.7	1831	1970
Eya2	2084.8	2129.8	1833	2005.8	1822.1	2180.8	2663	2115.6	1347.7	1327.9	1305.1	1409.4	1463.6	2074	2059.6	1994.3
B4galt5	1299.9	1225.5	1257.9	1050.3	1559.2	1885.9	965.7	1100.4	1404.7	1847.3	1650	1411.4	1572.4	1639.9	1353.2	1601.5
Hnf4a	1076.6	1028	595.1	748	962.1	1210.5	1087.9	1066.8	965.5	876.6	1286.5	885.1	1896	1439.8	1524.5	1365.6
Ddx27	4604.8	5219.8	5418.1	5412.8	5282.2	5674.7	5138.8	5545.4	5349.5	5356.6	5683.4	5394.3	4901.1	5259.9	5137.2	6068.5
Cyth3	772.8	587.8	720.8	592.8	898.3	435.3	824.4	764.1	980	784.4	571.7	320.3	814.6	658.4	856.3	914.1
Cyth4	3007.7	3871.7	4653.4	4512.4	4938.5	4340.6	2987.2	3273.1	4586	5986.4	8669	8223.9	6685	7944.1	6031	6390.8
Rrp7a	5161.9	6055.1	5598	6740.1	6062.4	5854.4	6094.1	5345.1	5809.4	6633.5	6022.9	6647	6102.1	6371.7	5961.9	5826.8
Cyb5r3	5490.1	6144.3	6323.6	6270	6247.6	5930.2	6241.4	6024.9	4563.2	5888.5	6029.5	5708.7	5609.5	5612	5752.4	6188.5
Ints2	2216.1	2016.8	2068.2	2403.7	2292.6	2720.1	2905.7	2004.1	2103.9	1834.8	1677.8	2194	2169.5	2421.3	2027.2	1734.1
Med13l	2343.7	1966.8	1708.3	1871.4	1718.9	2054.4	2240	2058.5	3259	3419	2672.6	3079.1	2999.2	2625.1	2414.6	2820.2
Hist1h2bc	2533.1	2773.5	4069.7	2681.6	3631.5	2364.8	2892.7	2437.3	2023.1	2421.5	3262.8	2023.5	2309.2	2115	2425.6	2013.6
Mafk	1925.4	1949	1616.9	1822.6	1821.1	1852.2	1554.3	1449.4	2090.5	2515.5	2461.7	2076.7	2116.8	1983.6	2599.8	2504.6
Med1	7315.2	6126.5	6110.3	6428.8	7187.4	7298	6321.2	7029.2	8497.6	7057	6626.4	7170.3	7401.8	7300.2	7018.9	6969.1
Erbb3	344.2	332	244.7	213.8	276.7	129.2	198.5	248.4	299.4	200.7	107.4	259.2	276	202.6	143.3	151.9
Stard3	1471.5	1995.4	1878.7	1948.9	2069	2185	1588.1	1756.6	2117.4	2327.4	2099.6	2469	2512.4	2670.9	2508.7	2901.6
Mfng	5108.4	5362.6	4938.2	4830	5993.2	5774.4	5300	5472.9	5775.2	6696	6662.2	6093.1	7399.3	7571.5	7724.5	8042.6
Vmp1	5423.5	4225.1	5221	4457.3	3583.6	4343.4	5425.7	4825.7	4795.3	3361.4	4662.1	3997.6	3608.1	3935.9	4594.7	3631
Uchl5	9403.7	9046.4	8459.4	9718.6	8572.1	8897.5	9580.6	8880.1	8673.7	7817.4	7186.1	8226.9	8415.5	7863.3	7501.1	7369.5
Glrx2	1576.5	1816.9	1981.5	1759.5	1655	1699.2	1852.5	1865.4	1732.1	1799.3	1465.6	1856.9	1755.5	1760.5	1722.9	1659.4
Trove2	621.8	371.2	476.1	378.1	660.9	818.7	396.2	366.2	357.4	255.4	382	470.1	399.8	381	388.8	379.4
Stk4	2072.6	1801.4	1685.4	2112.3	2751.3	2231.4	1983.4	2458.2	2140.2	2146.9	1575.7	2311.3	2562.6	2093.3	1464.9	1964.1
Zcchc10	1330.8	1458.7	1161.7	1255.1	1139.9	1294.7	1144.3	1220.9	1088.7	1076.3	993.4	1324.7	1060.5	1187.8	1249.6	1174.2
Psmb6	13954.2	15212.1	15148.7	15042.1	13458.4	12083.8	13970.4	13667.8	14566	16534.4	15169.4	14672.8	12333	12501	12095.8	14086
Spag7	4704.2	5072.3	5370.5	5529.2	4628.7	4958.5	4929.9	5213.7	5153.7	5271.1	4875.6	5241.5	5256.5	4793.2	4358	5160.3
Pfn1	67648.5	76750.7	71777.5	76494.4	71296.8	70250.1	69771.4	75449.8	64511.8	78964.1	62651	67715.5	63483.9	64987.6	59985.8	68619.3
Tomm34	3674.5	3796.8	3396.5	3728.3	3975.2	3565.4	3503.9	3125.3	3767.6	3893.3	3416.7	3878.4	3874.9	3995	3367.9	3837.5
Ywhab	14576	14002	13528	13665.2	13485	14924.6	14402.1	13979.6	12794.6	12651.7	13255.4	13114.6	14546.8	13657.4	13612.2	13229.8
Ksr1	246.7	299.8	205.7	292.3	225.6	328.6	293.9	225.7	465.1	228.5	164.5	198.1	266.8	296.6	277.1	324.8
Gpx3	24.4	152.3	181.9	272.5	107.5	157.3	98	142.3	24.9	10.6	31.8	0	33.5	42.2	12.5	5.9
Anxa6	4370.3	5561.3	5235.2	5612.2	5331.2	5198.6	4363.8	5178.3	5109.1	5811.7	5951.3	5142.9	5729.9	5393.7	5094.6	5712.6
Il12rb2	540.2	423.6	431.4	484.5	490.7	577.2	519.3	504.9	263.1	365.8	347.5	353.8	280.2	564.3	369	364.3
Zkscan6	1162.9	1179.1	1028.4	903.2	1114.3	1165.5	946.6	973.5	980	880.4	1122.1	1059.5	999.5	1363.8	1439.2	1144.9
Kpna2	7677.2	9560.4	7434.8	9826.8	8998.8	8133.5	7292.9	7350.1	11243.8	12669.9	8235.2	12265.9	10936.2	9713.1	8467.6	8401.9
Smurf2	337.6	437.9	372.3	619.9	476.8	543.5	410.9	295.5	536.6	362	311.7	645.6	717.6	358.1	387.4	303.8
Cep95	698.7	458.1	701.8	663.2	711	793.4	587.7	707	476.5	579.9	729.5	660.4	808.8	839.3	809.3	769.7
Vezf1	5037.2	5182.9	5389.5	5011.3	4509.5	4931.8	6166	6234.3	3807	3782.9	3620.9	4077.5	4221.1	3946.7	4560.2	4968.9
Cuedc1	664	763.9	594.2	554	434.2	637.5	767.2	841.2	492.1	414.8	384.6	377.5	409	420.8	571.9	505.3
Srsf1	6208.5	5228.2	4681.1	3520.7	2256.4	4051.3	4096.8	4634.5	7433.7	6857.3	5590.5	4138.6	2945.7	2826.5	4306.6	4096.9
Abi3	417.3	498.5	286.6	375.4	526.8	404.4	358.9	368	688.9	955.3	611.4	723.4	745.2	858.6	748.3	792.3
Kif3a	1131	901.9	1139.8	1159.4	1138.8	1276.5	1067.1	1219.1	734.5	774.8	937.7	1236	982.7	922.5	990.8	1117.2
Sept8	409.8	353.4	307.6	383.5	637.5	547.7	461.2	574.7	176.1	212.2	118	223.7	331.2	294.2	206.5	343.3
Mtmr4	985.7	1162.5	1531.2	1791.9	1552.8	1579.8	1013.4	1222.8	976.9	1167.5	1680.5	1464.6	1946.2	1987.2	1306.9	1093.7
Mrm1	2163.6	2404.7	2062.5	2002.2	1836	2147.1	2121.2	1836.4	2269.7	1950	2536	2168.3	2558.4	2246.5	2070.6	2657.4
Kansl1	2683.2	2391.6	2525.3	2970.3	2708.7	2968.6	2717.6	2927.7	2892.3	2559.7	2456.4	3092.9	2628.7	3176.2	2636.6	2753.1
Gid4	2709.4	2883	2179.6	2372.1	1928.6	2793.1	2127.3	2915.9	2817.7	2377.3	2708.4	2576.4	2051.6	2287.5	2718.9	3090.5
Dhx40	679	768.6	987.4	853.6	502.4	529.4	639.7	617.3	623.6	568.4	513.3	460.3	253.4	378.6	510.9	401.2
Ypel2	443.6	430.7	452.3	413.2	374.6	300.5	399.6	375.3	447.5	488.7	384.6	354.8	272.7	230.3	437.3	509.5
Akap1	1140.4	1248.1	886.5	1021.4	984.5	1373.4	978.7	1253.6	1117.8	1228	1230.8	867.3	882.4	970.7	1312.8	1071
Nol11	3796.4	3714.7	3602.2	3848.3	3494.2	3742.4	3848.9	3862.2	3607.1	3244.3	3741.6	3677.3	3518.6	3917.8	3742.1	3522.7
Derl2	2384	2103.6	2538.6	2467.8	2146.7	2498.2	2194	2034.9	2818.7	2168	2161.9	2647.4	2279.9	2320	2369.8	2125.2
C1qbp	10746.7	12278	11352.2	10499.1	10022.7	10772.2	9868.4	11170.6	10822.2	11421.7	10402.5	10451.4	9716	10429.3	9544.5	10261.9
Rpain	1909.4	1907.3	2252.9	2236.8	2202.1	1863.5	2048.4	1865.4	1878.1	1822.3	2311.8	1996.9	2084.2	1966.7	1991.2	1799.6
Chd3	1600	1442.1	1237.9	1255.1	1871.1	1614.9	1513.5	1289.8	1568.4	1869.4	1672.5	1563.2	2353.5	2115	2090.4	1757.6
Kdm6b	1053.2	867.4	877.9	868	592.8	769.5	1211	903.7	1205.8	1019.7	864.8	980.7	848.1	760.9	1301	978.7
Appbp2	4769.9	4320.3	4158.3	4291.3	3354.7	4485.2	4867.5	5136.6	3846.4	4154.5	4428.6	4173.1	3558.7	4500.2	4162.5	4474.6
Adora2b	30.9	19	18.1	28	62.8	36.5	53.7	17.2	243.4	155.5	139.3	265.1	221.6	188.1	233.7	146
Ncor1	5077.5	4209.7	4542	4553	3638.9	4122.9	5111.9	4586.4	4685.5	4151.6	4387.5	4898.5	4618.4	4207.2	3963.3	3302.8
Trpv2	2862.3	3331.6	2739.5	2663.6	3069.5	2349.3	3110.3	2666.7	3697.2	3832.8	3211.1	3313.6	3651.5	2906.1	3755.3	3474.9
Pcgf2	168.8	198.7	207.6	207.5	273.5	241.5	212.4	169.5	154.4	235.2	116.7	161.6	153.1	184.5	182.3	141.8
Cwc25	1411.5	1220.8	1577.8	1718	1568.8	1268.1	1516.1	1417.6	1574.6	1468	1241.5	1971.2	1627.6	1508.5	1266.5	1569.6
Pip4k2b	342.3	287.9	223.8	211.1	270.3	339.8	302.5	281	282.8	399.4	193.6	376.5	316.1	319.5	349.9	350
Trim37	4119	4292.9	4089.7	3828.4	3781.5	4632.7	4376.8	4281.9	3847.4	4025.8	3890.2	4244	4579.9	4777.5	4596.2	4203.5
Ctdnep1	597.4	367.7	408.5	423.2	371.4	453.6	354.5	283.7	414.4	622.2	355.5	490.8	425.7	344.9	395.5	371.8
Elp5	3033	3232.8	3290.8	3313.2	3430.3	2930.7	3425.9	3210.5	3530.4	3518.9	3044	3295.9	2878.8	3155.7	3120.2	3289.4
Gabarap	4982.8	5607.7	5542.8	5191.8	5003.4	5125.6	5465.6	5302.5	4710.3	5353.7	4708.5	5087.7	4988.1	4825.8	4391.9	4969.8
2810408A11Rik	692.1	677	640.8	559.4	547.1	474.6	777.6	754.1	953	1013.9	989.4	751	697.5	739.2	1032	954.3
Phf23	2041.7	2426.1	2401.5	2084.3	2337.3	2326.9	2347.5	2553.4	2559.8	2785.3	2281.3	2862.2	2606.9	2623.9	2468.3	2572.6
Acadvl	3076.1	2962.7	2691.9	3167.9	3151.5	3015	3237.7	3269.4	2661.3	3059.9	2826.4	2858.3	2843.6	2877.1	2728.5	2831.1
G3bp1	29570.2	30975.1	30324.1	31037	31013.3	32302.4	29417.1	31525	29342.4	31934	30265.8	30924.6	30187.6	32094.7	27559.5	31426.9
Atox1	3980.2	4535.7	4543.9	4267.8	4108.3	3748	3731	3837.7	3874.3	4003.7	3858.3	3798.5	3987.8	3381.2	3401	3703.2
Mief2	268.2	352.2	342.8	331.1	480	457.8	260.1	358.9	356.4	469.5	352.8	251.3	461.7	429.3	405	373.5
Tada2a	1190.1	1064.9	1406.4	1176.6	1077.1	1480.1	1213.6	1143.9	1155	1132	1140.7	1231	1181.8	1408.4	926.9	1132.3
Ikzf1	8418.1	7898.2	8268	6537.1	5450.4	7859.7	8477.1	9213.7	12992.5	11544.6	13516.7	9990.2	7835.9	11796.7	12647.8	13994.5
Pnpo	1863.5	2216.7	2450	2174.5	2167	1957.6	1953.9	1780.2	1962	2118.1	2032	2248.2	2155.3	1799.1	1872.1	1776.1
Cog1	1523.1	2085.8	2348.1	2530	2860.9	2659.7	2322.3	2502.6	1648.1	1781	2532	2695.6	2340.1	2886.8	2909.3	2992.3
Cbx1	7542.1	7338.9	6328.4	7483.6	6855.3	7188.5	7482.8	7241.3	8138.2	8345.5	7435.5	7877	8515.8	8272.1	7725.3	7855.5
Cdk5rap3	5575.5	6522.7	7262.5	6200.5	5813.3	5840.4	5613.8	5550.9	5813.6	7197.1	6635.7	6036.9	6545.4	6222.1	6583	6288.4
Copz2	465.2	403.4	410.4	327.5	220.3	373.5	319.9	413.3	297.3	213.1	250.7	280.9	65.2	226.7	269.8	346.7
Slc25a39	8713.5	9907.8	9085	8976	9682.1	9334.2	8751	9688.6	9419.6	9724.2	9020.4	8143.1	7944.6	9391.1	8525	10131.8
Sp2	1454.6	1519.4	1764.4	1286.7	2080.7	2006.7	1437.3	1834.6	1770.4	1653.3	1883.4	1525.7	1994.7	1916.1	2175.7	2112.6
Aatf	3348.1	3582.6	3897.4	4005.3	3319.6	3596.3	3451.9	3736.2	3180.3	3664.8	3497.6	3406.3	3577.9	3568.1	2909.3	3365
Dync1h1	1906.6	2242.9	2152.9	2752.9	2684.2	2127.5	2623.1	2465.4	2181.6	2710.5	2148.7	2841.5	3093.7	2730	2134.6	2243.6
Pex12	717.4	674.6	793.2	865.3	712	811.7	1060.2	863.8	885.7	555	689.7	709.6	844.7	622.2	749.7	710.1
Ndel1	2547.2	2346.4	2272.9	2231.4	2822.6	2273.5	2478.4	2271.5	2158.9	2633.6	2782.7	2451.2	2295.8	2144	2904.1	2350.2
Slc25a35	126.6	148.7	235.2	128.1	145.8	134.8	96.2	156.8	193.7	198.7	187	248.4	178.1	144.7	133.8	144.4
Zbtb4	339.5	207	247.6	283.3	233.1	282.3	324.2	290.1	220.7	268.8	155.2	190.2	164.8	259.3	369	183.8
Mpdu1	2384.9	2942.5	2786.2	2522.8	2849.2	2175.2	2709	3008.4	2687.2	3190.5	2931.2	2703.5	3039.3	2667.3	2874	3181.1
Fxr2	353.6	460.5	417.1	391.6	650.3	453.6	534.9	540.2	842.2	661.5	580.9	503.6	588	592.1	668.9	604.3
Atp5g3	9507.9	9782.9	9265	9326.1	9568.3	8219.2	9729.7	10367.5	10486.6	10469.3	9360	8658.6	8989.2	9157.2	8591.9	9248.8
Cd68	1006.3	1287.4	1415	1258.7	1046.2	775.2	681.4	910	1079.4	1255.9	1583.6	1447.9	1016.2	1022.6	1097.4	1055.9
Acsl1	1696.6	1919.2	1818.7	2193.5	1657.1	1824.1	2060.5	2187.2	1486.5	1342.3	1252.1	1606.5	1455.3	1520.6	1537.7	1490.7
Smyd4	642.4	740.1	689.4	735.4	952.6	682.5	827	775.9	902.3	675	785.2	925.5	1018.7	969.5	1076.8	1034.1
Lsp1	11128.4	12214.9	10937.1	9445.2	9573.6	9061.8	11053.4	8749.6	18904.5	20557.4	20758.5	21053.7	18957.8	18418	19493.2	20046.2
Zfyve27	2492.8	2562.9	2830.9	2786.3	3021.6	3287.4	2942.1	2909.6	2627.1	2300.5	2720.3	2757.7	2709	2891.6	3195.9	2388.8
Avpi1	743.7	763.9	891.3	904.1	807.8	726	694.4	896.4	509.7	691.3	634	519.4	644.8	599.3	693.9	620.3
Rad51d	1596.2	1639.6	1770.2	1954.4	2073.3	1751.1	1834.3	1661.5	1665.8	1521.8	1653.9	1583.9	1695.3	1807.6	1997.8	1727.4
Pank3	611.5	738.9	398	565.7	507.7	518.2	444.7	527.5	667.1	828.6	523.9	552.9	703.4	465.5	348.4	289.6
Rars	5131.9	5393.5	5337.1	5620.4	5025.7	5042.7	4890	4826.6	4897.8	4670.1	4439.3	4977.3	4632.6	4388.1	4490.3	4389.8
Ict1	2279	2159.6	2472.9	2423.6	2321.3	2116.2	1958.2	2069.3	2343.2	2747.9	2565.1	2524.2	2160.3	2385.2	1778.8	2499.6
Fdxr	1099.2	1106.6	1241.7	1145.9	1469.8	1473.1	1075.8	1000.7	1272.1	1340.3	1736.2	1465.6	1772.2	1743.6	1376	1702.2
Mrpl45	3210.2	3394.6	3322.3	3560.4	3148.3	3551.4	3203.1	3420.8	3150.2	3347	3082.4	3753.2	3112.9	2860.3	2954.1	3168.5
Irf1	4312.2	4129.9	3926.9	3529.8	3932.7	3776.1	3814.2	3934.7	5283.2	5220.2	4985.7	4246	4482.9	4807.7	5014.4	5212.4
Slc22a5	632.1	826.9	562.8	667.7	534.3	719	546.1	662.6	424.7	451.3	781.2	642.6	738.5	664.4	750.5	607.7
Arrb1	964.1	994.7	1169.3	918.5	1682.7	1081.3	913.7	845.7	960.3	1406.6	951	1049.7	1273.8	929.7	942.3	1059.3
Pelp1	2027.6	2010.8	1797.8	2099.6	3064.2	2854.9	1445.9	2244.3	2356.7	2602	2427.2	1713	2978.3	2666.1	2824.8	3323.8
Med11	1029.8	1147	1050.3	1238.8	1318.7	1249.8	1389.6	1051.4	1086.7	1228	1160.5	1309.9	1515.5	1309.5	1238.5	1260.7
Ccl6	179.1	254.6	191.4	185.9	129.8	196.6	195.9	191.3	199.9	273.6	176.4	189.2	171.5	102.5	134.5	105.8
Ccl4	1714.4	377.2	3727.9	581.1	411.9	959.1	3919.1	2202.6	3017.6	544.4	7508.4	1707.1	1005.3	2572.1	10829.3	5565.7
Natd1	429.5	310.5	441.8	326.6	400.2	150.3	634.5	291.9	288	304.4	453.6	187.3	404	266.5	543.2	310.6
Map2k3	2645.7	3131.7	3235.6	3364.6	3515.5	3225.6	3122.4	3507.8	2647.8	3485.3	3075.8	2929.2	3586.3	3335.4	3558.3	4013.8
Ywhah	18341.4	18345	19020.4	19124.9	15887.1	18487.2	17622.5	18680.3	15376.1	17220.9	18154.9	19018.4	15749.5	18495.2	17683.6	17200.8
Sart3	3029.2	3495.8	3346.1	3489.2	3587.8	4865.8	3068.7	3861.3	3561.5	3806.9	4646.2	3755.2	3838.9	4471.3	4350	4995
E2f2	654.6	550.9	522.8	439.4	657.8	731.6	453.4	507.6	919.9	858.4	1084.9	855.5	853.1	832	815.2	820
Slfn3	169.7	132.1	133.3	125.4	114.9	108.1	188.1	184.9	174	140.2	96.8	190.2	144.7	142.3	158	153.6
Nars2	1057.9	1310	1247.4	1257.8	1219.7	1445	1245.7	1040.6	736.5	968.8	1333	1157.1	1084.8	1213.1	1269.4	1138.2
Slc35b4	4148.1	4200.1	4296.4	4471.8	4872.5	3724.1	4243.3	3734.4	4466.9	4196.7	3968.4	6078.3	5461.4	5168.2	5434.9	4874.1
Dnah1	208.2	197.5	169.5	212.9	100	178.3	124.8	241.1	204.1	214.1	271.9	154.7	105.4	211	151.4	253.5
Dalrd3	1534.3	1869.2	2036.8	2128.5	2153.1	2543.1	1806.5	2172.7	2332.9	2597.2	2585	2608.9	2657.1	2738.5	3112.9	2722.8
Fis1	6700.9	7023.6	7379.6	7060.4	6426.4	6343.1	7037.2	6894.2	7220.3	9039.6	7513.7	7611.9	7687	7362.9	7490	7755.6
Plod1	443.6	646.1	348.5	480.9	546	515.4	236.7	368.9	291.1	641.4	374	420.9	552	348.5	288.1	299.6
Rab3d	3124.9	2934.1	3194.7	2659	3235.5	2769.2	2605.8	2862.5	2259.3	2721	2408.6	1967.3	2145.3	1969.1	2131.6	2297.3
Mfsd3	676.2	716.3	853.2	798.5	809.9	620.7	680.5	601	918.9	805.6	768	846.6	578.8	693.4	670.4	716.8
Slc25a22	1160.1	1346.9	1437.8	1329.1	1721	1749.7	1361.8	1325.2	1503.1	1661	1953.7	1256.7	1895.2	2066.8	2033.9	1852.4
Atp6ap1	8277.4	8867.9	9666.8	10015.4	7972.8	7681.4	7304.2	8329	7063.9	8637.3	9353.3	9451	8342.7	9110.1	8588.9	7135.3
Dnase1l1	453.9	448.6	371.4	371.7	356.5	313.2	517.5	420.6	297.3	514.6	427.1	356.8	434.9	303.9	430.7	431.4
Ccl9	6800.3	9157	10663.8	6426.1	4562.7	4433.3	6449.5	5800.1	4968.3	5882.7	7736.5	5951.1	4290.5	3973.2	5364.3	4746.5
BC005537	2337.1	1982.3	2187.2	2089.7	1710.4	1898.6	2401.2	2467.3	2685.1	2508.8	2123.5	2251.1	2566	1800.3	2238.2	2093.3
Isyna1	4651.7	5445.9	6093.2	6399.9	5583.4	5801	5002.7	6131	6103.6	6087.2	5473.8	5354.8	5062.5	5188.7	5226.1	5913.2
Hars2	2564.1	2363	2203.4	2203.4	2506.5	2211.7	2246.9	2326.8	2629.2	1827.1	2229.6	2564.6	2515.8	2588.9	2531.5	2102.6
Tmem160	3688.5	4303.7	4342.1	3554.1	2220.2	3468.5	3477	3776.1	3927.2	4486.7	3894.1	3071.2	1820.8	2849.4	3333.4	3808.1
Rab5c	5930.9	5835	5731.3	5559.9	6191.2	6520	5548.8	6391.1	5342.2	6021	5537.5	5142.9	5180.4	5145.3	5817.8	6192.7
Mdh2	23940.3	28867.9	27608.4	28893.1	25246.8	24027.1	24767.2	26625.9	25179	28998.9	25009.5	26851	24467.7	24623.3	23555	25684.1
H13	11063.7	13066.8	13992.7	13240.2	12092.8	11756.6	11284	11535	13431.7	14742.8	15954.5	13138.2	12754.5	13378.8	12859.5	12023.7
Rnf145	2087.6	2927	2213.9	2274.7	1948.8	3149.8	1911.4	2268.8	2181.6	3071.5	2752.2	2223.5	2434.6	3091.8	2632.9	2847.1
Scn1b	91.9	71.4	55.2	28	30.9	26.7	40.7	50.8	143	176.7	240.1	59.1	87.8	143.5	227.9	151.9
Atp6v1e1	3681	3505.3	4445.9	4747.9	3633.6	3682	4488.6	4216.6	3275.6	3887.6	3926	4090.3	3491.8	3937.1	3481.9	3798.9
Chtf18	1556.8	1437.3	1668.3	1848.8	2725.7	1787.6	1702.5	2106.5	2133	2169.9	2333	1915	2402.9	2675.8	2152.2	2073.2
Ppp1r12c	431.4	492.6	632.3	643.3	571.5	669.8	841.7	583.7	668.2	688.4	626	625.9	731	476.3	669.6	496.9
Ahr	81.6	152.3	241.9	194	116	199.4	116.2	217.5	173	120	210.9	156.7	69.4	170	199.2	188
Map1s	2215.2	2564.1	2063.4	2060.8	3811.3	3405.4	1807.4	2656.7	2415.8	2628.8	3158	2076.7	3316.2	3323.3	3817.1	3925.6
Tmem129	1942.3	2214.3	1793	2362.2	1981.8	2186.4	1758	2074.8	2482.1	2152.6	2215	2031.3	2155.3	2057.2	1915.5	1984.2
Nop9	4879.6	4328.6	5509.5	5190.9	4063.6	4645.3	4240.7	4933.6	4605.7	4496.3	4927.4	4885.7	4121.6	4849.9	4568.3	5095.7
Hsd17b1	143.5	178.5	310.4	233.7	124.5	155.9	134.4	168.6	70.4	105.6	66.3	62.1	60.2	41	52.2	90.6
Atp6v0a1	638.7	945.9	759.9	674.9	873.8	690.9	535.7	623.6	775.9	558.8	622.1	463.2	619.7	469.1	806.3	874.6
Psmc3ip	1464	1820.5	1829.2	1870.4	1801.9	1623.3	1701.7	1853.6	1801.5	1810.8	1929.8	2135.8	1888.5	1621.9	1614.9	1912.9
Zfp687	913.5	735.3	880.8	548.6	1152.7	1279.3	865.1	869.2	1228.6	1143.5	1232.2	697.8	977.7	1105.8	1179	1201.9
D8Ertd738e	4660.1	4770.1	5253.3	5028.5	5129	4526	5213.3	4930.9	4518.7	5868.3	5180.7	5245.4	5152	4564.1	5146.7	5230
Calm3	16678.6	18201	16483.7	16794.3	20319	19402.8	15976.3	17828.2	16555	19867	17286.2	14937.9	17882.2	18194.9	18313.5	19841.4
Cops3	5551.1	5054.4	5076.2	5172.8	4888.4	5051.2	4857	5354.2	5850.9	5735.8	5229.8	4996.1	5305	5146.5	4659.4	5202.3
Fkbp8	6039.7	6427.5	6157	5733.2	6724.4	5653.6	5074.6	6305.9	6768.7	8540.4	7666.2	5990.6	6060.3	6369.3	6536	7803.4
Ddx39b	17920.3	19321.8	18178.6	19153.8	20048.6	18289.2	17295.7	19782.4	20267.7	22443.1	20545	20037.5	20863.8	19424.9	17455.7	19296.6
Gipc1	2671.9	3599.3	3750.8	3215.8	4111.5	2909.6	3012.4	3086.3	2979.3	3915.4	3428.6	3360	3322.9	3687.5	3069.5	3674.7
Tlcd1	229.8	341.5	315.2	419.6	295.9	266.8	254.9	271	354.3	205.5	287.8	322.3	340.4	354.5	258.7	179.6
Plscr3	10612.6	12051.9	10999	10863.6	12049.2	11303	11603.9	11906.6	8909.9	9812.5	10060.3	9727	9477.6	9914.4	10266.3	10730.2
Ptger1	184.8	261.8	230.4	218.4	539.6	258.4	361.5	306.4	363.6	503.1	310.4	345.9	422.4	470.3	468.2	389.5
Arhgef25	182.9	247.5	161.9	172.3	178.8	85.7	148.2	106.1	201	304.4	165.8	171.5	243.4	138.7	241.8	283.7
Xab2	6189.8	7731.6	7950	8277.6	7814.3	7459.5	6847.4	7400.9	5236.6	7175.1	7886.4	8156.9	6950.2	7771.6	6574.9	7274.6
Cdc37	15887.1	18820.9	17667.3	17730.9	17352.7	17140.5	17115.4	18161.8	16686.6	20231.9	17977.2	17970.7	16399.4	17948.9	16804.4	18836.7
Rab4a	844.1	856.7	624.6	942.9	754.6	1027.9	964.8	1212.8	994.5	834.4	722.9	949.1	801.2	946.6	690.9	1089.5
Trip10	996.9	884.1	829.4	1029.5	1000.5	846.8	1211	1114	1086.7	691.3	825	776.7	845.6	1121.4	910	1041.6
Cops6	8961.1	9638.9	8403.2	9097.8	8474.1	7632.2	7697.8	8444.1	9139.9	9900.9	8263.1	8830.1	8177.1	8074.3	7756.1	8490.9
Ubb	64606.1	69780.6	74637	59754.2	54440.1	54408.5	76703.7	75192.3	63116.4	72436.2	68322.4	66084.3	58163.8	61426.8	77312.8	79150.6
Ap4m1	541.1	471.2	539	654.2	682.2	571.5	817.5	563.8	781.1	610.6	501.4	704.7	817.1	653.6	548.3	656.4
Gyg	5976.9	6369.2	6360.8	6317.8	6082.6	5742.1	6044.7	6312.3	4529	5189.5	4577.2	5002	5119.4	5183.9	4788.8	5172.1
Rcn3	2792	3055.5	2291	2583.3	2540.5	2443.4	2539.9	2722.9	2600.2	3246.2	2096.9	2441.4	2239.8	2074	2044.1	2492
Arid3a	165.1	280.8	283.8	284.2	291.6	292.1	250.5	255.6	219.6	383.1	340.9	285.8	198.2	242.4	213.9	171.2
Ubxn6	2279.9	2258.3	2230.1	2431.7	2546.9	2095.2	2347.5	2729.2	2340.1	2628.8	2172.5	2491.6	2301.7	2566	2563.1	2838.7
Mydgf	4582.3	4870	5863.7	5270.3	4685.1	4590.6	3480.5	4289.1	4481.4	5352.7	5000.3	4268.7	4200.2	4373.6	3813.4	3808.1
Cyb561	191.3	211.8	146.6	201.2	264	248.6	145.6	199.4	151.2	268.8	181.7	236.5	309.5	258.1	180.8	267.8
Ccdc12	5698.3	6197.9	6536	6600.3	6150.7	6206.9	6208.5	6272.4	5653	6526	6282.9	6409.4	6427.4	6025.6	6238.3	6633.4
1110001J03Rik	2531.2	2975.8	2760.5	2603.1	2469.2	2328.3	2509.6	2746.4	2222	2137.3	2546.6	2077.7	2356	2210.3	1885.4	2029.5
Akt3	405.1	367.7	374.2	400.6	380	370.7	422.2	328.1	413.3	290.9	496.1	428.7	460	358.1	341.1	366.8
Mrpl24	3818	3896.7	4145	4194.7	3959.3	3575.3	3840.2	3488.8	4028.7	3488.2	3607.6	3684.2	3685.8	3419.8	3163.6	3316.3
Gle1	4457.6	4378.6	5099.1	5181	5513.2	4733.8	4912.5	5044.2	4390.2	4403.2	4818.6	4345.6	5241.5	4636.5	4609.4	4666.8
Lyst	370.4	351	454.2	453.9	364	264	518.4	402.4	666.1	546.3	371.4	496.7	487.6	592.1	591.7	324.8
Slc35e1	477.4	357	421.8	484.5	542.8	370.7	313.8	323.6	450.6	806.5	431.1	431.7	422.4	438.9	388.1	393.7
Calr3	251.3	151.1	206.6	164.2	141.6	146	49.4	65.3	105.7	130.6	119.4	144.9	127.1	135.1	188.2	124.2
Tmc4	233.5	172.5	171.4	218.4	192.6	242.9	189.8	190.3	256.9	136.3	147.2	158.7	153.9	151.9	260.9	165.4
Polr2i	1229.5	1269.6	1161.7	1262.3	1340	1297.5	1191.9	1290.7	1198.6	1530.4	1360.8	1144.3	1273.8	1249.3	1078.3	1182.6
Krt10	136	174.9	180.9	138.1	139.4	129.2	129.2	155	236.2	183.4	164.5	185.3	178.1	194.1	145.5	183.8
Rmnd1	1726.6	1812.1	2011.1	2101.4	2029.7	1869.1	1978.2	1579.9	1941.3	1703.3	1830.3	2127	2099.3	2099.4	1764.1	1746.7
Esr1	2354	2033.4	1617.8	2137.5	1751.9	2089.6	2381.3	2015	2445.8	1965.4	2786.6	2979.5	3158.9	2914.5	3037.2	2841.2
Fbxo5	3104.3	3125.7	2696.7	3336.7	3428.2	2915.3	3018.4	3351	4505.2	4439.6	3486.9	4215.5	4570.7	3954	4247.8	3895.4
Mtrf1l	644.3	857.9	572.3	672.2	461.9	749.9	423.9	583.7	718.9	608.7	531.9	852.6	444.9	769.3	566.7	667.3
Hdac2	4188.4	4682	4085	2159.2	799.3	2595.1	2837.3	4376.2	4671	5572.6	4445.9	2369.4	1080.6	1866.6	3820	3831.6
Rwdd1	2136.4	2359.5	2192.9	1933.6	1875.3	2051.6	2195.8	2022.2	2239.7	2289	1937.8	1907.2	2015.6	1930.6	1802.3	1872.6
Stxbp5	1043.8	917.4	1064.6	1183.8	767.4	733	1140.8	881	579.1	481	435	714.6	729.3	551.1	639.5	708.4
Hint3	299.2	391.5	315.2	383.5	294.8	307.5	317.3	311.8	235.2	265	445.7	228.7	306.9	452.2	335.2	281.2
Trmt11	1365.5	1507.5	1316	1060.2	1012.2	1241.4	1646.2	1612.5	1194.4	1255.9	1220.2	1108.8	991.9	1390.3	971.7	1183.5
Katna1	2381.2	2705.7	2626.2	2798	2467.1	2616.2	2890.1	2518.9	2374.3	2361	2543.9	2486.7	2729	2474.4	2597.6	2362.8
Pcmt1	6261	6465.6	6270.3	6665.2	6111.3	6103	6900.3	6616.8	5094.6	5412.3	5510.9	6153.2	5137.8	5566.2	5498.8	5322.3
Lrp11	40.3	53.5	80	77.6	70.2	162.9	44.2	39	1	92.2	112.7	73.9	226.7	102.5	83.8	105.8
1700021F05Rik	980	851.9	888.4	932.1	898.3	828.5	779.3	733.3	747.9	672.1	876.7	799.3	813.8	845.3	695.3	788.1
Sec63	707.1	483.1	611.3	658.7	541.7	449.4	646.7	585.5	723.1	674	577	732.3	585.5	490.8	530.7	526.3
Snx3	10281.6	11476	11468.4	11251.6	11268	12141.3	11238	10489.9	9350.2	10232.1	9625.2	11211.3	10428.6	10733.2	9439.4	9909.4
Aig1	1679.7	1465.9	1276	971.8	751.4	1220.3	1247.4	1398.6	1504.2	1542.9	1518.7	1030	736	1193.8	1537.7	1670.3
Adat2	248.5	271.3	306.6	321.2	275.7	216.3	286.9	352.6	372.9	360	338.2	272	370.5	192.9	258.7	261
Pex3	1026.9	1183.9	1201.7	1018.7	1038.8	898.7	908.5	1075	1056.6	1179	1088.9	1032.9	969.3	970.7	1075.4	1003
Fuca2	4401.3	4257.3	4397.3	4161.4	3959.3	4026	3981.5	4233.9	4723.8	4993.6	4114.3	4765.4	4217.8	4138.4	4445.5	3562.2
Cep57l1	2284.6	2194.1	2604.3	2558.9	2406.4	2326.9	2839.9	2431	2412.7	2337	2449.8	2755.8	2797.6	3132.8	3181.2	2615.4
Ltv1	3686.7	4080	3785	3711.1	3023.7	3436.3	3653	4161.3	3033.2	3154	3241.6	3196.3	2907.2	3630.8	3118.8	3133.3
Cd164	10234.7	8604.9	9127.9	9144.7	7794	8158.8	8926.1	9579.9	8662.3	7698.3	8155.7	8410.2	8601.1	7513.6	7770.1	7956.2
Utrn	2057.6	1170.8	1603.5	1854.2	1961.5	1835.4	2025.9	1695	1691.7	856.4	1330.3	1738.6	1717.9	1579.7	1875.8	1589.7
Smpd2	1580.3	1249.3	1757.8	1860.5	1690.1	1711.8	1569.9	1600.7	1180.9	1628.4	1726.9	1564.2	1702	2218.7	1833.2	1527.6
Mical1	2691.6	3254.2	2949.9	2231.4	2876.9	2281.9	3190.9	3059.1	2666.5	2928.4	3101	2181.2	3383.1	2954.3	3640.6	3750.2
Zbtb24	1451.8	1163.7	1545.4	1405.8	1350.6	1645.8	1241.4	1392.2	1352.9	1271.2	1391.3	1366.1	1313.1	1561.6	1539.2	1680.4
Rab32	3815.1	3851.5	4162.1	4472.7	3802.8	3704.5	3508.2	3832.3	2611.5	2807.4	2951.1	3201.3	3082.8	3250.9	2839.5	3460.6
Gtf3c6	3031.1	3205.4	3419.4	3383.6	3249.4	3690.4	3265.5	3336.5	3623.6	3775.2	3666	3828.1	4306.4	3500.6	3515	3870.2
Slc16a10	1498.7	1711	1905.4	1736	1137.8	1381.8	1445.1	1961.5	1274.2	1557.3	2009.4	1440	1237	1849.8	1767.8	1715.6
Rev3l	762.5	393.8	426.6	763.3	431.1	505.5	443	677.1	548	535.8	550.4	615	577.1	543.8	537.3	601
Traf3ip2	492.4	578.3	654.2	543.2	540.7	581.4	458.6	563.8	866	872.8	862.1	666.3	704.2	704.2	678.4	837.7
Fyn	423	449.8	351.4	504.4	451.3	540.6	568.7	505.8	470.3	435.9	464.2	495.8	464.2	499.2	374.1	444.9
Tube1	889.1	800.8	692.3	907.7	1097.3	813.1	797.5	781.3	1097	742.2	1013.3	1372	864	1039.4	1049.6	659.7
Prep	4210.9	4670.1	4463	4968.9	4554.2	5253.4	3846.3	4901	3683.7	4123.8	4441.9	4027.2	4231.1	4534	3601	4122.9
Tnfaip3	180.1	160.6	526.6	329.3	418.3	384.8	767.2	403.4	318	228.5	477.5	324.3	414.8	523.3	543.9	502.8
Perp	137.9	258.2	339.9	344.7	292.7	158.7	188.1	329.9	50.8	38.4	76.9	87.7	74.4	49.4	25	47.8
Reps1	532.7	539	357.1	599.1	562	508.3	560	411.5	820.4	650	366.1	954.1	732.7	476.3	737.2	440.7
Asf1a	3946.4	4314.4	3915.5	3821.2	2701.2	3715.7	4185.2	4177.7	4253.5	4174.7	3831.8	3630	2734.9	3287.1	3923.6	3958.4
Gopc	750.3	803.1	643.7	526.9	218.2	405.8	635.4	636.3	508.6	820	730.8	519.4	210.8	233.9	678.4	642.1
Qrsl1	1043.8	948.3	1273.1	853.6	847.2	1072.9	1237.9	943.6	1162.3	884.3	1183.1	1200.5	848.9	1092.5	849.7	1077.7
Rtn4ip1	1278.3	1480.2	1425.5	1217.2	1489	1560.1	1361	1373.2	1289.7	1397	1392.7	1009.3	1118.2	1140.7	1003.3	1144
Aim1	140.7	66.6	78.1	77.6	122.4	68.8	39	144.1	218.6	149.8	173.8	122.2	132.1	265.3	364.6	220.7
Vta1	2655	2655.7	3301.3	2816	2650.2	2673.7	2898.8	2596	2357.7	2532.8	2646	2618.8	2472.3	2453.9	2557.9	2803.4
Smpdl3a	2939.2	3325.6	2966.1	2863.9	3016.3	2283.3	3249.9	2896.9	2141.2	2654.8	1951	2308.3	2390.3	2156	2345.5	2451.7
Reep3	1729.4	1612.2	1177.9	1085.5	1007.9	1432.4	1396.5	1545.4	1817	1325	1550.5	1046.7	1189.3	1158.8	1426.7	1412.6
Pkib	747.5	757.9	645.6	595.5	392.7	535	656.2	708.8	1045.2	997.6	1107.5	1027	980.2	704.2	980.5	991.3
Serinc1	5128.1	4929.5	5512.3	4913.9	5146	4650.9	5375.4	5449.4	5261.4	4269.7	4847.8	4980.3	4356.6	5334.6	5393.7	4090.1
Hsf2	303.9	178.5	190.4	230.1	202.2	307.5	215.8	243.8	245.5	200.7	167.1	266.1	260.1	218.3	214.6	260.2
Echdc1	840.3	834.1	684.6	657.8	732.3	626.3	697.8	736.9	595.7	609.7	635.3	666.3	626.4	636.7	645.4	529.6
Slc6a15	179.1	261.8	196.2	127.2	212.9	133.4	277.4	197.6	25.9	31.7	19.9	7.9	44.3	39.8	121.3	68
Ccdc59	2011.7	2286.9	2024.4	2169.1	2225.5	2430.8	2609.3	2170	2206.5	2064.3	1860.9	2128.9	2157.8	2104.2	2231.6	2169.7
Ppp1r12a	3766.4	3590.9	4202.1	4776.7	4239.2	4573.7	4702.7	4489.5	3551.1	3223.2	3704.5	4554.5	4136.6	4488.1	3871.4	4291.6
P4ha1	1745.3	2122.7	1748.3	1995	1616.7	2363.4	1485.8	1571.7	2067.7	1454.6	1890	2422.6	2457.2	2481.6	1955.2	1726.5
Lims1	5851.2	5899.2	6390.3	6703.1	5232.2	5399.4	6976.5	6247	9173	7333.5	8891.8	9578.2	8080.1	8333.6	9282.8	9018.8
Zwint	8375.9	8941.7	8633.7	8671	8437.9	8969.1	9442.8	9666.9	8753.5	9178.9	7793.6	9166.2	8254.9	8955.8	9160.8	9058.3
Ube2d1	1405.8	1425.4	1421.6	1429.2	1242.1	1546.1	1669.6	1398.6	1237.9	1311.5	1505.4	1464.6	1196	1451.8	1542.1	1588.9
Cdk1	5307.3	5382.8	4443	5134.9	5731.4	4952.9	4782.5	5022.4	6243.5	6410.8	5529.5	6023.1	6762	6064.2	5886.9	6397.5
Atp2b1	2108.3	2114.3	1803.5	2184.4	2018	2290.4	2407.3	2079.3	1991	1555.4	1696.4	2284.6	2193.8	2355	1884.6	1860
Rhobtb1	580.5	798.4	537	472.8	353.4	455	667.5	593.7	485.8	408.1	526.6	484.9	324.5	581.2	621.8	443.2
1700040L02Rik	531.8	473.6	293.3	367.2	340.6	386.2	581.7	678.9	801.8	1001.4	691	637.7	542.8	566.7	826.9	875.4
Arid5b	650.9	662.7	774.1	823.8	692.9	499.9	940.5	876.5	721	575.1	608.8	728.4	599.7	701.8	857.1	778.9
Actr6	1268	1299.3	1055	1392.2	1340	1032.1	1189.3	1231.8	1315.6	877.6	1253.4	1157.1	1299.7	1196.2	1226.8	1228
Uhrf1bp1l	2269.6	2722.4	3153.7	3139.1	2620.4	2689.2	2769.6	2647.6	2416.8	1638	2640.7	2484.7	2765.8	2370.7	2535.9	2324.2
Poc1b	1746.3	1514.7	1560.7	1842.5	1985	2001.1	1680	1800.1	1378.8	1660.1	1799.8	1965.3	1523	1818.4	1614.9	1652.7
Dusp6	1815.7	1940.6	4445.9	2289.1	2744.9	2703.2	3952.9	3736.2	2087.4	2295.7	5171.4	2469.9	3229.2	3732.1	5001.2	4840.5
Tmpo	6851.9	6100.3	6290.3	3611.9	2623.6	4262	4600.5	6683.9	8694.5	8568.2	9104	4621.5	3661.6	3443.9	7507.7	8210.5
Psen1	4456.6	4459.5	4121.2	5130.4	4628.7	3565.4	4037.9	4558.3	3649.5	4664.3	4272.1	4325.9	4482.9	4664.2	4172.8	4243.7
Sgk1	265.4	233.2	375.2	206.6	216.1	174.1	377.1	188.5	163.7	82.6	370	116.3	45.2	130.2	163.2	118.3
Cep290	654.6	518.8	460.9	661.4	554.5	592.6	656.2	608.2	868.1	366.8	464.2	676.1	622.3	645.1	751.9	470.9
Ikbip	1213.6	1118.5	936	1042.1	837.6	974.6	933.6	1190.1	809.1	663.5	774.6	741.2	749.4	551.1	756.4	689.1
Hbs1l	3799.2	4002.6	3725	3861.8	3659.1	3392.7	3533.3	3784.3	3431	3282.7	3131.5	3526.5	3181.5	3782.7	3614.2	3602.5
Epb41l2	1258.6	1394.5	1110.3	1021.4	1475.2	1225.9	1555.2	1635.2	1604.6	1405.6	1433.8	1315.8	1741.3	1825.6	1634	1656.9
Apaf1	1001.6	976.9	1057.9	1166.7	1125	1308.8	960.5	1147.5	1153	932.3	773.3	799.3	1275.4	1003.3	1084.9	1013.9
Myb	13819.1	13183.4	15368.7	10918.6	5314.2	9442.3	11584.8	14162.7	11308.1	12018	12706.3	8480.2	4469.5	5556.5	10335.4	10256.8
Med23	1553.1	1323.1	1349.3	1079.1	1717.8	1314.4	1082.7	1178.3	1536.3	1263.5	1156.6	1114.7	1516.3	1428.9	1158.4	1327
Ahi1	433.3	430.7	474.2	638.8	618.4	511.2	508	344.4	628.8	724.9	886	1013.2	1062.2	973.1	629.9	632.9
Nedd1	3223.4	3181.6	2806.2	3120.1	2662.9	2780.5	2688.2	3319.3	2639.5	2565.5	2591.7	3167.8	2765.8	2815.6	2629.2	3043.5
Mtfr2	252.3	191.6	260	249	254.4	360.9	287.8	325.4	301.5	279.4	248	312.4	265.1	296.6	317.5	283.7
Map7	3939.9	3755.1	3750.8	3285.2	3530.4	3819.6	4029.2	4028.1	3996.6	3743.6	3619.6	3764.1	3429.1	3769.5	3971.4	4049
Stx7	3278.7	3235.2	3503.2	3330.4	2832.2	3149.8	3575	3175.2	3091.2	2516.5	2935.2	2982.5	2944	2908.5	2978.4	2766.5
Pex7	3688.5	4059.7	4145.9	3087.6	2989.7	2981.3	4270.2	3444.4	3526.3	3655.2	3902.1	3556.1	3147.2	3475.2	3625.9	3945.8
Il20ra	40.3	23.8	46.7	32.5	8.5	46.3	60.7	23.6	53.9	73	123.3	109.4	142.2	224.3	80.1	137.7
Ifngr1	8612.2	10120.8	9991.5	9783.5	8095.2	8210.8	9177.5	9153.9	7586	8217.8	7914.3	8263.4	7358.3	8378.2	9066.7	9522.4
Cdk17	3077.1	3043.6	2781.4	1704.4	1245.3	1654.2	1948.7	3292.1	1800.4	2292.8	2471	1357.2	1189.3	1217.9	1799.4	2184
Snrpf	2866	2940.1	2665.2	2580.6	2552.2	2456.1	2706.4	2823.5	2881.9	3125.2	2421.9	2711.4	2716.5	2391.2	2414.6	2649
Ndufa12	7985.7	8167.1	7240.6	7326.6	7434.3	7755.8	7795.7	7596.6	8476.9	8806.3	7021.6	7025.4	7283	7197.7	6814.5	7517.2
Cep83	1463	1688.4	1572.1	1597.1	891.9	1439.4	1781.4	1640.6	1845	1260.7	1522.6	1567.1	1053.8	1348.1	1537.7	1440.3
Socs2	178.2	147.5	98.1	54.1	120.3	164.3	111.8	85.2	1617.1	1455.6	924.5	1253.7	409.8	563.1	44.1	104.1
Nudt4	1199.5	1469.5	1187.4	898.7	461.9	856.6	1077.5	1342.4	1226.5	1191.5	1331.6	963.9	588.8	774.2	1070.2	1275.8
Tcp11l2	4241.9	4626.1	4552.5	4630.6	3926.3	4099.1	4487.8	4311.8	2754.5	2898.6	3400.7	4420.5	2921.4	3466.8	3792.8	3568.1
Cry1	1125.4	1427.8	1681.6	1726.1	1695.5	1789	1348.8	1719.5	1037	1485.3	1683.1	1396.6	1695.3	2109	1517.1	1773.5
Btbd11	158.5	91.6	109.5	119.1	93.7	242.9	77.2	242.9	125.3	61.4	261.3	263.2	220	254.4	204.3	275.3
Hsp90b1	13574.3	16830.3	18682.3	20593.9	14693	17309	11248.4	13087.7	11577.4	12525.9	13466.3	15751.1	13588.3	14719.7	9085.8	8955.9
Ccdc53	2088.6	2355.9	2047.2	2123.1	2204.2	2023.6	2146.4	1940.6	1660.6	1849.2	2008.1	2285.6	2267.4	2013.8	1924.3	2021.2
Dram1	210.1	272.5	310.4	335.7	206.5	212	82.4	207.6	152.3	125.8	112.7	166.6	67.7	66.3	125	110.8
Sirt1	163.2	152.3	220	195.8	271.4	235.9	244.5	171.3	221.7	301.5	171.1	240.5	285.2	150.7	138.9	211.5
Herc4	1767.8	1207.7	1515	1584.4	1723.1	2023.6	1667	1464.8	1847	1471.9	1546.5	1825.4	1611.7	1555.5	1407.6	1476.4
Hnrnph3	3053.6	2628.4	2722.4	3499.1	3575.1	3519.1	3534.2	3055.5	2977.2	2599.1	2494.8	3275.2	3261	3254.6	3302.5	2589.4
Rufy2	279.5	258.2	264.7	401.5	319.3	328.6	354.5	132.3	302.5	247.7	298.4	340	262.6	276.1	284.5	143.5
Ccar1	6651.2	6130.1	6333.1	7587.4	6305	5676.1	5860	5785.6	6284.9	5542.8	5583.9	7591.2	6696.7	6296.9	5468	4633.2
Ddx21	5266.9	5196	5436.2	5523.8	4625.5	4770.3	5156.1	5405.8	5578.4	4753.6	4561.3	5187.3	5084.2	4871.6	4690.3	4588.7
Ddx50	4694.8	4548.8	4490.6	4448.3	4162.6	4745	4291	4197.6	4495.9	3382.5	4154.1	4357.4	4422.7	4460.4	4527.8	4417.5
Srgn	32227.1	31954.4	32001.8	32048.5	27495.7	26963.4	34345.2	34087.4	19460.7	19962.1	20688.3	20665.3	20318.5	19304.3	21926.2	20335.7
Vps26a	4296.3	4360.8	4429.7	5183.7	4285	4714.1	4168.8	4237.5	3789.4	3475.7	3882.2	4371.2	4372.5	4409.8	4006	4134.6
Supv3l1	1110.4	1029.2	1271.2	1280.4	1132.4	1438	1088.8	1162.9	1143.7	1333.6	1084.9	1056.6	1146.6	1079.2	1207.7	1253.1
Aifm2	367.6	515.2	395.2	328.4	402.3	506.9	394.4	353.5	341.9	329.3	282.5	444.5	188.2	308.7	293.3	402
H2afy2	1032.6	1069.7	668.5	460.2	518.3	469	615.5	523	1158.2	1208.8	749.4	606.2	582.9	537.8	856.3	904
Tysnd1	1869.1	2242.9	2772.8	2497.5	3036.5	3017.8	1795.3	2432.8	1741.4	2549.1	3193.8	2141.7	2925.6	3102.6	2863	2805.1
Sar1a	6408.3	6432.3	6285.5	6585.8	6271	6037	5685.8	5947	5628.1	6523.1	5453.9	6527.7	5760	5921.9	6004.5	5993.8
Ppa1	6421.4	6802.3	6288.4	6640	5927.2	6320.6	6224.1	6731.9	5846.7	6453	5392.9	5974.8	5583.5	6411.5	4934.3	5726
Eif4ebp2	1384.3	1331.4	1161.7	1245.2	1125	1365	1121.7	1676	1546.6	1384.5	1854.2	1473.5	1242	1045.5	1454.6	1769.3
Pald1	0	0	47.6	0	83	84.3	21.7	59.8	64.2	40.3	103.5	173.5	152.2	60.3	90.4	172.9
Sgpl1	1874.7	2141.7	2093.9	2087.9	2156.3	2079.7	1905.4	2216.2	2532.8	2590.4	2770.7	2177.2	3015.9	2803.6	2921.8	2478.6
Pcbd1	556.1	615.1	339.9	399.7	433.2	452.2	490.6	519.4	428.9	444.5	323.6	324.3	271.8	337.6	332.2	311.4
Slc29a3	1300.8	1426.6	1614	1741.4	1795.5	1547.5	1331.5	1372.3	2179.6	2343.7	2425.9	2354.6	2392.8	2069.2	2380.1	2430.8
Vsir	1034.4	1319.5	1415	1074.6	1062.2	1064.4	859.1	924.5	1148.8	1489.2	1216.3	1091.1	1207.7	1114.2	1162.8	1266.6
Slc16a7	412.7	380.7	378	395.2	409.8	401.6	384	393.4	457.9	352.4	355.5	407.1	332.9	306.3	280.8	266.9
Anapc16	1963.8	1963.2	2344.3	2194.4	2000.9	2154.2	2374.3	2077.5	1647.1	2017.2	1998.8	2357.6	1833.3	1952.3	1978.7	1991.8
Ddit4	1004.4	1126.8	739.9	786.8	783.3	918.4	742	826.6	728.2	608.7	599.5	886.1	548.7	738	931.3	1054.2
Dnajb12	293.5	296.3	350.4	425.9	625.8	594	373.6	384.3	399.9	349.5	408.5	411	759.4	378.6	388.8	444.9
Micu1	2384	2885.4	2910	2602.2	2799.2	2468.7	2727.2	2679.4	2517.3	2578.9	2777.4	2690.7	2796.8	2638.4	2702	2881.5
Cand1	6301.4	6826.1	6588.3	6799.7	6311.4	7584.5	6994.7	7122.6	6122.3	6511.6	6183.4	5893	5454.7	6680.4	5938.4	6365.6
Tbk1	3141.8	2442.7	2808.1	3163.4	3294.1	3113.3	2831.2	2965.8	2630.2	3233.7	3120.9	3673.4	3291.1	2898.8	2765.9	3110.6
Pno1	3250.6	3480.3	3355.6	2970.3	2669.3	3111.9	3305.4	3216	2866.4	2948.6	2765.4	2920.4	2587.7	2951.9	2473.4	2981.4
Plek	7395.8	6533.4	8869.8	6786.1	6464.7	7206.7	8351.4	8589.2	5687.2	4978.3	7586.7	7530.1	6668.3	6741.9	8882.2	7861.3
Srgap1	75	57.1	12.4	72.2	125.6	35.1	71.9	39	157.5	98.9	41.1	60.1	139.7	38.6	112.5	82.3
Usp15	5590.5	5154.4	4944.8	5209.8	5296.1	5756.1	5335.6	5170.2	4721.7	4313.9	4480.4	5582.5	5475.7	5589.1	5222.4	5234.2
Elane	17769.3	49966.2	62499.2	74771	34522.4	28822.7	15603.6	35079.1	442.3	1799.3	1061.1	1416.3	1476.2	1331.2	419	1543.6
Vps54	582.4	417.6	470.4	698.4	472.6	644.6	638	348.1	705.5	503.1	441.7	565.7	550.3	552.3	659.3	437.3
Tbc1d15	7707.2	6799.9	6905.4	6883.6	6095.4	5712.6	6672.3	6849.8	5880.9	6360.9	5423.4	6127.6	5223.1	5373.2	6092	5413.8
Pcsk4	648	978	751.3	767.8	950.4	952.1	793.2	729.7	657.8	814.2	1035.9	925.5	881.5	1163.6	799	868.7
Rab21	307.6	263	262.8	246.3	221.4	233.1	276.5	183.1	236.2	265	147.2	270.1	251.7	208.6	191.8	171.2
2310011J03Rik	3320	3751.6	3624.1	3683.1	4546.8	3774.7	3310.6	3840.5	3515.9	3914.5	4114.3	3998.6	3879	3272.7	3586.3	4044.8
Peli1	3121.1	3833.7	3304.2	3143.6	2369.2	2815.6	3528.1	3676.4	2783.5	3045.5	3488.3	3047.5	2632.9	2957.9	3505.4	3720.8
Thap2	795.3	721	700.8	696.6	639.7	648.8	592.9	545.7	709.6	761.4	836.9	762.9	630.6	649.9	621.8	666.4
Dock2	6423.3	7167.6	7611	8149.5	8434.8	8382.1	7225.3	7620.2	7177.9	6788.1	8057.5	7929.3	8788.5	9288.6	8759.5	8041
Rab1a	7750.3	8055.2	8269.9	8155.8	6814.9	6821.9	7893.7	7606.6	6808	7457.3	7298.8	7916.4	7119.9	7327.9	6987.3	6589.7
Gamt	96.6	178.5	167.6	194	114.9	234.5	138.7	177.7	143	117.1	114.1	108.4	94.5	90.4	58.8	115
Actr2	21119.3	18646	18685.2	18633.2	16998.3	19471.6	20587.2	19313.8	18865.1	16662.1	15470.4	18699	18106.4	17900.7	17842.3	18106.4
Ndufs7	6400.8	6960.6	7166.3	7286	7580.1	6438.6	6009.1	6413.8	6585.3	7688.7	7101.2	7503.5	6740.2	7001.1	5922.2	6970
Mum1	2595	2982.9	2859.5	3599.2	3903.9	3858.9	2548.6	3002.9	2836.3	2649	2790.6	2784.4	3460.9	3657.3	2726.3	3328.9
Meis1	12904.7	10323.1	12159.7	13013.7	14965.4	14565.1	15783	13861.8	7469	6948.5	8328.1	10033.5	10638.5	10716.3	11125.5	8881.2
Uqcr11	7507.4	8190.9	8127.1	7816.5	7628	6760.2	6984.3	7108.1	7390.2	9102	7720.6	7667.1	7480.4	6663.5	6542.6	7321.6
Cnot2	4527.9	4146.6	4102.1	4317.5	4514.9	4701.5	4736.6	4685.2	4845	3939.4	4140.8	4363.3	4693.7	4887.3	4612.4	4644.1
Tcf3	6303.2	6679.8	5362.8	3925.9	3422.9	6215.3	5570.5	7465.2	8539.1	9297.9	9182.3	4637.3	3148.9	6237.8	9521	11817.2
Frs2	1226.7	1379	1088.4	1062	1602.9	1539.1	975.2	1182	1085.6	651.9	978.8	793.4	1096.5	1227.5	1107	1066
Yeats4	3402.5	3251.8	3064.2	3039.8	2970.5	3255.1	3275.9	3779.7	3441.3	3450.7	2940.5	3474.3	3215.8	3143.6	3203.3	3608.4
Rab36	121	248.7	98.1	167.8	76.6	96.9	144.8	110.6	238.3	250.6	347.5	229.6	291.9	110.9	203.6	305.5
Grb10	832.8	597.3	615.1	661.4	1127.1	869.2	394.4	666.2	24.9	105.6	62.3	70	138.8	92.8	42.6	47.8
Adora2a	2161.7	2647.4	2074.9	2156.5	2574.6	2472.9	2300.7	2486.3	1465.8	1876.1	2014.7	1685.4	1841.7	2171.7	2213.2	2110.1
Snrpd3	5447.9	4901	4213.5	4447.4	5752.7	6601.5	4916	5791.1	5928.6	5107.9	4498.9	4156.3	5316.7	5410.6	5758.3	6845.7
Mdm2	2489	3109.1	2591.9	2441.6	2576.7	2693.4	2538.2	2575.1	2189.9	2485.8	2566.5	2478.8	2290.8	2322.5	2781.4	2747.2
E2f7	628.4	517.6	462.8	477.3	936.6	508.3	455.1	576.5	718.9	605.8	603.5	545	640.7	683.7	757.1	774.7
Csrp2	378	430.7	300.9	349.2	534.3	300.5	397.9	323.6	309.7	319.7	358.1	256.3	382.2	311.1	364.6	384.4
Osbpl8	4568.2	4202.5	3881.2	4726.2	3905	4840.5	4305.7	4471.3	3403	2901.5	2477.6	3553.1	3631.5	3476.4	3124.6	3097.2
Mknk2	2314.6	1879.9	1923.5	2322.5	2136.1	2006.7	2117.8	1937	2991.7	3542.9	1998.8	2572.4	2553.4	2059.6	2273.5	2329.2
Zpbp	109.7	75	82.8	75.8	29.8	66	40.7	101.5	201	97.9	124.7	38.4	18.4	47	117.6	93.2
Cabin1	2352.1	2727.1	2797.6	2760.1	4046.6	3253.7	2526.9	2760	2503.8	2302.4	3410	2987.4	3589.7	3624.8	3302.5	3304.5
Ap3d1	1922.6	2040.6	2431	2567.9	3068.4	2468.7	1945.2	1960.6	2142.3	2084.4	2172.5	2643.4	2295	2189.8	2314.6	2246.9
Sf3a2	5258.5	5537.5	5011.5	5127.7	7391.7	6889.4	4854.4	5377.7	6297.3	6930.2	6209.9	5956.1	6869.9	7091.6	5928.8	7644
Mdm1	1106.7	742.5	1102.7	1332.7	1111.2	1214.7	1004.7	771.4	1063.9	567.4	1098.2	1114.7	1238.6	914	929.8	1096.2
Timm13	5370.1	6570.3	6169.4	6041.7	5768.6	5427.5	5470.8	5598.9	6210.3	7891.3	6048.1	6002.4	5901.4	5749.5	5171.7	6463.8
Vps13d	860.9	497.4	508.5	711	728	679.7	725.6	636.3	466.2	407.1	623.4	849.6	789.5	623.4	663.7	528
Llph	2113.9	2112	1957.7	1938.1	2018	2224.4	2148.1	2085.7	2116.4	1974	1967	2205.8	1836.6	1988.4	2020.6	1940.6
Tmbim4	4920.9	4791.5	4906.7	4557.5	4078.5	4306.9	4721.8	4571	4239	4466.5	4085.1	4300.2	4023.7	3888.8	3897.2	4032.2
Irak3	1866.3	1946.6	2117.7	2218.7	1877.5	1630.4	1892.4	2147.3	600.8	711.5	744.1	883.1	821.3	950.2	1051.8	845.2
Helb	1712.5	1907.3	1533.1	1708	1972.2	1612.1	1818.7	2119.2	1632.6	1878	1643.3	1631.2	1914.4	1775	1518.6	1637.6
Prmt2	454.9	499.7	468.5	840.9	622.6	792	707.4	463.2	212.4	440.7	427.1	623.9	573.7	633.1	442.5	475.1
Dip2a	167.9	192.8	160	117.3	147.9	125	70.2	64.4	55.9	143.1	83.6	181.4	137.2	170	207.3	153.6
Hmg20b	2520	2749.7	3100.4	2772.7	2749.1	3319.7	2878.9	2709.3	3357.4	2893.8	3217.7	3277.2	2826.1	2859	3670	3292.8
Fzr1	4747.4	5292.4	5178.1	4835.4	5074.7	6014.5	5111.9	6244.3	5359.8	6079.6	6529.6	4903.4	4727.1	5819.4	6785.1	7304.9
Ncln	2576.3	3380.3	2846.2	3106.6	3262.1	3444.7	2337.9	3275.8	2961.7	3195.3	3355.6	2144.7	3018.4	3009.8	2729.2	2975.5
Hcfc2	830.9	961.4	1013.2	1176.6	1202.7	1251.2	768.9	1154.8	498.3	496.4	500	627.8	706.7	903.2	763	664.8
Nfyb	3023.6	3075.7	3383.2	3085.8	3055.7	3249.5	2982.9	3287.6	3434.1	2831.4	3269.4	3286	3265.2	3440.3	3210.6	2951.2
Txnrd1	4859	5112.7	4637.3	4050.4	3197.2	4625.7	5087.6	6156.4	5486.2	6070.9	5304	4390.9	3119.6	4588.2	5655.4	5901.5
Glt8d2	189.4	142.8	123.8	72.2	54.3	160.1	140.4	110.6	94.3	81.6	65	81.8	58.5	62.7	63.9	94.8
Ppm1m	681.8	893.6	943.6	865.3	721.6	872.1	690.9	931.8	1053.5	1165.6	1407.2	967.9	1029.6	1140.7	1199.6	1594.8
D10Wsu102e	2678.5	3024.6	2745.2	2721.3	3339.8	2624.6	3217.8	2944	2689.2	2641.3	2900.7	2714.4	2865.4	3002.5	3575.2	2998.2
Wdr82	2608.1	2267.8	2442.4	2595	3092.9	3227	2356.1	2957.6	3370.9	2444.5	2683.2	2137.8	3876.5	3603.1	2872.5	3409.4
Pofut2	1120.7	1057.8	1219.8	1200	1478.3	1342.5	853.9	891.9	1099.1	923.6	1453.7	1285.2	1313.1	1299.9	1096.7	1191.9
Slc36a1	263.5	221.3	269.5	209.3	253.3	331.4	232.3	248.4	361.5	338.9	118	307.5	266	302.7	310.2	274.5
Adarb1	194.1	76.1	60.9	107.4	64.9	116.6	60.7	156.8	131.6	115.2	155.2	46.3	65.2	117	154.4	108.3
Appl2	1791.3	1360	1868.2	1746.8	1773.2	2071.3	2155.9	1754.8	1639.9	1558.3	1864.8	1915	1910.2	2029.4	2049.3	1572.1
Sumo3	15380.6	16141.4	15071.6	13959.3	13371.1	12235.4	15633.9	14447.3	14518.4	16201.3	13012.7	13279.2	12386.5	12406.9	14731.6	14257.2
Hint1	15388.1	15604.8	14164.1	12854.9	13373.2	12731.1	13844.7	14663.9	15949	15709.7	14618.9	12870.1	13678.7	12488.9	12557.4	13664.6
Lyrm7	251.3	266.5	195.2	187.7	211.8	240.1	241.9	211.2	273.5	295.7	181.7	172.5	188.2	190.5	212.4	171.2
Fbxw11	4148.1	4151.4	3844.1	3342.1	3282.4	3721.3	3795.1	4061.6	3083.9	3506.4	3754.9	3427	2704	4206	3957.4	4718.8
Stk10	1350.5	1376.6	1734	1728.8	2214.9	1761	1628	1642.4	2495.5	2891	3205.8	3487.1	4069.7	3888.8	3743.6	3875.3
Papolg	1576.5	1450.4	1237.9	1398.6	1570.9	1370.6	1318.5	1474.7	1530	1022.5	1118.1	1715	1340.7	1219.1	1378.9	1413.5
Rel	703.4	693.7	733.2	736.3	753.5	836.9	934.5	698.8	1270	763.3	1005.4	984.6	845.6	1052.7	1459.8	1004.7
Pfkl	12504.3	14591	14244.1	13847.5	14327.9	13471.2	12514.1	14335.8	11004.5	13977.6	12072.3	11867.8	11624.6	13390.9	11667.3	12525.6
Pus10	2078.3	2275	2234.8	2065.3	2185.1	1977.2	1997.3	2307.7	2279	2029.7	1730.9	1709.1	1791.5	1787.1	1847.9	1732.4
Pex13	2730.1	2921.1	2960.4	3006.4	2763	2715.9	2740.2	2410.2	2743.1	2548.2	2628.8	2811	2665.5	2523.8	2199.2	2201.6
1810043G02Rik	1133.9	1108.9	1347.4	1035.8	1154.8	1039.2	1149.5	1159.3	1235.8	1466.1	1283.9	1703.1	1274.6	1301.1	1186.4	1321.1
Mpg	434.2	410.5	378	415.1	417.2	477.5	429.1	493.1	473.4	542.5	474.8	504.6	398.1	469.1	516.7	517.9
Ahsa2	1311.1	1011.4	1409.3	1832.6	1391.1	1714.6	1230.1	1013.4	1049.4	1063.8	992.1	1582.9	1304.7	1333.7	1098.1	893.1
Nprl3	1211.7	1208.9	1527.3	1170.3	1631.6	1501.2	1638.4	1174.7	1525.9	1686	1733.5	1374.9	1626.7	1293.9	2028.7	1531
Xpo1	6065	6379.9	5194.3	5507.6	4843.7	5437.3	5560.1	4931.8	4958.9	6311.9	4774.8	6195.6	5142.8	4801.7	4945.3	4518.2
Nsg2	124.7	86.9	50.5	53.2	47.9	23.9	38.1	86.1	253.8	250.6	214.9	187.3	157.2	168.8	176.4	222.4
Asb3	1784.7	1514.7	1465.4	2022.9	1159	1742.7	1654	1562.7	1885.4	1471.9	1350.2	1821.4	1728.8	1878.7	1702.3	1675.3
Cdc34	703.4	950.7	737	921.2	937.7	995.6	506.2	702.5	868.1	1045.6	951	810.2	874.8	806.7	749.7	1060.9
Tpgs1	2455.3	2761.6	2915.7	3048.8	2982.2	2479.9	2299.8	2709.3	2528.7	3163.6	3447.2	3424	2841.1	3083.3	2358.7	3131.6
Chac2	330.1	321.3	260	180.5	178.8	377.7	369.3	231.1	311.8	295.7	201.6	275	287.7	309.9	277.8	268.6
Erlec1	1611.2	1200.5	1230.3	1262.3	1830.6	1700.6	1541.3	1561.7	1461.7	1384.5	1370.1	1001.4	1354.1	1296.3	1695.7	1546.9
Sptbn1	9402.8	8819.1	8078.5	8588	9242.6	8259.9	9577.1	9457.5	8003.5	7547.6	7821.4	8966.1	9360.5	8414.4	8605.8	7807.6
Wdpcp	590.8	477.1	703.7	609	685.4	432.5	678.8	682.5	663	496.4	566.3	579.5	602.2	635.5	594.6	633.7
Mdh1	20497.5	20366.5	21474.2	21642.3	20333.9	19258.2	21810.3	22080.2	20639.6	21969.7	21172.4	23464.5	21449.3	21318.1	20865.5	21946.5
Prss57	2143	3087.6	3482.2	2993.8	2356.4	1942.1	1721.6	2602.3	3593.6	3721.5	3160.7	2526.1	2955.7	2396	2561.6	2576
Ccng1	3213	3085.3	3532.7	3637.1	3512.3	3538.8	2743.6	3148	2390.9	2516.5	3309.2	2852.4	3296.1	3591	2655.7	2795
Nudcd2	4101.2	4258.4	3982.1	4163.2	3552.7	3578.1	4073.4	4036.3	4561.1	4322.5	3859.6	3809.4	3730.2	3605.5	3193	3475.7
Polrmt	1252	1450.4	1302.6	1274.9	1822.1	1480.1	1384.4	1487.4	1392.3	1252	1733.5	1036.9	1732.1	1514.5	1918.5	1740
Hmmr	2037.9	1627.7	2275.8	2806.1	2942.9	2529.1	2313.7	2358.5	3074.6	2874.6	2689.8	3512.7	3685.8	3255.8	2880.6	2599.5
Slc22a4	145.4	201.1	384.7	298.7	171.4	230.3	172.5	140.5	45.6	105.6	49.1	73.9	40.1	37.4	36.8	47
Cyfip2	6944.7	7152.1	7369.1	6371.1	7102.2	6670.3	6426.9	7425.3	7395.4	7665.7	7645	7269.9	8044.9	7782.5	7151.2	7696.8
Mgat1	8913.3	10055.3	11950.2	10629.9	12635.6	12300	10786.4	11940.2	15031.2	18665	20851.4	19089.3	19815	19328.4	20290.7	20821.7
Ppp2ca	1459.3	1295.7	1080.8	874.3	733.3	922.6	1043.7	932.7	1745.5	2221.7	1615.5	1002.4	1117.4	739.2	838.7	1089.5
Hnrnpab	9351.2	9596.1	8162.3	3913.2	1241	3373.1	4755.6	8952.6	11092.6	12324.3	11238.1	4580.1	1742.1	2321.2	7205.6	8777.1
Phykpl	957.5	843.6	719.9	937.5	924.9	742.9	1003.8	895.5	1076.3	793.1	916.5	861.4	711.7	805.5	1139.3	717.6
Hspa4	8790.4	8095.7	8641.3	8534.8	6958.5	9011.2	8778.7	9104	8581.5	7887.5	9940.9	7992.3	8259.9	9262.1	9069.6	9079.2
Cnot6	2066.1	1481.4	1451.2	1606.1	1865.8	1783.4	1831.7	1555.4	2717.2	2024.9	1541.2	2157.5	2137.7	1509.7	1775.1	1574.6
Gfpt2	217.6	164.2	58.1	120	135.2	52	102.3	183.1	47.7	85.5	78.3	94.6	143	133.8	171.3	163.7
Mapk9	2991.7	2297.6	2959.5	2133	1605	2189.3	2493.1	2780.9	2598.1	2367.7	2733.6	2171.3	1901	2345.4	2615.3	2803.4
Canx	34079.3	33510.7	32672.2	34195.9	26066.3	30743.7	29345.1	31051	28726	29317.6	26748.3	30387.4	25312.4	27359.3	24756.1	25725.2
Gnb2l1	30900	33934.3	31587.6	31165.1	29863.8	28435.1	29518.5	29743.9	34759.2	38397.6	30915.7	29710.3	29228.3	28239.6	27114.1	30286.2
Rufy1	1722.8	2248.8	2005.4	1524.9	1003.7	1315.8	1392.2	2079.3	1924.7	1534.3	2132.8	1316.8	1087.3	1524.2	2053.7	2013.6
Rnf130	4024.3	4216.8	3378.4	2503	1734.8	2390.1	3094.7	3177	3753.1	4306.2	4301.3	2606.9	2201.3	2450.3	3426.7	3477.4
Ltc4s	455.8	401	348.5	364.5	391.7	422.7	480.2	322.7	464.1	371.6	401.9	389.3	420.7	422	480	386.9
Rad50	4738	4831.9	5079.1	5190	4475.5	4316.7	5239.3	5157.5	4071.2	3962.5	4475.1	5196.1	4669.4	5146.5	4583.7	4099.4
3010026O09Rik	639.6	542.6	666.5	526.9	540.7	502.7	644.9	661.7	741.7	677.9	665.8	657.4	720.1	549.9	714.5	783.1
Clk4	3942.7	3222.1	3924.1	3323.1	2674.6	3825.2	5578.3	3146.2	4163.4	3011.9	3696.5	3008.1	2862	4402.5	4763	3391
Sar1b	3074.2	3068.6	3306.1	2825.1	2993.9	2715.9	3204.8	3007.5	2742.1	2798.8	3193.8	2536	2769.2	2592.6	2488.1	2437.5
Jade2	292.6	535.4	407.5	382.6	920.6	589.8	496.7	624.5	680.6	571.3	519.9	292.7	570.4	578.8	643.9	548.9
Cdkl3	181.9	101.1	151.4	108.3	80.9	210.6	136.1	115.1	218.6	142.1	147.2	153.8	128	92.8	202.1	196.4
Ube2b	6281.7	5635.1	5623.7	5492.2	5385.5	5871.3	6625.5	5554.5	5271.8	5578.4	5855.8	6218.2	6102.1	6079.9	6297.8	5802.4
Cdkn2aipnl	5696.5	6426.3	6766.4	6576.8	6212.4	6989.1	6240.6	6312.3	5712	6277.3	6037.5	6277.4	5958.2	6639.4	5305.5	6181.8
Kremen1	310.4	308.2	317.1	305.9	226.7	255.6	323.3	364.4	328.4	210.3	310.4	247.4	305.3	288.2	400.6	288.7
Itk	88.2	60.7	100.9	174.1	74.5	89.9	199.4	97.9	26.9	115.2	59.7	75.9	19.2	33.8	44.8	63
Nefh	2081.1	1826.4	1473.1	2223.2	1514.5	2185	1517	1914.3	1180.9	1493	1522.6	1489.3	1416	1758.1	849.7	1047.5
Med7	1548.4	1488.5	1456.9	1535.7	1601.8	1607.9	1673.9	1410.4	1882.3	1956.7	1875.4	2086.5	2083.4	1838.9	2049.3	1721.5
Havcr2	110.7	126.1	158.1	126.3	186.3	148.9	104.9	225.7	678.5	416.7	270.6	526.3	490.1	242.4	380.7	250.1
Tnip1	2553.7	2618.8	3021.4	2842.2	3186.6	2553	2701.2	2790.8	2127.8	2487.7	2933.9	2455.2	2408.7	2538.3	2774	2734.6
Vdac1	10892.1	10691.9	9615.4	9948.7	9873.7	10703.4	10569.7	11203.3	10534.2	11094.3	8968.7	9225.3	10182.7	10256.9	10394.2	11302.7
Upp1	199.8	265.3	291.4	277.9	329.9	269.6	253.1	213.9	35.2	37.4	39.8	56.2	22.6	77.2	66.2	31.1
Slu7	4134	4466.7	4673.4	4631.5	4127.4	4186.1	4868.3	4669.8	4447.2	4528	4020.1	4992.1	3997	4663	4500.6	3824.1
Ascc2	2369.9	1997.7	2291	2382	2881.1	2718.7	2301.5	2578.7	2455.1	2215	2309.2	1901.2	3135.5	2499.7	2269.1	2366.1
Hus1	999.7	1019.7	1124.6	1079.1	1244.2	1224.5	792.3	1110.4	834.9	1054.2	968.2	1036.9	1140.8	935.7	890.9	800.7
Pttg1	2063.3	2128.6	2099.6	1428.3	2253.2	1687.9	1986.9	1886.2	2568	2576	1858.2	1254.7	2559.3	1759.3	2203.6	2414.8
Zfp607	651.8	555.7	418	537.8	542.8	504.1	696.1	611.8	509.7	334.1	428.4	519.4	462.5	406.4	517.5	391.1
Tns3	914.4	829.3	612.3	850	1136.7	1498.4	854.7	1036	1027.6	771	925.8	940.3	1262.1	908	1090.8	1132.3
Btg2	3048.9	2211.9	7780.5	2754.7	2325.5	2488.4	8018.5	4559.3	4491.7	2273.6	9031	3495	3036.8	4505	12566.2	6072.7
Gatsl3	318.9	226.1	173.3	249.9	219.3	242.9	116.2	224.8	155.4	169	246.7	386.4	117.9	167.6	169.8	248.4
Pes1	6986.9	7397.2	7514.8	6886.3	7109.7	6799.5	7219.3	7887.6	6530.4	7850	7149	6787.9	6312	6679.2	6821.2	7769
Tcn2	2663.5	2941.3	4225.9	3648	2966.3	2687.8	2910.1	3397.2	2072.9	2330.2	2448.4	2719.3	1983.8	2769.8	2058.8	2210.8
Myo1g	3869.5	4102.6	4315.4	4327.4	5001.3	3967.1	3445.8	3776.1	3861.9	3774.3	4632.9	4308.1	4909.4	4529.1	4839.5	4666.8
Smtn	996.9	1097	825.6	851.8	1330.4	1117.8	719.5	981.6	931.3	932.3	1119.4	943.2	1156.7	1431.3	1034.9	1162.5
Arf5	6180.4	6943.9	5707.5	4659.4	2955.6	5319.4	4669.8	6141.8	6733.5	9150.1	7030.9	4860.1	3162.3	4605.1	6540.4	7750.5
2310033P09Rik	1117	928.1	1072.2	1128.8	1119.7	1091.1	1163.3	1062.3	1031.8	1065.7	1130	1220.2	1094	1255.3	1188.6	1137.3
Guk1	2873.6	3732.5	3457.5	2978.5	3059.9	3051.5	2935.2	3281.2	3043.5	3469.9	3533.4	2802.1	3234.2	3027.9	2516	3131.6
Rnf185	1000.7	1274.3	1187.4	1273.1	1213.3	1124.8	1305.5	1114.9	1040.1	1294.3	941.7	1074.3	1386.7	1250.5	1151.1	1073.5
Limk2	1250.1	1368.3	1403.6	1536.6	1346.4	1498.4	1091.4	1461.1	1203.7	1350.9	1546.5	1314.8	1573.2	1702.6	1671.5	1609
Patz1	3677.3	4138.3	3421.3	3287	4007.2	3851.9	3158	3821.4	2440.6	3001.4	3132.8	2522.2	3074.5	3242.5	3440.7	3809.8
Eif4enif1	1438.7	1445.7	1719.7	1701.7	1779.5	1585.4	1746.7	1503.7	1718.6	1711.9	1498.8	1902.2	1866.8	1929.3	1886.8	1891.1
Trim11	1373	1423	1445.5	1459	1801.9	1395.8	1107	1698.6	1660.6	1696.6	1713.6	1288.2	1471.2	1837.7	1883.2	1907.8
Ogdh	9619.5	10790.7	10048.7	11031.4	11886.4	11745.3	14800.9	10600.5	9956.2	9797.2	10804.4	10410	10811.6	11339.7	14847.8	9972.3
Drg1	9368.1	10494.4	10365.7	10077.7	9401.2	9740	9398.6	10322.2	9566.7	10237.9	8915.7	9558.5	8970	8457.8	8810.2	9342
Rtn4	3099.6	2996	2676.7	1846.1	1184.6	1973	2449.8	3203.3	2885	3345.1	3449.8	2221.6	1180.9	1443.4	3345.2	3542.1
Mtif2	1596.2	1714.6	1781.6	1789.2	1641.2	2081.1	1900.2	1563.6	1812.9	1436.4	1657.9	1622.3	1640.1	1631.5	1713.4	1455.4
Rps27a	23479.8	25324.6	22798.7	20384.5	20222.1	20083.9	21545.9	21773.8	23820.9	18397.1	29737.9	19584.1	23444	20071.2	19983.5	19095.2
Cfap36	1409.6	1429	1582.6	1656.6	1420.9	1572.8	1582.9	1431.2	1580.8	1381.6	1533.2	1763.3	1722.9	1630.3	1741.3	1486.5
Smek2	7968.9	7454.4	7008.3	7239.1	6652	6650.6	7559.1	6997.5	6968.6	6088.2	6125	6655.8	6694.2	6233	6971.8	6424.4
Pnpt1	2308	2401.1	2277.7	2696	2406.4	2808.5	2570.3	2196.2	2560.8	1948.1	2359.6	2414.8	2555.9	2547.9	2356.5	2126.9
Pold2	7773.8	8991.6	9319.3	8898.4	9020.1	7448.3	8471	8983.5	7995.2	9841.3	9555	9745.7	9596.4	9281.4	8325	9044.8
Zkscan17	1562.4	1622.9	1833	1779.3	2570.3	1786.2	1862.9	1774.8	1922.7	1879.9	1978.9	1499.1	2190.4	2417.7	1977.3	2285.5
Dbnl	9325.9	10275.5	11142.8	10963.7	10103.6	11078.3	9631.7	9856.3	9591.6	10910	11860.1	10559.8	10229.5	11134.7	10380.2	11366.5
Mrps24	3257.1	4126.4	4064	3886.2	3995.5	3614.6	3344.4	3661	3641.2	4030.6	4182	3527.5	3593	4079.4	3110.7	3438.8
Ccdc117	3463.5	2966.3	2867.1	2960.4	1840.2	3036	2834.7	3390.9	2411.6	3079.1	2988.2	2572.4	1712.9	2861.5	3504.7	2909.2
Dynll2	1415.2	1657.4	1391.2	769.7	382.1	1152.9	1073.2	1327	1696.8	2031.6	1539.9	1095	404	513.7	1632.5	1621.6
Xbp1	5950.6	7912.4	11163.7	12239.6	8261.3	8699.5	6448.6	5765.7	4810.8	6598	9553.6	9809.8	7250.4	8996.8	5635.5	5056.2
Supt4a	3681	4021.7	3947.9	3596.5	3286.6	3017.8	3967.6	3686.4	3345	3317.3	3803.9	3645.8	3820.5	3225.6	3280.5	3563
Sept4	238.2	322.4	232.3	207.5	254.4	214.9	145.6	168.6	328.4	114.3	356.8	208.9	157.2	205	174.9	170.4
2810021J22Rik	136	278.4	52.4	162.4	182	217.7	206.3	168.6	131.6	97.9	252	49.3	82.8	120.6	152.9	115
Ska2	1290.5	1279.1	1183.6	1316.4	1173.9	1116.4	1473.7	1324.3	1558	1512.2	1433.8	1313.8	1302.2	1480.8	1276.8	1442.8
Prr11	787.8	905.5	1035.1	879.7	1125	731.6	983	1423.1	1251.4	1280.8	1201.7	1027	1426	1289	1382.6	1441.2
Smg8	519.6	702	762.7	975.4	976	793.4	754.2	911.9	727.2	712.4	789.2	824	814.6	816.4	843.1	983.7
Rnf187	10446.6	12105.4	11582.7	10860	12099.2	12464.3	10624.3	12150.5	9934.4	12582.5	13182.5	10196.2	11285	12751.8	12215.6	14549.3
Tubd1	698.7	647.3	868.4	955.5	742.9	674.1	888.5	669.8	851.5	566.5	886	765.8	910.8	794.6	902.6	790.7
Mrpl22	1894.4	2142.9	2102.5	2206.1	2009.4	2037.6	1864.6	2063	1667.8	1989.4	1850.2	2134.8	1875.1	1796.7	1841.3	1970
Cnot8	8024.2	8425.3	9027.9	8196.4	7903.7	7465.1	8280.3	8009.1	8713.1	8828.4	9064.2	9183.9	8269.9	8456.6	9490.8	9598
Rps6kb1	4145.3	3473.1	3521.3	3713.8	3844.3	3631.4	3803.8	3767	3879.5	3667.7	3509.5	4320.9	3898.3	4245.8	3591.4	3485
Sap30l	188.5	153.5	154.3	131.7	242.7	168.5	218.5	224.8	244.5	191.1	173.8	282.9	235	221.9	207.3	193.1
Galnt10	1143.2	671.1	656.1	620.8	541.7	619.3	597.3	674.4	759.3	829.6	805.1	449.4	480.1	523.3	884.3	733.6
Rnft1	2526.5	2223.8	2324.3	2303.5	2470.3	2207.5	1937.4	1979.6	2276.9	1867.5	2230.9	2325.1	2360.2	2068	1934.6	2008.6
Mfap3	4132.1	4050.2	3297.5	3984.5	3572.9	3243.9	4203.4	3673.7	4119.8	4074.8	3504.2	4255.9	3744.4	3916.6	3109.2	3119.9
Fam114a2	3528.2	4021.7	3822.2	4202	3699.6	3722.7	4139.3	3561.3	3155.4	3300.9	3717.7	4647.2	4212.7	3835.8	3428.2	3575.6
Ppm1d	1364.6	1634.8	1471.2	1244.3	796.1	1525	1686.1	1828.2	1121.9	1225.1	1493.5	1043.8	847.2	1154	1797.9	2002.7
Znhit3	1720.9	1697.9	1792.1	1684.6	1437.9	1446.4	1474.5	1852.7	1583.9	1600.5	1813.1	1659.8	1513	1255.3	1300.3	1479.8
Myo19	81.6	205.8	217.1	238.2	250.1	321.6	282.6	174.9	261.1	272.7	273.2	152.8	230	225.5	201.4	279.5
Prpsap2	1258.6	1264.8	1376.9	1537.5	1489	1501.2	1399.1	1277.1	1331.2	1507.4	1466.9	1843.1	1735.4	1471.1	1626.6	1631.7
Ggnbp2	5873.7	5708.9	5406.6	5501.3	3702.8	5719.6	6182.5	5630.6	5778.3	5732.9	4961.8	5448.5	4349.1	5155	5788.4	5492.7
Acaca	603	612.8	705.6	536.9	616.2	731.6	594.7	610	644.3	938	529.2	736.3	652.4	768.1	599.8	657.2
Shmt1	5446.1	6050.3	6214.1	5596.9	4873.5	5459.8	5234.1	5982.3	5820.8	6130.4	5391.6	5620	4880.2	5663.8	5698.8	5822.6
Llgl1	889.1	947.1	702.7	769.7	1180.3	1136.1	1032.4	895.5	909.5	1163.7	1301.1	765.8	1067.2	996	1294.4	1185.2
Drg2	3476.6	4159.7	3913.6	4488	4014.6	4167.9	3709.3	3982.8	3675.4	4112.2	4071.9	4321.9	4086.5	3688.7	3891.3	4261.4
Srebf1	2369	2154.8	2208.2	1716.2	3586.8	3683.4	1953.9	2268.8	1970.3	2776.7	3040	1797.8	3164.8	3466.8	2839.5	3547.9
Tom1l1	945.3	809.1	817.9	840	965.3	973.2	1253.5	883.8	309.7	527.1	502.7	473.1	648.2	668	496.9	533
Cox11	679.9	584.2	517	531.4	361.9	563.1	550.5	539.3	495.2	629.8	612.8	598.3	387.2	582.4	586.6	616.9
Stxbp4	3514.1	2302.3	2642.4	3082.2	2364.9	2641.4	2183.6	2011.3	2751.4	2082.5	3469.7	3985.8	4336.5	3630.8	3174.6	2611.2
Bzw2	10012.4	10302.8	9067.9	9212.4	8232.5	9272.4	9394.2	9895.3	10708.3	10933	8918.3	10685	8806	8930.5	9518.7	10174.6
Elac2	1996.7	1845.4	2268.2	2247.6	1971.1	1870.5	1561.2	2211.6	2158.9	1968.3	2201.7	2042.2	1711.2	2138	1854.5	2189.9
Pctp	2531.2	2991.3	2490	2318	2707.6	2849.3	2669.1	2524.4	2423	2865	2630.1	2701.6	2423.8	2592.6	2647.6	2832.8
Twistnb	3335	3085.3	2533.8	2850.3	2859.8	2895.6	2779.2	3011.1	2954.4	3256.8	2822.5	2874	2738.2	2813.2	2741.7	2827.8
Atxn7l1	3053.6	1978.7	2981.4	2992	3184.5	2658.3	3220.4	2928.6	2276.9	1960.6	2480.3	2850.4	2410.4	2633.6	2815.2	2097.5
Sypl	7510.2	6864.2	6556.9	6359.3	6273.1	6806.5	7181.1	6791.7	5564.9	4858.3	5587.9	5576.6	6347.1	5895.4	5712.7	4899.3
Pdia6	21987.7	25125.9	27936.9	28056.7	21213	24373.9	18201.6	20740.5	18602	20862.7	22843.6	19661	18243.5	21048	14931.6	16810.5
Nampt	2625	2952	2614.8	2223.2	2026.5	2336.7	2003.3	2569.7	2189.9	2276.5	2814.5	2084.6	2049.9	2491.3	2092.7	2169.7
Pik3cg	7665.9	7562.6	6149.4	7070.3	6829.8	6740.5	7873.7	7837.7	6384.4	6058.4	6602.5	7517.3	7125	7114.5	7354.1	7163.8
Nbas	586.2	574.7	580.8	508.9	504.5	565.9	306.9	537.5	394.7	411.9	582.3	298.6	775.3	429.3	535.8	495.2
Tspan13	18949.1	17145.6	16680.8	15082.7	18731	17691	19880.7	17205.5	20633.4	21751.8	23571.7	23096.8	25142.7	22444.3	24071	22775.7
Rock2	671.5	454.5	503.7	853.6	680.1	919.8	602.5	571	1015.2	688.4	502.7	1100.9	1031.2	715.1	765.9	619.4
Laptm4a	12594.3	13353.6	12557.7	12346.9	11614.9	12111.8	12695.2	11298.4	12243.5	12867.7	12954.4	13095.8	13174.3	13026.7	12608.8	11450.4
Fam49a	1906.6	1863.3	1635.9	1698.1	1746.6	1789	1735.5	1337	1374.7	1166.6	1314.4	1314.8	1819.1	1390.3	1822.2	1457.9
Snx13	1147.9	1032.8	922.7	1000.6	983.4	1124.8	1023.8	906.4	938.5	699.9	1160.5	1043.8	992.8	675.3	1379.7	1124.7
Sdc1	477.4	287.9	381.8	191.3	236.3	412.9	252.3	155	1800.4	2305.3	4087.8	2879	5034.1	3437.9	2911.5	2289.7
Lpin1	988.5	855.5	562.8	772.4	625.8	947.9	859.1	566.5	746.9	778.7	1228.2	1103.9	1028.7	817.6	1009.2	1055.1
Pum2	6653.1	6153.9	5530.4	6126.6	5293.9	5806.7	7037.2	6294.1	6550.1	5681.1	5507	6957.4	6650.7	6151	5709	5875.4
Trib2	109.7	72.6	291.4	171.4	318.2	349.7	99.7	173.1	1	34.6	252	145.9	303.6	383.5	186	119.2
Hs1bp3	425.8	539	649.4	553.1	592.8	658.6	425.6	558.3	426.8	622.2	634	671.2	553.7	723.5	577	663.1
Smc6	4744.5	4456	4250.7	4934.6	4841.6	4936	4925.5	4244.7	5118.5	4256.3	4207.2	5165.6	4640.1	4889.7	4808.6	4409.1
Amz2	1894.4	2156	2069.2	2053.6	2308.5	2235.6	2128.2	1979.6	1675.1	1509.3	1472.2	1993.9	1831.6	1773.8	1921.4	1823.9
Gna13	2216.1	2379.7	2422.4	2270.2	2113.7	1928.1	2335.3	2508.9	2772.1	2540.5	2455.1	2331	1906.9	2086.1	2419	2521.4
Prkar1a	19370.2	19575.3	19765	20251	19388.8	20772	18375.8	19860.4	18093.3	19446.5	18401.6	20056.2	19707.2	20436.6	20193	21327
Rdh14	1587.8	1614.6	1754	1598.9	1508.1	1532.1	1553.4	1632.4	1430.6	1908.7	1646	1858.9	1843.3	1649.6	1801.6	1613.2
Map2k6	560.8	316.5	454.2	572.1	481.1	292.1	279.1	498.5	452.7	434	436.4	326.2	422.4	411.2	551.3	358.4
Trappc12	2518.1	2676	2999.5	2809.7	3135.5	2597.9	2441.1	3159.8	2809.4	2701.8	3044	2993.3	3208.3	3209.9	3121	2788.3
Adi1	5073.7	4333.4	4148.8	3926.8	3971	4885.5	4549.3	4804.9	4089.8	4284.1	3447.2	3979.9	4148.3	3905.7	3849.4	4867.4
Rnaseh1	1306.4	1598	1623.5	1609.7	1469.8	1532.1	1556.9	1648.8	1603.6	1602.5	1404.6	1285.2	1472.8	1624.3	1555.3	1579.7
Ubxn2a	1596.2	1797.8	1412.1	1726.1	1384.7	1718.8	2057.9	1804.7	1359.1	1277	1435.1	1207.4	1385	1361.4	1372.3	1455.4
Fkbp1b	146.3	146.4	81.9	93.8	82	85.7	113.6	105.1	29	52.8	26.5	33.5	14.2	62.7	58.1	36.1
Cmpk2	1966.7	1533.7	2900.4	2034.7	1914.7	1599.5	1482.3	1579	1098.1	1562.1	2224.3	1553.3	1370	1989.6	1330.4	1622.5
Itsn2	1829.7	1938.3	2378.6	2660.9	2000.9	2524.9	1890.6	2260.6	2215.8	1564.1	2412.6	2599.1	2227.2	2590.1	2476.3	2098.4
Rsad2	953.8	817.4	1319.8	732.7	422.5	588.4	501.9	910	481.7	475.3	1030.6	546	611.4	548.7	449.8	615.2
Rnf144a	2383.1	2384.4	1996.8	1634	1148.4	1832.6	2510.4	2355.8	2609.5	2814.1	2307.8	1567.1	1735.4	1785.9	2819.6	2784.1
Id2	726.8	604.4	538	911.3	531.1	506.9	547	507.6	498.3	579.9	453.6	600.2	542.8	389.5	566.7	506.1
Mboat2	309.5	228.4	163.8	194.9	180.9	257	243.6	122.4	217.5	151.7	134	193.2	200.7	250.8	132.3	89.8
Ncoa1	555.2	531.9	544.7	588.3	472.6	363.7	496.7	325.4	547	583.8	435	460.3	628.1	320.8	387.4	425.5
Dus4l	882.5	697.2	651.3	799.4	662	790.6	744.6	581.9	521.1	714.3	628.7	688.9	797.9	798.3	541.7	499.4
Rrm2	10638.9	11081	10906.6	12329.8	11676.7	10143	10053.9	10170.9	11571.2	11859.5	10031.1	12590.2	11631.3	10147.2	9512.9	10538.9
Bcap29	7591.8	7290.2	6268.4	5166.5	5201.3	6244.8	7774.9	7154.3	6326.3	5854.9	5790.8	5379.5	5122.7	5068.2	5957.5	5394.5
Cenpo	1461.2	1707.4	2005.4	1799.2	1851.9	1412.7	1852.5	1485.6	1967.2	1740.7	1614.2	2066.8	1669.4	1787.1	1595.8	1944.8
Klf11	1755.6	1477.8	1145.5	570.2	1252.7	966.1	1675.7	1621.6	1272.1	1274.1	1329	537.2	1219.4	1137.1	1994.9	1506.6
Adcy3	257.9	213	222.8	318.5	314	293.5	287.8	159.5	321.1	241	309	385.4	344.6	335.2	284.5	259.4
Dnajc27	612.4	305.8	448.5	517	597.1	789.2	684	434.2	440.3	380.2	594.2	470.1	638.1	629.4	518.2	731.9
Efr3b	134.1	120.2	130.5	60.5	153.3	158.7	151.7	116	103.6	113.3	47.7	110.4	58.5	182.1	84.5	94.8
Cbll1	1391.8	1583.7	1228.3	1443.7	1152.7	1770.8	1872.4	1327	1173.7	1399.9	1119.4	1438	1566.5	1627.9	1458.3	1080.2
Pomc	63.8	75	61.9	62.3	94.7	122.2	161.2	36.3	110.8	47	139.3	96.6	105.4	86.8	88.2	99
Dnmt3a	3926.7	4106.1	3885	3936.7	3654.9	3690.4	3931.2	4087.9	4164.4	4129.5	4167.4	4417.5	3569.6	4216.8	4297.8	4727.2
Dld	5552	4678.5	4675.3	4932.8	4613.8	4496.5	4909.9	5039.7	4731	3964.4	4406.1	4598.9	4413.5	5017.5	4575.6	3971
Kif3c	218.5	392.6	320.9	207.5	506.6	436.7	215.8	211.2	228.9	230.4	571.7	345	384.7	560.7	371.2	464.2
Sh3yl1	106	83.3	114.3	84.8	161.8	91.3	129.2	64.4	15.5	108.5	80.9	54.2	70.3	168.8	94.1	42
Rab10	7549.6	7816.1	6955.9	5305.5	2102	5504.7	5978.8	7603.9	6888.9	7969.1	8038.9	4773.3	2092.6	4513.5	7555.5	7253.7
Ddx52	4500.7	3525.5	4488.7	3937.6	3218.5	3732.6	4454.8	4364.4	4392.3	3334.5	3886.2	4326.8	4062.2	3973.2	3838.4	3788
Taf15	855.3	830.5	650.4	699.3	1135.6	1110.8	807.1	754.1	885.7	897.7	781.2	734.3	952.6	1125	1140	1113
Cdc27	2023.9	1888.3	1730.2	2075.3	2094.6	2149.9	1666.1	2058.5	2267.6	2135.3	1911.3	1691.3	2307.5	2350.2	2227.2	1858.3
Itgb3	181	311.7	320.9	255.3	408.7	436.7	331.1	234.8	175.1	230.4	153.9	192.2	108.7	127.8	75.7	153.6
Mettl2	2094.2	1908.5	1627.3	1967.9	1973.3	2043.2	2470.6	2042.1	2430.3	2136.3	1919.2	2032.3	2187.1	2326.1	2318.3	2091.7
Nle1	1886	1840.7	2274.8	2033.8	2054.1	2345.1	1789.2	2244.3	2426.1	2210.2	2429.9	1926.9	1689.4	2573.3	2126.5	2318.3
Tlk2	599.3	580.6	451.3	506.2	524.7	557.5	624.1	438.7	611.2	767.1	488.1	595.3	664.1	514.9	565.2	573.3
Rffl	1535.2	1663.4	1543.5	1594.3	1559.2	1914	1304.6	1427.6	1178.9	1251.1	1153.9	1341.4	1462.8	1438.6	1095.2	1300.2
Lig3	1783.8	1780	1977.7	1801	1914.7	1831.2	1464.1	1731.2	1316.7	1718.6	1818.4	1593.7	1922	1883.5	1549.5	1734.9
Map3k3	785.9	699.6	489.4	801.2	615.2	556.1	722.1	611.8	1252.4	1241.5	807.7	848.6	969.3	944.2	1062.9	802.4
Ddx42	6414.8	5661.3	6001.8	5895.6	6153.9	6095.9	5845.3	5823.7	6006.2	5431.5	5317.3	6058.6	6358.8	6369.3	6122.9	6156.6
Ftsj3	6387.6	6509.6	6590.2	7206.6	6116.7	6111.4	7227.9	6970.3	6334.6	6297.5	6796.2	6237	5318.4	6319.8	5948.7	6106.3
Rnf135	1006.3	1350.5	1233.1	1509.5	1163.3	1299	1300.3	1162	1070.1	1579.4	1265.3	1327.6	1294.7	1467.5	1497.3	1361.4
Psmc5	7676.2	8199.2	8032.8	8202.7	6969.2	7364	7853.8	7884	8384.7	9923	7834.7	8441.8	7642.7	8182.8	7258.5	8400.2
Tcam1	566.5	693.7	494.2	412.3	411.9	460.6	338.9	533.9	582.2	721.1	565	449.4	491.8	516.1	613.8	515.4
Ern1	1043.8	953.1	1173.1	1167.6	1386.8	1564.4	959.6	1063.2	1215.1	1079.2	1762.7	1052.6	1553.1	1515.7	1504.6	1136.5
Nf1	363.9	318.9	289.5	361.8	275.7	219.1	296.5	356.2	246.5	268.8	201.6	210.9	231.7	240	262.4	192.2
Pecam1	5255.7	6103.9	7004.5	6122	5473.8	5291.3	5056.4	5809.2	5374.3	5128.1	6488.5	6400.6	5703.1	6228.2	6158.9	6477.3
Polg2	507.4	553.3	657	597.3	602.4	515.4	750.7	659.9	618.4	475.3	606.1	604.2	460	715.1	645.4	575.8
Ddx5	74485.3	65510.3	79168.6	68833.9	65567.6	76341.8	84750.8	80214.8	71860.6	61782.6	71764.3	73323.6	66322.5	76693.9	84790.4	73627.7
Psmd12	7876.9	7963.6	7930.9	8632.2	6885.1	6831.8	8158.9	7811.5	8090.5	7538	7542.9	7858.3	7098.2	7540.1	6567.6	7048.9
Helz	2720.7	2077.5	2264.4	2659	2834.3	2430.8	2155.9	2232.5	2072.9	1917.4	1937.8	2472.9	2725.7	2572.1	1898.6	1994.3
Cep112	8.4	45.2	110.5	101.1	91.5	154.5	173.4	87	138.8	155.5	102.1	237.5	227.5	88	163.9	130.9
Rab37	5921.5	6500.1	6475	5291	7120.3	5799.6	6607.2	6954	3980	4467.5	4627.6	4442.2	4747.2	4877.6	5504	6085.3
Slc9a3r1	3776.7	4937.8	5290.5	5338	5861.2	6270.1	4535.4	4809.4	5304.9	5422.8	5659.5	5214.9	6503.5	6309	6332.4	6094.5
Nt5c	2890.4	2968.7	3459.4	3563.1	3154.7	2808.5	2879.7	2649.4	3069.4	3178	3394.1	3517.7	3056.1	3007.4	2691	3061.9
Hn1	11940.6	13016.9	13411.9	13145.5	13508.4	12645.5	13744.2	13034.2	17448	19563.6	16640.3	17679.9	16631	16603.2	17322.7	18311.2
Sumo2	5318.5	5343.6	5225.7	5366.8	5133.2	4919.2	5087.6	5457.5	4986.9	5378.7	5062.6	5557.9	5041.6	5479.3	5349.6	5654.7
Nup85	6563	7648.3	8274.7	7981.7	7489.6	7035.4	7455.9	7881.3	8048	7417	7647.7	8525.5	8087.6	8027.3	7826.7	7852.9
Gga3	1455.5	1327.9	1369.3	1205.5	1681.6	1991.3	1171.1	1160.2	1724.8	1501.6	1527.9	1407.5	1811.6	1866.6	1826.6	1790.3
Cluh	1917.9	1469.5	1560.7	1616.9	1763.6	1904.2	1659.2	1804.7	2430.3	2435.9	2244.2	1626.3	2397.8	2318.8	2159.5	2386.3
Mif4gd	1744.4	2163.1	1747.3	1973.3	2058.4	1561.5	1596.8	1779.3	1737.2	1939.5	1631.4	1864.8	1543.1	1551.9	1735.4	1646
Slc25a19	1604.6	1913.3	1958.7	2113.2	2111.6	1880.3	2015.5	1974.2	1528	2146.9	1894	1833.2	1962.1	1995.7	1979.5	2022.8
Pafah1b1	5394.5	4846.2	4662	4568.3	3045	5065.2	5000.9	4943.6	4999.3	5232.7	5237.7	4715.2	3577.1	4242.1	5217.3	5252.6
Tmem94	943.5	942.4	984.6	823.8	1612.4	1301.8	830.5	1041.5	1269	1157	1136.7	765.8	1395	1551.9	1426	1150.7
Recql5	977.2	941.2	800.8	828.3	1345.3	901.5	1041.1	931.8	749	942.8	1057.1	1115.7	1307.2	1242	1041.5	1238
Sap30bp	2752.6	3895.5	3540.3	3317.7	3630.4	3193.3	3311.4	3304.8	3280.8	3663.9	3343.7	3426	3694.2	3553.6	3386.3	3938.2
Itgb4	117.2	107.1	86.7	62.3	151.1	116.6	124.8	158.6	101.5	135.4	143.2	60.1	97.9	133.8	240.4	130.1
Galk1	7149.2	9079.7	7985.2	7576.5	7648.2	7022.8	6940.1	8355.3	8704.8	10364.6	8283	7890.8	7533.1	7774.1	7759.1	8792.2
Unk	1793.2	1625.3	1647.3	1183.8	2665.1	2310	1482.3	1691.4	2109.1	2305.3	1945.7	1589.8	2845.3	2386.4	2759.3	2795
Trim47	1580.3	1749.1	1177.9	936.6	1353.8	1599.5	1216.2	1394.1	309.7	450.3	567.7	278.9	378	495.6	506.4	520.4
Mrpl38	2880.1	2997.2	3106.1	3749	3611.2	3057.1	3175.3	3219.6	3085	3392.1	3160.7	3660.6	2990.8	3330.5	2982.8	3153.4
Fbf1	468	533	440.9	362.7	938.7	730.2	433.4	454.1	694.1	489.7	603.5	349.9	936.7	760.9	890.9	808.3
Acox1	1877.6	1950.1	1967.3	1901.1	2561.8	2460.3	1685.2	1467.5	1098.1	1337.5	1415.2	1446.9	1691.1	1466.3	1596.5	1395.8
Ten1	1520.2	1665.8	1518.8	1618.7	1715.7	1570	1699.9	1719.5	1451.3	1695.6	1685.8	1642	1928.6	1715.9	1776.6	1868.4
Srp68	7898.5	9072.5	9708.7	10428.7	9329.8	9287.8	7942.2	8917.3	8351.6	10331	10116	10270.1	9892.5	9617.8	9072.6	10518.7
Tsen54	2140.2	2094.1	2792.8	2447	2520.3	2499.6	2020.7	1966	2304.9	2616.4	2813.2	2749.9	2773.4	2847	2444	2930.2
Llgl2	151	296.3	212.3	182.3	337.4	207.8	237.5	174	158.5	216	236.1	182.3	200.7	285.8	194.1	184.7
Ncbp3	2776	2735.4	3100.4	3638	3373.9	3600.6	3141.5	2849.8	3168.9	2915	2943.1	2792.2	3010.9	3709.2	2875.5	3432.9
Camkk1	728.7	748.4	344.7	354.6	632.2	1116.4	541.8	679.8	464.1	378.3	628.7	356.8	509.3	1920.9	678.4	1339.6
P2rx1	1424.6	1812.1	1681.6	1680.1	1820	2062.9	1727.7	1753.9	307.7	522.3	538.5	628.8	608.9	740.4	821	705.1
Atp2a3	4997.8	4545.2	4225.9	4223.6	9168.1	7490.4	4501.6	4983.5	4348.8	5167.4	4522.8	3018.9	7388.4	5937.6	6709.4	6123.1
Ankfy1	2083.9	2534.4	2124.4	2448.8	3054.6	2874.5	2207.9	2454.6	2381.6	2045.1	2436.5	2716.3	3211.6	2783.1	2825.5	2724.5
Exoc7	3586.3	3912.2	4433.5	4096.4	4101.9	3691.8	3836.7	4255.6	3967.6	3962.5	4717.8	4188.9	4262.1	3885.2	4669.7	4723.9
Ube2g1	6469.2	5677.9	5122.9	5024	4061.5	5135.4	5580.9	5132.1	5496.6	4853.5	4794.7	5264.2	3836.4	4953.6	5072.5	5283.7
Spns3	6488	8115.9	9169.8	7505.3	6836.1	6376.8	6138.3	7695.4	5962.7	8527.9	7976.6	6954.5	5941.5	6412.7	6375.7	6355.6
Med31	673.4	646.1	655.1	666.8	697.1	557.5	624.1	660.8	796.6	596.2	703	729.4	713.4	684.9	531.4	585.9
Ube2o	213.8	391.5	229.5	305.9	293.8	358.1	361.5	189.4	461	332.2	332.9	338.1	316.1	303.9	100	290.4
Txndc17	2139.2	2307.1	1973	2152	1960.5	1978.6	1859.4	2144.6	2146.4	2051.8	2090.3	2187.1	1994.7	2036.7	1802.3	2000.2
Rhbdf2	374.2	340.3	350.4	193.1	422.5	307.5	292.1	224.8	349.1	359.1	281.2	261.2	332.9	226.7	355.8	436.5
4933427D14Rik	454.9	581.8	534.2	738.1	898.3	672.6	696.1	535.7	586.3	692.3	648.6	873.3	727.6	629.4	635.1	699.2
Fam64a	2158.9	2175	1959.6	1771.2	2907.7	2032	2098.7	2487.2	3366.7	3651.4	2937.8	2567.5	3443.3	3158.1	3462	3712.4
1810032O08Rik	669.6	810.3	771.3	796.7	773.8	716.2	814	639	767.6	756.6	868.8	919.6	918.3	922.5	774	733.6
Rabep1	1499.6	1545.6	1565.4	1254.2	1491.1	1277.9	1888	1668.7	1144.7	1295.2	1241.5	1827.3	1455.3	1443.4	1325.3	1388.3
Mfsd11	604	655.6	630.4	804.8	754.6	773.8	625	601	802.8	787.3	696.3	727.4	858.1	628.2	776.2	565.7
Kif1c	66.6	44	16.2	30.7	93.7	74.4	82.4	43.5	119.1	93.1	86.2	106.4	129.6	139.9	47.8	113.3
Sec14l1	676.2	522.3	738	784.1	918.5	1228.7	666.6	705.2	475.5	523.3	687	721.5	1038.8	606.5	721.8	524.6
Mink1	1042.9	975.7	793.2	865.3	1096.3	1640.2	1089.7	1080.4	898.1	753.7	900.6	747.1	935.1	922.5	1242.2	1468
Pld2	184.8	75	152.4	89.3	30.9	136.2	85	82.5	194.8	159.4	197.6	187.3	97.9	219.5	220.5	245.9
Slc46a1	111.6	97.6	163.8	161.5	173.5	81.4	137	87	25.9	96	96.8	103.5	101.2	100.1	84.5	101.6
0610010K14Rik	108.8	25	62.8	108.3	85.1	133.4	56.3	43.5	54.9	96	120.7	101.5	109.6	78.4	125	61.3
Eral1	1734.1	1582.5	1906.3	1765.8	1868.9	1544.7	1647	1683.2	1444.1	1431.6	1711	1855.9	1535.6	1952.3	1650.9	1425.2
Dhrs13	653.7	648.5	519	649.6	615.2	633.3	495	693.4	520	629.8	580.9	478	618.9	742.8	603.5	686.6
Blmh	7897.6	7297.3	7047.3	7292.3	7218.2	7590.1	7054.6	7130.7	7423.4	7884.6	6593.2	7528.1	7268.8	6961.3	7025.5	7012.8
Cpd	328.2	247.5	412.3	460.2	281	207.8	294.7	447.8	308.7	418.6	343.5	359.7	206.6	369	294.8	231.7
Timm22	2600.6	3080.5	2989.9	2912.6	2761.9	2527.7	2885.8	2929.5	3071.5	3356.6	2890.1	3089.9	3062.8	2431	2438.1	2799.2
Nxn	119.1	169	205.7	174.1	179.9	199.4	124	101.5	150.2	293.8	96.8	224.7	152.2	138.7	71.3	174.6
Fam101b	196.9	205.8	207.6	271.6	117.1	94.1	71.1	257.4	217.5	223.7	270.6	224.7	167.3	191.7	143.3	191.4
Rph3al	198.8	191.6	197.1	158.8	172.4	126.4	192.4	236.6	157.5	163.2	206.9	227.7	224.1	197.8	251.4	227.5
Ywhae	33478.2	33864.1	31642.9	30709.5	30834.5	32184.5	32007.3	31434.4	36018.8	36101.9	31393.1	34987.3	32651.5	31931.9	30948.8	33689
Prpf8	4714.5	5234.1	4425.9	5192.7	5284.4	5030.1	5296.5	5329.7	4919.6	5224.1	4599.7	4890.6	5626.2	5398.6	4125.8	5045.3
Nme2	2114.8	2338	2170.1	1875	2254.2	1530.7	2003.3	2036.7	2459.3	2061.4	2268	1840.1	2098.4	1636.3	1395.8	1635.1
Spag9	799	512.8	600.8	813	808.9	884.7	887.7	814	893	647.1	570.3	908.7	826.3	759.7	651.2	589.2
Luc7l3	5205	4152.5	3597.4	5140.3	4170	4715.5	4916	4039	5291.5	5423.8	2728.3	5158.7	5120.2	4777.5	3890.6	3272.6
Ankrd40	468.9	353.4	309.5	361.8	452.3	603.8	490.6	332.7	590.5	434.9	396.6	432.7	456.7	343.7	449.1	397.9
Abcc3	95.7	218.9	152.4	72.2	116	150.3	56.3	80.7	140.9	179.5	63.7	28.6	87.8	94.1	156.6	108.3
Xylt2	600.2	427.2	481.8	327.5	508.7	473.2	327.7	425.1	399.9	764.3	742.8	497.7	389.7	581.2	794.6	791.5
Lrrc59	6915.7	7933.9	6844.5	5922.6	3955	4731	5325.2	6376.6	6366.7	7264.4	7497.8	4669.8	3561.2	4911.4	5370.9	5887.2
Slc35b1	1630.9	1712.2	2164.4	1958	1657.1	1822.7	1316.8	1550.9	1188.2	1675.4	1650	1524.7	1384.2	1655.6	1260.6	993.8
Snx11	849.7	962.6	1039.8	776.9	1147.3	869.2	993.4	881.9	887.8	1236.6	1018.6	894	1032.9	950.2	1071	904
Scrn2	1217.3	1643.2	1800.6	1756.8	1663.5	1900	1375.7	1430.3	1667.8	2743.1	1974.9	2068.8	2075.8	2145.2	2029.4	2247.8
Cacnb1	124.7	122.6	136.2	113.7	189.4	213.4	104	117.8	157.5	94.1	246.7	219.8	434.1	252	231.5	300.5
Fbxl20	1601.8	1689.6	1459.7	1319.1	1191	1408.5	2152.4	1259	1511.4	1383.5	1355.5	1377.9	1367.4	1556.7	1861.9	1376.5
Dlg4	148.2	117.8	77.1	55	144.7	119.4	85.8	72.5	181.3	118.1	100.8	99.5	214.1	162.8	210.2	104.9
Dvl2	1558.7	1617	1261.7	1473.4	2065.8	2279.1	1244	1538.2	1381.9	1616.9	1826.4	1278.3	1995.6	2177.7	1807.5	2121.9
Nr1d1	279.5	329.6	347.6	208.4	407.6	443.7	287.8	429.6	259	261.2	152.5	328.2	202.4	377.4	95.6	252.6
Per1	212.9	398.6	413.3	296	566.2	481.7	389.2	277.4	392.6	254.4	252	399.2	251.7	454.6	687.3	428.9
Vamp2	1137.6	1009	1104.6	1131.5	1533.7	1577	1090.5	1490.1	1148.8	1177.1	1275.9	1100.9	1173.4	1272.2	1739.8	1594.8
Tmem107	1235.1	1345.7	1369.3	1256.9	1263.4	1242.8	1237.9	1309.8	1593.2	1813.7	1615.5	1765.2	1517.2	1573.6	1306.9	1681.2
Aurkb	5391.7	6095.6	6430.3	6884.5	6928.7	5978	5860.9	6383	8026.3	7277.8	7946.1	7718.3	8121.1	7483.5	7923.7	8123.2
Ctc1	3337.8	2859.2	3520.3	3260	4542.5	3940.4	3016.7	3727.2	3810.1	3937.5	3610.3	3289	4659.4	4555.7	4799.1	4550.1
Pfas	6579	5575.6	5162.9	6345.8	4470.2	5691.5	6393.1	6385.7	7426.5	6888	5136.9	6484.3	5363.6	5445.6	5568.7	5770.5
Pik3r5	146.3	174.9	208.5	226.5	350.2	318.8	181.2	251.1	304.6	294.8	319.6	249.4	496	356.9	462.3	402.9
Stx8	991.3	1080.4	1121.7	1044	1053.7	849.6	951	1048.7	956.2	1133	1094.2	927.5	1073.1	1011.7	998.9	1118
Adprm	873.1	841.2	705.6	1027.7	820.6	902.9	755	961.7	780	427.3	717.5	682	763.6	674.1	518.9	584.2
Top2a	17399.8	16139	17733.9	18807.3	17462.3	16939.7	18752.9	19760.7	24814.4	22621.7	21002.6	24499.4	25434.6	24190.4	21833.6	23028.4
Acly	8769.8	10734.7	10605.7	10813	11208.4	11561.4	9145.4	10133.7	9146.1	9621.5	9576.2	9180	10462.9	12838.6	9753.2	9860.7
Kat2a	4610.4	3704	4458.2	3942.1	5572.8	5395.2	3733.6	4846.6	4594.3	5062.8	5183.3	4066.6	5643.8	6380.1	5336.4	4863.2
Stat5b	4701.4	4400	4294.5	3860	4613.8	4177.7	4148.8	4780.4	4017.3	3672.5	4150.1	3085	3592.2	3937.1	4638.1	4232
Tmem101	918.1	1155.3	1053.1	1348	1337.9	1280.7	1232.7	1074.1	1028.7	1083	1222.9	1338.5	1274.6	1173.3	1011.4	1162.5
Lsm12	1373	1195.8	1298.8	1079.1	1202.7	1398.7	990	1286.2	1350.8	1327.9	1261.3	1042.8	1196.8	1205.8	1244.4	1270.8
Ubtf	5390.7	6136	5542.8	5502.2	5597.3	6142.3	5144.8	5642.4	5731.7	6361.8	6353.2	5338.1	5801.8	5989.4	5576.7	6385.8
Ccdc43	2043.6	2058.4	1682.6	1851.5	1805.1	1885.9	2057.1	1955.1	2164	2021.1	1912.6	1904.2	1684.4	1967.9	1867.7	1956.5
Adam11	163.2	214.2	107.6	113.7	196.9	226.1	113.6	184.9	340.8	216	216.2	162.6	204.9	278.5	307.2	236.7
Eftud2	7086.3	7394.9	7227.3	7074	8881.8	8184.1	6791	7829.6	7498	7772.3	7662.3	6963.4	7454.5	8191.3	7447.4	7971.3
Dcakd	3062.1	3649.2	3999.3	4288.6	4192.4	3794.3	3203.1	3496.9	3468.3	4119.9	4172.7	3951.3	3979.4	4452	3375.3	3741.8
Nmt1	2689.7	2568.9	2613.8	3139.1	3393.1	2890	2693.4	3163.4	2697.5	2589.5	2478.9	2734.1	3378.1	3060.4	2452.8	2460.1
Map3k14	538.3	585.4	663.7	818.4	1022.8	929.6	546.1	659	836	606.8	1070.4	996.5	1365.8	1175.7	1269.4	885.5
Gosr2	5039	5674.4	5597.1	5666.4	5176.9	5250.6	5332.1	5319.7	5557.7	6236.1	5988.4	5882.1	5559.3	6176.3	6493.3	7340.9
Klhl28	302.9	435.5	477.1	479.1	409.8	623.5	663.2	576.5	365.7	332.2	378	599.3	327	504	452	374.3
Fkbp3	12458.3	11880.6	10343.8	9752.9	10020.6	10339.6	12727.3	11045.5	12425.8	10716	10511.2	10346	11300.1	10353.4	10796.2	11117.2
Scfd1	4695.8	4436.9	5048.6	4382.4	3794.3	3603.4	4239.8	4278.3	4245.2	3471.8	4365	3974	3814.6	3997.4	3994.9	3714.1
Strn3	867.5	673.5	666.5	877	466.2	633.3	966.6	651.7	946.8	630.8	596.9	1030	782	705.4	706.4	601.8
Ap4s1	1440.5	1473	1610.2	1545.6	1349.6	1784.8	1785.7	1492.9	1189.2	1341.3	1452.3	1834.2	1593.3	1539.9	1539.9	1597.3
Dtd2	1521.2	1418.3	1547.3	1321	1406	1471.7	1405.2	1313.4	1631.6	1431.6	1638	1526.7	1533	1372.2	1548.7	1583
Gtf2a1	4611.4	3787.3	3896.4	3277.1	4625.5	4460	3895.7	3874.9	4354	3973	3756.2	3882.3	4449.4	4316.9	4435.2	4268.1
Sel1l	3180.2	3166.2	3974.5	3795	4083.8	4148.2	3185.7	3291.2	3049.7	2687.4	3118.2	3605.4	3889.9	3611.5	3005.6	2891.6
Dnaaf2	1761.3	1771.7	1836.8	2079.8	1842.3	1824.1	2308.5	1655.1	2162	1934.7	1720.3	2090.5	1934.5	1842.5	1710.4	2065.6
Pole2	1331.7	1387.4	1770.2	1587.1	1616.7	1525	1525.7	1475.6	1575.6	1509.3	1261.3	1524.7	1480.4	1547.1	1365	1585.5
Klhdc2	3884.5	4594	4180.2	3589.3	2393.7	3982.5	4153.2	4863.8	3160.6	3713.8	3947.2	3235.8	2092.6	3160.5	3689.9	4218.6
Nemf	3531.9	3491	3798.4	4483.5	3471.8	3432	3675.5	3166.1	3451.7	2935.1	2898.1	4025.2	3363.8	3578.9	3510.5	2920.1
Sec23a	1455.5	1226.7	1385.5	1534.8	1472	1468.9	1488.4	1395	1592.2	1052.3	1362.2	1332.5	1441	1497.7	1500.9	1160.8
L2hgdh	1312	1006.6	1227.4	1274.9	1303.8	1546.1	1384.4	1276.2	1433.7	986.1	1029.2	1011.2	1246.2	1428.9	991.6	1199.4
Trappc6b	1811.9	1959.7	1977.7	1884.9	1765.7	1818.5	1957.4	2096.5	1750.7	1643.7	1760.1	1985	1367.4	1914.9	2093.4	1919.6
Pnn	5776.2	5390	5728.5	6277.2	6053.9	6972.2	6607.2	5734	6927.2	4850.6	5236.4	6719.9	6070.3	6550.1	6399.2	5146
Ctage5	2383.1	2745	2847.1	2017.5	893	2057.3	1993.8	2557.9	2640.6	2388.8	2754.8	1919	879	1655.6	2538.1	2290.6
Galc	563.6	623.5	402.8	626.2	701.4	754.1	688.3	650.8	563.5	440.7	378	504.6	621.4	560.7	371.2	463.3
Spata7	509.2	484.3	393.3	350.1	508.7	620.7	429.1	562.9	626.7	379.3	407.2	504.6	564.5	483.5	466	461.6
Ptpn21	367.6	329.6	378	255.3	459.8	511.2	295.6	307.3	260	190.1	338.2	196.1	358.8	360.5	355	295.5
Zc3h14	4575.7	4225.1	4059.3	3075	2625.7	3315.5	3590.6	4260.1	4044.2	4288.9	4583.8	3300.8	2622	3124.3	4150.8	4225.3
Ttc8	847.8	668.7	651.3	511.6	797.2	877.7	675.3	646.3	624.7	662.5	672.5	707.7	853.1	797.1	727	787.3
Polr2h	2119.5	2288.1	2239.6	2396.5	1964.7	2100.8	2255.6	2082.9	2319.4	2098.8	2146	2075.7	2095.1	2046.3	1679.6	2094.2
Ppp2r3c	2859.5	2652.2	2692.8	2733	2796	2967.2	2689	2760	2920.3	3084.9	2402	2654.3	2797.6	2462.3	2544.7	2491.2
1110008L16Rik	2189.9	1987	2040.6	2166.4	2033.9	2183.6	2226.1	2005	1832.5	1960.6	1818.4	2150.6	1623.4	1598.9	1891.3	1654.4
Psma6	9758.3	9503.3	8897.4	8708.9	7765.3	7980.5	9286.7	9191	10359.2	9533.1	9218.1	7583.3	8685.6	7975.4	7875.2	8867.7
Nfkbia	3648.2	4371.5	3837.4	4049.5	3746.4	4141.2	4178.3	4182.2	4615	5632.1	4327.8	4625.5	3948.5	4097.4	5345.2	4963.1
Ralgapa1	693.1	487.8	527.5	885.1	669.5	959.1	631.1	787.7	749	710.5	644.6	639.7	691.7	826	456.5	628.7
Mbip	1313.9	1310	1329.3	1210.9	1179.3	1190.8	1344.5	1391.3	1467.9	1130.1	1161.9	1351.3	1276.3	1459.1	1227.5	1346.3
Gstz1	2030.4	2019.2	1679.7	1678.3	1876.4	2095.2	2055.3	2017.7	2105	2315.8	2014.7	1925.9	1942.9	1736.4	1997.1	2169.7
Sptlc2	3486.9	3504.1	3586	3212.2	2958.8	3124.5	3645.2	3659.2	2480	3158.8	2924.6	2851.4	2647.9	2416.5	2775.5	3015.8
Ahsa1	7634	8964.3	9061.2	9521.9	8810.5	9228.9	8132.9	8548.4	8924.4	9307.5	8654.4	9731.9	8557.6	9105.3	7891.4	8258.4
Vipas39	1806.3	1874	2322.4	2245.8	2095.7	1626.1	2253	2330.4	1661.6	2100.8	2419.2	2293.5	2249.8	2317.6	2692.4	1989.3
Snw1	7205.4	7712.5	7587.2	7043.3	6779.7	7333.1	7611.1	6983.9	6911.6	7066.6	6749.7	7450.2	6233.4	6634.5	7252.6	7337.6
Slirp	1437.7	1243.4	1241.7	1324.6	1263.4	1289.1	1113.1	1237.3	1405.7	1225.1	1317.1	1282.3	1383.3	1079.2	1114.3	1053.4
Adck1	1395.5	1508.7	1674	1607	1785.9	2015.1	1327.2	1695	1357.1	1586.1	1749.4	1529.7	1380	1673.7	1822.9	1672
Mthfd1	5860.6	6604.8	6314.1	6401.8	6837.2	7077.5	6745.9	7074.5	6730.4	7187.5	6221.9	6019.1	6801.3	7576.3	6966	6985.1
Ppp2r5e	2028.6	1847.8	2048.2	1689.1	1472	1939.3	2385.6	2102.9	2107.1	1916.4	2547.9	1685.4	1439.4	2212.7	2410.2	2549.1
Sgpp1	1088.8	1094.7	917.9	509.8	207.5	397.4	240.1	1108.5	780	734.5	1289.2	502.7	247.6	211	825.4	937.6
Fut8	12003.4	12552.8	12796.7	12623	11668.2	11760.8	11712.2	11145.2	5020.1	4400.3	4724.4	5157.7	4806.6	4630.4	5449.6	4613.9
Sav1	205.4	167.8	107.6	199.4	168.2	137.6	175.1	175.8	150.2	149.8	106.1	169.5	140.5	108.5	136.7	130.9
Nin	1529.6	1269.6	1748.3	1731.5	1029.2	1099.5	1125.2	1722.2	1463.8	1080.1	1270.6	1336.5	970.2	1035.8	1090.1	1087.8
Pygl	3360.3	4314.4	3869.8	3973.7	3532.5	3895.4	3666	3873.1	1845	2077.7	2388.7	2047.1	2535	1970.3	2569	2492.9
Tmx1	7331.1	6697.6	6988.3	6888.1	6409.3	6973.6	6904.6	6809.9	5513.2	5535.2	5912.8	6053.6	6481.8	6662.3	6585.2	5977.8
Actr10	2151.4	1828.8	1742.5	1950.8	1899.8	2044.6	1894.1	1606.2	1950.6	1670.6	1965.6	1985	1989.7	1805.1	1803	1807.1
Timm9	1518.4	1523	1340.7	1373.3	1266.5	1453.4	1487.5	1567.2	1620.2	1396	1339.6	1469.5	1264.6	1521.8	1279.7	1261.5
Lrrc9	32.8	48.8	36.2	101.1	44.7	42.1	64.1	50.8	49.7	56.6	145.9	117.3	138	83.2	77.9	57.1
Dhrs7	1911.3	2221.4	2207.2	2251.2	2173.3	1794.7	2054.5	2048.5	1266.9	1297.1	1781.3	2074.7	1723.7	1781	1645	1413.5
Ppm1a	471.7	393.8	427.5	476.4	432.1	499.9	528.8	439.6	663	456.1	470.9	391.3	553.7	388.3	392.5	559.8
Glrx5	3697.9	4297.7	3951.7	2574.2	633.3	2475.7	2655.2	3732.6	3766.6	5123.3	4540.1	2695.6	610.5	1884.7	3251.8	4076.7
Mnat1	2292.1	2085.8	2105.3	1773	1859.4	1793.3	2178.4	1976.9	2251	2277.4	1718.9	1895.3	1778.1	1737.6	1932.4	1843.2
Prkch	3391.2	3537.4	2679.5	3017.3	2626.7	3118.9	4354.3	3961	2460.3	2680.7	2673.9	2894.7	2607.8	3189.5	3949.4	3417
Hif1a	2341.8	2358.3	2495.7	2392.9	2076.5	2561.4	2270.3	2693	1984.8	2379.2	2224.3	2558.6	2733.2	2416.5	2227.2	2137
Papola	12059.7	11479.6	10955.2	11780.3	11215.8	13041.5	11205.1	11475.2	11478	10097.7	9845.4	10497.8	10872.7	11185.4	10706.6	10984.6
Mpp5	955.7	1144.6	875.1	977.2	1064.3	1150.1	1004.7	984.4	1139.5	831.5	940.4	1056.6	1142.5	886.3	877.6	815.8
Snapc1	931.3	991.1	854.1	1156.7	1102.6	1181	1372.2	1090.4	999.7	1035	972.2	1269.5	961	1144.3	1134.2	891.4
Atp6v1d	4516.7	3978.8	3882.2	3851.9	3829.4	3503.7	3958.1	3714.5	3990.4	4101.7	3419.3	4491.4	3864	3941.9	4239.7	4076.7
Vrk1	6634.3	6750	6712.1	5960.5	5574.9	6392.2	7305.9	6672.1	6811.2	6364.7	6371.7	6382.8	6050.2	5780.8	6710.2	6700.5
Eif2s1	10698	10845.4	11300.8	10807.6	9709.8	10305.9	10701.5	10537	10654.4	10102.5	11052.4	10314.4	10061.4	9910.8	9063.8	9075.9
Pigh	1206.1	1227.9	1004.6	1085.5	1150.5	1103.8	1307.2	1002.5	1359.1	1603.4	1472.2	1574	1409.3	1356.6	1545.8	1205.3
Rdh12	522.4	544.9	574.2	534.2	834.4	495.7	685.7	484	757.3	887.2	944.4	1113.7	1174.2	903.2	1111.4	863.7
Vti1b	3308.7	3447	3909.8	3633.5	3542.1	3561.2	3537.7	3520.5	3077.7	3016.7	3731	3723.6	3440.8	3525.9	3347.4	3484.1
Zfp36l1	591.8	505.7	722.7	364.5	544.9	697.9	715.2	618.2	463.1	402.3	797.1	446.5	504.3	516.1	957	704.2
Erh	16558.6	17471.6	15255.3	15517.6	13947.9	13923.3	16423.6	16424.2	18028.1	17599.2	15762.2	15209	14215.6	13968.5	13893	15987.1
Susd6	750.3	615.1	624.6	686.6	752.5	985.8	705.6	598.2	720	822.8	730.8	810.2	855.6	1128.7	1339.2	945.1
Srsf5	23823.1	14431.6	24028	17198.6	15920.1	20621.7	28555.4	26017.7	24648.6	16143.7	23395.3	18800.6	15709.4	21450.7	29641.2	25674
Smoc1	227.9	78.5	28.6	87.5	77.7	54.8	86.7	160.4	160.6	125.8	108.8	70	388.9	191.7	195.5	239.2
Pcnx	416.4	723.4	687.5	618.1	609.9	362.3	698.7	452.3	889.9	713.4	616.7	651.5	574.6	563.1	450.6	537.2
Pacs2	465.2	609.2	520.9	628	531.1	572.9	768	600	602.9	592.4	561	550	584.6	492	741.7	644.6
Mta1	1085.1	1112.5	1033.1	1269.5	1096.3	1018.1	1354.9	1116.7	1690.6	1898.2	1176.5	1340.4	1572.4	1073.2	1090.8	1085.3
Wdr37	1148.9	1276.7	1140.7	1420.2	1597.5	1474.5	1480.6	1427.6	1336.3	1361.5	1252.1	1196.5	1325.6	1543.5	1326	1233.8
Gtpbp4	4619.8	4678.5	4402.1	4424.8	3972.1	4389.8	4329.1	4578.3	4197.5	4079.6	3996.3	4531.8	3867.3	3838.2	4283.8	3914.7
Zmynd11	2235.8	1995.4	2604.3	2477.7	2483.1	3055.7	2421.2	2389.3	2924.4	2041.2	2794.6	2490.6	2429.6	2666.1	2679.2	2742.2
Esyt2	686.5	487.8	526.6	725.4	481.1	380.6	539.2	796.7	510.7	556.9	514.6	534.2	535.3	414.8	491.7	497.7
Cdca7l	9820.2	9550.9	9752.5	9067.1	8965.9	8818.8	10084.2	10379.3	9210.3	9978.6	9508.5	9570.3	9609.8	10384.7	10385.4	10242.6
Efcab11	273.9	312.9	335.2	236.4	407.6	411.5	385.8	360.8	454.8	325.5	383.3	388.3	578.8	496.8	426.3	412.1
Tdp1	2255.5	2658.1	2951.8	2826	2790.7	3242.5	2760.1	2790.8	2417.8	3016.7	2984.3	3123.4	3183.2	2640.8	2640.3	2802.6
Psmc1	11891.8	12015	11601.7	11730.7	11308.4	11449	11806.7	12194.9	11631.3	11758.7	10256.6	11263.6	10789.9	10687.4	10366.2	11083.6
Nrde2	1704.1	1906.1	1815.9	1404	1938.1	1623.3	1580.3	1677.8	1863.6	2013.4	1783.9	1443.9	1917.8	1831.7	1927.3	1876.8
Rps6ka5	1301.7	1226.7	1067.4	761.5	628	749.9	1141.7	1218.2	1168.5	1196.3	1123.4	871.3	742.7	871.8	1271.6	1247.3
Ccdc88c	475.5	277.2	353.3	480.9	660.9	740.1	333.7	307.3	736.5	503.1	574.3	674.2	613.9	527	657.1	492.7
9030617O03Rik	955.7	1659.8	941.7	748.9	707.8	508.3	692.6	545.7	1897.8	2249.6	1895.3	1430.1	1561.5	935.7	1309.8	1572.9
Trip11	868.4	704.4	914.1	1340.8	984.5	1071.5	1070.6	1100.4	1064.9	846.8	1090.3	1292.1	999.5	1009.3	962.2	852.8
Atxn3	2093.3	1908.5	1641.6	1935.4	1860.4	2116.2	1458.1	1584.4	1799.4	1264.5	1514.7	1698.2	1600	1560.4	1663.4	1378.2
Lgmn	247.6	446.2	206.6	197.6	331	88.5	264.4	284.6	1520.7	1396	1168.5	1182.7	1117.4	993.6	752.7	658.9
Golga5	2513.4	2636.7	2792.8	2637.4	2386.2	2779.1	3023.6	2727.4	2317.3	2200.6	2707.1	2493.6	2796.8	2651.6	3109.2	3282.7
Pitrm1	5470.4	5895.7	5589.5	5836	5408.9	4950.1	5901.6	6114.7	5448.9	5245.2	4784.1	4900.5	4849.2	5524	4466.8	4943.8
Chga	29.1	3.6	0	37.9	66	9.8	21.7	0	132.6	170.9	119.4	71	222.5	92.8	196.3	62.1
Pfkp	3274.9	3118.6	3709.8	3510.8	3217.4	2685	2603.2	2664.9	2189.9	1885.7	1741.5	2100.3	1918.6	2282.7	2046.3	2303.2
Otub2	255.1	276	328.5	227.4	343.8	164.3	195.9	241.1	157.5	116.2	128.7	110.4	99.5	225.5	130.1	146.9
Akr1c12	332.9	209.4	236.1	277	244.8	296.3	363.2	423.3	176.1	205.5	196.3	372.6	279.3	161.6	333	264.4
[truncated: 9,833 more rows]
