# Supplementary material for: EBF1 primes B-lymphoid enhancers and limits the myeloid bias in murine multipotent progenitors
Source: J Exp Med. 2022 Sep 1;219(11):e20212437. doi: 10.1084/jem.20212437 (PMC9437269; doi:10.1084/jem.20212437)
Supplement: Table S4 — Contains a list of genes used for the gene sets G2-M and S- cell cycle phase, related to Fig. 6 H. [file JEM_20212437_TableS4.xlsx]

## Sheet: Supplementary Table 4
Supplementary Table S4. List of genes used for the gene sets G2-M and S- cell cycle phase, related to Fig.6H
phase	gene
G1_S	Acd
G1_S	Acyp1
G1_S	Adamts1
G1_S	Ankrd10
G1_S	Apex2
G1_S	Arglu1
G1_S	Atad2
G1_S	Bard1
G1_S	Brd7
G1_S	C1Orf63
G1_S	C7Orf41
G1_S	C14Orf142
G1_S	Capn7
G1_S	Casp2
G1_S	Casp8Ap2
G1_S	Ccne1
G1_S	Ccne2
G1_S	Cdc6
G1_S	Cdc25A
G1_S	Cdca7
G1_S	Cdca7L
G1_S	Cep57
G1_S	Chaf1A
G1_S	Chaf1B
G1_S	Clspn
G1_S	Crebzf
G1_S	Ctsd
G1_S	Dis3
G1_S	Dnajc3
G1_S	Donson
G1_S	Dscc1
G1_S	Dtl
G1_S	E2F1
G1_S	Eif2A
G1_S	Esd
G1_S	Fam105B
G1_S	Fam122A
G1_S	Flad1
G1_S	Gins2
G1_S	Gins3
G1_S	Gmnn
G1_S	Hells
G1_S	Hoxb4
G1_S	Hras
G1_S	Hsf2
G1_S	Insr
G1_S	Ints8
G1_S	Ivns1Abp
G1_S	Kiaa1147
G1_S	Kiaa1586
G1_S	Lnpep
G1_S	Luc7L3
G1_S	Mcm2
G1_S	Mcm4
G1_S	Mcm5
G1_S	Mcm6
G1_S	Mdm1
G1_S	Med31
G1_S	Mri1
G1_S	Msh2
G1_S	Nasp
G1_S	Neat1
G1_S	Nktr
G1_S	Npat
G1_S	Nup43
G1_S	Orc1
G1_S	Osbpl6
G1_S	Pank2
G1_S	Pcdh7
G1_S	Pcna
G1_S	Plcxd1
G1_S	Pms1
G1_S	Pnn
G1_S	Pold3
G1_S	Rab23
G1_S	Recql4
G1_S	Rmi2
G1_S	Rnf113A
G1_S	Rnpc3
G1_S	Sec62
G1_S	Skp2
G1_S	Slbp
G1_S	Slc25A36
G1_S	Snhg10
G1_S	Srsf7
G1_S	Ssr3
G1_S	Taf15
G1_S	Tipin
G1_S	Topbp1
G1_S	Tra2A
G1_S	Ttc14
G1_S	Ubr7
G1_S	Uhrf1
G1_S	Ung
G1_S	Usp53
G1_S	Vps72
G1_S	Wdr76
G1_S	Zmynd19
G1_S	Znf367
G1_S	Zranb2
S	Abcc5
S	Abhd10
S	Ankrd18A
S	Asf1B
S	Atad2
S	Bbs2
S	Bivm
S	Blm
S	Bmi1
S	Brca1
S	Brip1
S	C5Orf42
S	C11Orf82
S	Cald1
S	Calm2
S	Casp2
S	Ccdc14
S	Ccdc84
S	Ccdc150
S	Cdc7
S	Cdc45
S	Cdca5
S	Cdkn2Aip
S	Cenpm
S	Cenpq
S	Cers6
S	Chml
S	Coq9
S	Cpne8
S	Crebzf
S	Crls1
S	Dcaf16
S	Depdc7
S	Dhfr
S	Dna2
S	Dnajb4
S	Donson
S	Dscc1
S	Dync1Li2
S	E2F8
S	Eif4Ebp2
S	Enosf1
S	Esco2
S	Exo1
S	Ezh2
S	Fam178A
S	Fanca
S	Fanci
S	Fen1
S	Gclm
S	Golga8A
S	Golga8B
S	H1F0
S	Hells
S	Hist1H2Ac
S	Hist1H4C
S	Ints7
S	Kat2A
S	Kat2B
S	Kdelc1
S	Kiaa1598
S	Lmo4
S	Lyrm7
S	Man1A2
S	Map3K2
S	Mastl
S	Mbd4
S	Mcm8
S	Mlf1Ip
S	Mycbp2
S	Nab1
S	Neat1
S	Nfe2L2
S	Nrd1
S	Nsun3
S	Nt5Dc1
S	Nup160
S	Ogt
S	Orc3
S	Osgin2
S	Phip
S	Phtf1
S	Phtf2
S	Pkmyt1
S	Pola1
S	Prim1
S	Ptar1
S	Rad18
S	Rad51
S	Rad51Ap1
S	Rbbp8
S	Reep1
S	Rfc2
S	Rhobtb3
S	Rmi1
S	Rpa2
S	Rrm1
S	Rrm2
S	Rsrc2
S	Sap30Bp
S	Slc38A2
S	Sp1
S	Srsf5
S	Svip
S	Top2A
S	Ttc31
S	Ttll7
S	Tyms
S	Ube2T
S	Ubl3
S	Usp1
S	Zbed5
S	Zwint
G2_M	Anln
G2_M	Ap3D1
G2_M	Arhgap19
G2_M	Arl4A
G2_M	Armc1
G2_M	Asxl1
G2_M	Atl2
G2_M	Aurkb
G2_M	Bclaf1
G2_M	Bora
G2_M	Brd8
G2_M	Bub3
G2_M	C2Orf69
G2_M	C14Orf80
G2_M	Casp3
G2_M	Cbx5
G2_M	Ccdc107
G2_M	Ccna2
G2_M	Ccnf
G2_M	Cdc16
G2_M	Cdc25C
G2_M	Cdca2
G2_M	Cdca3
G2_M	Cdca8
G2_M	Cdk1
G2_M	Cdkn1B
G2_M	Cdkn2C
G2_M	Cdr2
G2_M	Cenpl
G2_M	Cep350
G2_M	Cfd
G2_M	Cflar
G2_M	Chek2
G2_M	Ckap2
G2_M	Ckap2L
G2_M	Cyth2
G2_M	Dcaf7
G2_M	Dhx8
G2_M	Dnajb1
G2_M	Entpd5
G2_M	Espl1
G2_M	Fadd
G2_M	Fam83D
G2_M	Fan1
G2_M	Fancd2
G2_M	G2E3
G2_M	Gabpb1
G2_M	Gas1
G2_M	Gas2L3
G2_M	H2Afx
G2_M	Haus8
G2_M	Hint3
G2_M	Hipk2
G2_M	Hjurp
G2_M	Hmgb2
G2_M	Hn1
G2_M	Hp1Bp3
G2_M	Hrsp12
G2_M	Ifnar1
G2_M	Iqgap3
G2_M	Katna1
G2_M	Kctd9
G2_M	Kdm4A
G2_M	Kiaa1524
G2_M	Kif5B
G2_M	Kif11
G2_M	Kif20B
G2_M	Kif22
G2_M	Kif23
G2_M	Kifc1
G2_M	Klf6
G2_M	Kpna2
G2_M	Lbr
G2_M	Lix1L
G2_M	Lmnb1
G2_M	Mad2L1
G2_M	Malat1
G2_M	Melk
G2_M	Mgat2
G2_M	Mid1
G2_M	Mis18Bp1
G2_M	Mnd1
G2_M	Ncapd3
G2_M	Ncaph
G2_M	Ncoa5
G2_M	Ndc80
G2_M	Neil3
G2_M	Nfic
G2_M	Nipbl
G2_M	Nmb
G2_M	Nr3C1
G2_M	Nucks1
G2_M	Numa1
G2_M	Nusap1
G2_M	Pif1
G2_M	Pknox1
G2_M	Polq
G2_M	Ppp1R2
G2_M	Psmd11
G2_M	Psrc1
G2_M	Rangap1
G2_M	Rccd1
G2_M	Rdh11
G2_M	Rnf141
G2_M	Sap30
G2_M	Ska3
G2_M	Smc4
G2_M	Stat1
G2_M	Stil
G2_M	Stk17B
G2_M	Suclg2
G2_M	Tfap2A
G2_M	Timp1
G2_M	Tmem99
G2_M	Tmpo
G2_M	Tnpo2
G2_M	Top2A
G2_M	Traip
G2_M	Trim59
G2_M	Trmt2A
G2_M	Ttf2
G2_M	Tuba1A
G2_M	Tubb
G2_M	Tubb2A
G2_M	Tubb4B
G2_M	Tubd1
G2_M	Uaca
G2_M	Ube2C
G2_M	Vps25
G2_M	Vta1
G2_M	Wsb1
G2_M	Znf587
G2_M	Znhit2
M	Ahi1
M	Akirin2
M	Ankrd40
M	Anln
M	Anp32B
M	Anp32E
M	Arhgap19
M	Arl6Ip1
M	Asxl1
M	Atf7Ip
M	Aurka
M	Birc2
M	Birc5
M	Bub1
M	Cadm1
M	Ccdc88A
M	Ccdc90B
M	Ccna2
M	Ccnb2
M	Cdc20
M	Cdc25B
M	Cdc27
M	Cdc42Ep1
M	Cdca3
M	Cenpa
M	Cenpe
M	Cenpf
M	Cep55
M	Cflar
M	Cit
M	Ckap2
M	Ckap5
M	Cks1B
M	Cks2
M	Cnot10
M	Cntrob
M	Ctcf
M	Ctnna1
M	Ctnnd1
M	Depdc1
M	Depdc1B
M	Diaph3
M	Dlgap5
M	Dnaja1
M	Dnajb1
M	Dr1
M	Dzip3
M	E2F5
M	Ect2
M	Fam64A
M	Foxm1
M	Fyn
M	G2E3
M	Gadd45A
M	Gas2L3
M	Got1
M	Grk6
M	Gtse1
M	Hcfc1
M	Hmg20B
M	Hmgb3
M	Hmmr
M	Hn1
M	Hp1Bp3
M	Hps4
M	Hs2St1
M	Hspa8
M	Hspa13
M	Inadl
M	Kif2C
M	Kif5B
M	Kif14
M	Kif20B
M	Klf9
M	Lbr
M	Lmna
M	Mcm4
M	Mdc1
M	Mis18Bp1
M	Mki67
M	Mllt4
M	Mzt1
M	Ncapd2
M	Ncoa5
M	Nek2
M	Nuf2
M	Nup35
M	Nup98
M	Nusap1
M	Odf2
M	Oraov1
M	Pbk
M	Pcf11
M	Plk1
M	Poc1A
M	Pom121
M	Ppp1R10
M	Prpsap1
M	Prr11
M	Psmg3
M	Ptp4A1
M	Ptpn9
M	Pwp1
M	Qrich1
M	Rad51C
M	Rangap1
M	Rbm8A
M	Rcan1
M	Rere
M	Rnf126
M	Rnf141
M	Rnps1
M	Rrp1
M	Sephs1
M	Setd8
M	Sfpq
M	Sgol2
M	Shcbp1
M	Smarcb1
M	Smarcd1
M	Spag5
M	Sptbn1
M	Srf
M	Srsf3
M	Ss18
M	Suv420H1
M	Tacc3
M	Thrap3
M	Tle3
M	Tmem138
M	Tnpo1
M	Tomm34
M	Tpx2
M	Trip13
M	Tsg101
M	Tsn
M	Ttk
M	Tubb4B
M	Txndc9
M	Txnrd1
M	Ube2D3
M	Usp13
M	Usp16
M	Vangl1
M	Wibg
M	Wsb1
M	Ywhah
M	Zc3Hc1
M	Zfx
M	Zmym1
M	Znf207
M_G1	Agfg1
M_G1	Agpat3
M_G1	Akap13
M_G1	Amd1
M_G1	Anp32E
M_G1	Antxr1
M_G1	Bag3
M_G1	Btbd3
M_G1	Cbx3
M_G1	Cdc42
M_G1	Cdk7
M_G1	Cdkn3
M_G1	Cep70
M_G1	Cnih4
M_G1	Ctr9
M_G1	Cwc15
M_G1	Dcp1A
M_G1	Dctn6
M_G1	Dexi
M_G1	Dkc1
M_G1	Dnajb6
M_G1	Dsp
M_G1	Dynll1
M_G1	Eif4E
M_G1	Elp3
M_G1	Fam60A
M_G1	Fam189B
M_G1	Fopnl
M_G1	Foxk2
M_G1	Fxr1
M_G1	G3Bp1
M_G1	Gata2
M_G1	Gnb1
M_G1	Grpel1
M_G1	Gspt1
M_G1	Gtf3C4
M_G1	Hif1A
M_G1	Hmg20B
M_G1	Hmgcr
M_G1	Hsd17B11
M_G1	Hspa8
M_G1	Ilf2
M_G1	Jmjd1C
M_G1	Kdm5B
M_G1	Kiaa0586
M_G1	Kif5B
M_G1	Kpnb1
M_G1	Kras
M_G1	Larp1
M_G1	Larp7
M_G1	Lrif1
M_G1	Lyar
M_G1	Morf4L2
M_G1	Mrpl19
M_G1	Mrps2
M_G1	Mrps18B
M_G1	Msl1
M_G1	Mtpn
M_G1	Ncoa3
M_G1	Nfia
M_G1	Nfic
M_G1	Nucks1
M_G1	Nufip2
M_G1	Nup37
M_G1	Odf2
M_G1	Opn3
M_G1	Pak1Ip1
M_G1	Pbk
M_G1	Pcf11
M_G1	Plin3
M_G1	Ppp2Ca
M_G1	Ppp2R2A
M_G1	Ppp6R3
M_G1	Prc1
M_G1	Psen1
M_G1	Ptms
M_G1	Pttg1
M_G1	Rad21
M_G1	Ran
M_G1	Rheb
M_G1	Rpl13A
M_G1	Slc39A10
M_G1	Snupn
M_G1	Srsf3
M_G1	Stag1
M_G1	Syncrip
M_G1	Taf9
M_G1	Tcerg1
M_G1	Tle3
M_G1	Tmem138
M_G1	Tob2
M_G1	Top1
M_G1	Troap
M_G1	Tsc22D1
M_G1	Tulp4
M_G1	Ube2D3
M_G1	Vangl1
M_G1	Vcl
M_G1	Wipf2
M_G1	Wwc1
M_G1	Yy1
M_G1	Zbtb7A
M_G1	Zcchc10
M_G1	Znf24
M_G1	Znf281
M_G1	Znf593
